# Supplementary material for: Long-read sequencing of families reveals increased germline and postzygotic mutation rates in repetitive DNA
Source: Nat Commun. 2026 Mar 9;17:3717. doi: 10.1038/s41467-026-70342-1 (PMC13102968; doi:10.1038/s41467-026-70342-1)
Supplement: Supplementary file 3 — Supplementary Data 1-5 [file 41467_2026_70342_MOESM3_ESM.xlsx]

## Sheet: Supplementary Data 1
Supplementary Data 1: All DNMs in callset
Sample	Chromosome	Position (T2T-CHM13v2.0)	Reference	Alternate	Variant Class	Origin	Inheritance	MNM ID
11071_p1	chr1	15476597	C	T	SNV	germline	paternal	NA
11071_p1	chr1	40789975	C	A	SNV	germline	paternal	NA
11071_p1	chr1	110697216	T	C	SNV	germline	maternal	NA
11071_p1	chr1	154115466	G	T	SNV	germline	paternal	NA
11071_p1	chr1	239515620	G	A	SNV	postzygotic	maternal	NA
11071_p1	chr2	68124868	G	A	SNV	germline	paternal	NA
11071_p1	chr2	81602430	T	C	SNV	postzygotic	paternal	NA
11071_p1	chr2	107588133	T	C	SNV	germline	paternal	NA
11071_p1	chr2	109876127	GC	G	INDEL	germline	paternal	NA
11071_p1	chr2	162002099	A	G	SNV	germline	paternal	NA
11071_p1	chr3	55018156	T	G	SNV	germline	paternal	NA
11071_p1	chr3	150911680	T	C	SNV	germline	paternal	NA
11071_p1	chr3	179460034	T	C	SNV	germline	maternal	NA
11071_p1	chr4	43323465	CT	C	INDEL	germline	maternal	NA
11071_p1	chr4	63250646	T	G	SNV	postzygotic	maternal	NA
11071_p1	chr4	97990826	C	A	SNV	postzygotic	paternal	NA
11071_p1	chr4	120024189	T	A	SNV	germline	paternal	NA
11071_p1	chr4	161807430	T	C	SNV	postzygotic	paternal	NA
11071_p1	chr4	190758172	CTATTCT	C	INDEL	germline	paternal	NA
11071_p1	chr5	974672	C	T	SNV	germline	paternal	NA
11071_p1	chr5	7310129	C	A	SNV	germline	paternal	NA
11071_p1	chr5	74610717	C	G	SNV	germline	paternal	NA
11071_p1	chr5	97172558	C	G	SNV	germline	paternal	NA
11071_p1	chr6	4888645	C	T	SNV	germline	maternal	NA
11071_p1	chr6	12603075	A	G	SNV	germline	paternal	NA
11071_p1	chr6	20655525	A	G	SNV	germline	paternal	NA
11071_p1	chr6	49173853	C	T	SNV	germline	paternal	NA
11071_p1	chr6	122689393	T	A	SNV	germline	paternal	NA
11071_p1	chr6	161527697	T	A	SNV	germline	paternal	NA
11071_p1	chr7	3881114	G	C	SNV	germline	maternal	NA
11071_p1	chr7	69670726	G	T	SNV	germline	paternal	NA
11071_p1	chr8	12653375	ATGG	A	INDEL	germline	paternal	NA
11071_p1	chr8	20553312	C	T	SNV	germline	paternal	NA
11071_p1	chr8	31682660	C	T	SNV	germline	paternal	NA
11071_p1	chr8	47987639	G	A	SNV	germline	paternal	NA
11071_p1	chr8	114892755	A	G	SNV	germline	maternal	NA
11071_p1	chr8	124940310	C	T	SNV	germline	maternal	NA
11071_p1	chr8	128682515	A	C	SNV	germline	paternal	NA
11071_p1	chr9	17997538	A	G	SNV	germline	paternal	NA
11071_p1	chr9	26421930	C	A	SNV	germline	maternal	NA
11071_p1	chr9	48816498	C	T	SNV	germline	maternal	NA
11071_p1	chr9	86349092	G	A	SNV	germline	paternal	NA
11071_p1	chr9	141668502	C	T	SNV	germline	paternal	NA
11071_p1	chr9	145655538	C	T	SNV	germline	paternal	NA
11071_p1	chr10	252818	C	G	SNV	germline	maternal	NA
11071_p1	chr10	773904	G	A	SNV	germline	paternal	NA
11071_p1	chr10	13411692	T	G	SNV	postzygotic	maternal	NA
11071_p1	chr10	46857493	A	C	SNV	germline	paternal	NA
11071_p1	chr10	71590414	A	G	SNV	germline	paternal	NA
11071_p1	chr10	108352416	T	G	SNV	germline	maternal	NA
11071_p1	chr10	115783752	C	G	SNV	germline	paternal	NA
11071_p1	chr10	126368280	C	T	SNV	germline	paternal	NA
11071_p1	chr11	8181814	T	C	SNV	germline	maternal	NA
11071_p1	chr11	16251751	G	T	SNV	germline	paternal	NA
11071_p1	chr11	54469378	C	T	SNV	germline	maternal	NA
11071_p1	chr11	64005534	T	C	SNV	germline	paternal	NA
11071_p1	chr11	95280911	T	C	SNV	postzygotic	paternal	NA
11071_p1	chr11	125260435	T	G	SNV	germline	paternal	NA
11071_p1	chr11	125260436	G	A	SNV	germline	paternal	NA
11071_p1	chr12	71322359	T	C	SNV	postzygotic	paternal	NA
11071_p1	chr12	100148209	A	G	SNV	germline	paternal	NA
11071_p1	chr12	106771633	C	T	SNV	germline	paternal	NA
11071_p1	chr13	13791688	G	A	SNV	germline	paternal	NA
11071_p1	chr13	27560191	C	T	SNV	germline	paternal	NA
11071_p1	chr13	97445800	G	A	SNV	germline	paternal	NA
11071_p1	chr15	60487340	A	G	SNV	germline	paternal	NA
11071_p1	chr15	63312636	GATT	G	INDEL	germline	paternal	NA
11071_p1	chr15	78870489	T	C	SNV	germline	paternal	NA
11071_p1	chr16	69115743	C	T	SNV	germline	maternal	NA
11071_p1	chr16	91235483	C	G	SNV	postzygotic	maternal	NA
11071_p1	chr17	52307007	A	C	SNV	germline	paternal	NA
11071_p1	chr18	4094475	T	G	SNV	germline	paternal	NA
11071_p1	chr18	27322022	C	T	SNV	germline	paternal	NA
11071_p1	chr18	65582776	A	G	SNV	postzygotic	maternal	NA
11071_p1	chr19	21549500	A	G	SNV	germline	paternal	NA
11071_p1	chr19	37518477	C	T	SNV	germline	paternal	NA
11071_p1	chr19	55794678	T	A	SNV	germline	paternal	NA
11071_p1	chr20	14883395	T	C	SNV	germline	paternal	NA
11071_p1	chr21	24268079	A	C	SNV	germline	paternal	NA
11071_p1	chr21	28699556	A	G	SNV	germline	paternal	NA
11071_p1	chr21	43508332	G	A	SNV	germline	maternal	NA
11071_s1	chr1	19862495	G	T	SNV	germline	paternal	NA
11071_s1	chr1	44331537	G	A	SNV	germline	maternal	NA
11071_s1	chr1	82746502	A	T	SNV	postzygotic	maternal	NA
11071_s1	chr1	88609083	TGTC	T	INDEL	germline	maternal	NA
11071_s1	chr1	147026371	C	A	SNV	germline	paternal	NA
11071_s1	chr1	157442316	A	G	SNV	germline	maternal	NA
11071_s1	chr1	176701409	T	A	SNV	germline	paternal	NA
11071_s1	chr1	190889489	A	T	SNV	postzygotic	maternal	NA
11071_s1	chr1	212366070	G	T	SNV	germline	paternal	NA
11071_s1	chr1	232250259	A	G	SNV	postzygotic	maternal	NA
11071_s1	chr2	9140682	TG	T	INDEL	germline	paternal	NA
11071_s1	chr2	57411114	G	T	SNV	germline	maternal	NA
11071_s1	chr2	89942825	T	G	SNV	postzygotic	maternal	NA
11071_s1	chr2	124902156	G	A	SNV	germline	maternal	NA
11071_s1	chr2	127479907	G	A	SNV	germline	paternal	NA
11071_s1	chr2	146528969	ACAG	A	INDEL	germline	maternal	NA
11071_s1	chr2	215169017	G	C	SNV	germline	maternal	chr2_215169017
11071_s1	chr2	215169018	G	C	SNV	germline	maternal	chr2_215169017
11071_s1	chr2	215169021	A	C	SNV	germline	maternal	chr2_215169017
11071_s1	chr2	234710238	G	A	SNV	postzygotic	maternal	NA
11071_s1	chr2	238808257	A	C	SNV	germline	paternal	NA
11071_s1	chr3	23755344	C	A	SNV	germline	paternal	NA
11071_s1	chr3	33457961	T	C	SNV	postzygotic	maternal	NA
11071_s1	chr3	41001858	G	A	SNV	germline	paternal	NA
11071_s1	chr3	112193888	G	A	SNV	germline	paternal	NA
11071_s1	chr3	189583577	G	C	SNV	germline	paternal	NA
11071_s1	chr3	198428235	G	A	SNV	germline	paternal	NA
11071_s1	chr4	21651024	T	A	SNV	germline	maternal	NA
11071_s1	chr4	44929798	A	G	SNV	germline	paternal	NA
11071_s1	chr4	138494039	G	A	SNV	postzygotic	maternal	NA
11071_s1	chr5	67458320	C	T	SNV	germline	paternal	NA
11071_s1	chr5	174108560	A	C	SNV	germline	paternal	NA
11071_s1	chr5	177800277	T	C	SNV	germline	paternal	NA
11071_s1	chr6	21217155	C	T	SNV	germline	paternal	NA
11071_s1	chr6	43873195	C	A	SNV	germline	paternal	NA
11071_s1	chr6	57234855	C	T	SNV	germline	maternal	NA
11071_s1	chr6	71839411	A	C	SNV	germline	maternal	NA
11071_s1	chr6	86866404	G	A	SNV	germline	paternal	NA
11071_s1	chr6	89448978	T	A	SNV	germline	paternal	NA
11071_s1	chr6	107347672	A	G	SNV	germline	paternal	NA
11071_s1	chr6	110400507	G	A	SNV	germline	paternal	NA
11071_s1	chr6	161497270	G	T	SNV	germline	paternal	NA
11071_s1	chr7	46431852	T	G	SNV	germline	paternal	NA
11071_s1	chr7	72646903	C	T	SNV	germline	paternal	NA
11071_s1	chr7	89025831	C	T	SNV	germline	paternal	NA
11071_s1	chr7	93189030	T	C	SNV	germline	paternal	NA
11071_s1	chr7	98653830	G	C	SNV	germline	paternal	NA
11071_s1	chr7	113936567	C	T	SNV	germline	paternal	NA
11071_s1	chr7	147551272	C	A	SNV	germline	maternal	NA
11071_s1	chr8	25161432	A	T	SNV	germline	paternal	NA
11071_s1	chr8	74954649	A	G	SNV	germline	paternal	NA
11071_s1	chr8	78908717	T	C	SNV	germline	paternal	NA
11071_s1	chr8	125460050	A	T	SNV	germline	paternal	NA
11071_s1	chr8	133498967	A	G	SNV	germline	maternal	NA
11071_s1	chr9	16150442	A	G	SNV	germline	paternal	NA
11071_s1	chr9	42212347	A	G	SNV	germline	paternal	NA
11071_s1	chr9	87994187	C	T	SNV	germline	paternal	NA
11071_s1	chr9	88379776	T	C	SNV	germline	paternal	NA
11071_s1	chr9	88695332	A	C	SNV	germline	paternal	NA
11071_s1	chr9	105960857	C	T	SNV	germline	paternal	NA
11071_s1	chr10	11320315	A	G	SNV	germline	paternal	NA
11071_s1	chr10	54511303	T	G	SNV	postzygotic	paternal	NA
11071_s1	chr10	70443979	G	A	SNV	germline	maternal	NA
11071_s1	chr10	108286254	A	G	SNV	germline	paternal	NA
11071_s1	chr10	121469065	A	G	SNV	germline	maternal	NA
11071_s1	chr10	124694137	C	T	SNV	germline	paternal	NA
11071_s1	chr11	78451975	T	G	SNV	germline	maternal	NA
11071_s1	chr11	115122641	G	A	SNV	germline	maternal	NA
11071_s1	chr12	3636088	G	A	SNV	germline	paternal	NA
11071_s1	chr12	9039404	C	T	SNV	germline	maternal	NA
11071_s1	chr12	57354803	C	G	SNV	germline	paternal	NA
11071_s1	chr12	94779317	G	T	SNV	germline	maternal	NA
11071_s1	chr13	44894526	T	A	SNV	postzygotic	paternal	NA
11071_s1	chr13	101783553	G	A	SNV	germline	paternal	NA
11071_s1	chr14	17024951	G	A	SNV	postzygotic	paternal	NA
11071_s1	chr14	76546476	T	A	SNV	germline	paternal	NA
11071_s1	chr14	90369714	C	A	SNV	germline	paternal	NA
11071_s1	chr14	99664658	C	T	SNV	germline	paternal	NA
11071_s1	chr15	34049398	G	A	SNV	germline	paternal	NA
11071_s1	chr16	25366076	C	T	SNV	germline	paternal	NA
11071_s1	chr16	33856357	A	G	SNV	germline	maternal	NA
11071_s1	chr16	33856372	T	A	SNV	germline	maternal	NA
11071_s1	chr16	95056244	G	A	SNV	germline	paternal	NA
11071_s1	chr17	16965810	C	T	SNV	germline	maternal	NA
11071_s1	chr17	46019443	C	T	SNV	germline	paternal	NA
11071_s1	chr17	65504276	T	C	SNV	germline	paternal	NA
11071_s1	chr17	76009695	T	G	SNV	germline	paternal	NA
11071_s1	chr18	40372580	T	C	SNV	germline	paternal	NA
11071_s1	chr19	57803201	GA	G	INDEL	germline	paternal	NA
11071_s1	chr20	52613129	G	A	SNV	germline	paternal	NA
11071_s1	chr21	42158986	G	A	SNV	postzygotic	paternal	NA
11071_s1	chr21	44348699	C	G	SNV	germline	maternal	NA
11071_s1	chr22	11780018	G	A	SNV	postzygotic	paternal	NA
11071_s1	chr22	30891106	A	G	SNV	germline	paternal	NA
11071_s1	chr22	49818184	G	C	SNV	germline	paternal	NA
11071_s1	chrX	52066182	A	AAAAG	INDEL	germline	paternal	NA
11080_p1	chr1	5496999	T	C	SNV	germline	maternal	NA
11080_p1	chr1	97528515	T	C	SNV	germline	paternal	NA
11080_p1	chr1	112850678	A	G	SNV	germline	paternal	NA
11080_p1	chr1	144288174	C	T	SNV	germline	paternal	NA
11080_p1	chr1	153027045	T	C	SNV	germline	maternal	NA
11080_p1	chr1	161012834	C	T	SNV	postzygotic	maternal	NA
11080_p1	chr1	170333312	A	G	SNV	germline	paternal	NA
11080_p1	chr1	226900210	C	T	SNV	germline	paternal	NA
11080_p1	chr1	233564949	A	G	SNV	germline	paternal	NA
11080_p1	chr1	240441296	G	A	SNV	germline	paternal	NA
11080_p1	chr1	243110693	T	C	SNV	germline	paternal	NA
11080_p1	chr1	247493718	G	A	SNV	germline	maternal	NA
11080_p1	chr2	3438732	T	C	SNV	germline	paternal	NA
11080_p1	chr2	83890871	G	A	SNV	germline	paternal	NA
11080_p1	chr2	116509155	C	T	SNV	germline	paternal	NA
11080_p1	chr2	119253647	A	G	SNV	postzygotic	maternal	NA
11080_p1	chr2	136813167	C	T	SNV	germline	maternal	NA
11080_p1	chr2	154239835	A	G	SNV	germline	paternal	NA
11080_p1	chr2	178230187	C	T	SNV	germline	paternal	NA
11080_p1	chr2	208137198	G	T	SNV	postzygotic	maternal	NA
11080_p1	chr3	74888040	T	C	SNV	germline	maternal	NA
11080_p1	chr3	156559689	G	A	SNV	germline	paternal	NA
11080_p1	chr3	163771534	A	T	SNV	germline	paternal	NA
11080_p1	chr3	188172658	C	T	SNV	germline	paternal	NA
11080_p1	chr4	12361789	T	C	SNV	postzygotic	paternal	NA
11080_p1	chr4	17448237	C	A	SNV	germline	paternal	NA
11080_p1	chr4	65568582	C	G	SNV	germline	paternal	NA
11080_p1	chr4	174226764	A	G	SNV	germline	paternal	NA
11080_p1	chr4	181251662	T	C	SNV	postzygotic	maternal	NA
11080_p1	chr5	20426842	G	C	SNV	germline	paternal	NA
11080_p1	chr5	93072142	TTC	T	INDEL	germline	paternal	NA
11080_p1	chr6	7086598	A	T	SNV	germline	paternal	NA
11080_p1	chr6	14984017	T	C	SNV	germline	paternal	NA
11080_p1	chr6	32680268	A	G	SNV	germline	maternal	NA
11080_p1	chr6	88085582	C	A	SNV	postzygotic	maternal	NA
11080_p1	chr6	88085583	T	G	SNV	postzygotic	maternal	NA
11080_p1	chr6	134759702	T	C	SNV	germline	paternal	NA
11080_p1	chr6	159137224	T	C	SNV	germline	paternal	NA
11080_p1	chr6	171152140	C	G	SNV	germline	paternal	NA
11080_p1	chr7	77888490	T	C	SNV	germline	maternal	NA
11080_p1	chr7	79691500	A	C	SNV	germline	paternal	NA
11080_p1	chr8	30347540	G	A	SNV	postzygotic	paternal	NA
11080_p1	chr8	68152952	T	C	SNV	germline	paternal	NA
11080_p1	chr8	90185728	G	A	SNV	germline	paternal	NA
11080_p1	chr8	93156710	A	G	SNV	germline	paternal	NA
11080_p1	chr9	27216275	G	T	SNV	germline	paternal	NA
11080_p1	chr9	81892021	G	A	SNV	germline	paternal	NA
11080_p1	chr9	143498785	G	A	SNV	germline	maternal	NA
11080_p1	chr10	13172733	T	C	SNV	germline	paternal	NA
11080_p1	chr10	18905206	C	A	SNV	germline	maternal	NA
11080_p1	chr10	29471394	A	G	SNV	germline	maternal	NA
11080_p1	chr10	39578059	A	C	SNV	postzygotic	paternal	NA
11080_p1	chr10	46783654	A	G	SNV	germline	maternal	NA
11080_p1	chr10	75864096	T	C	SNV	germline	paternal	NA
11080_p1	chr10	105612548	C	A	SNV	germline	maternal	NA
11080_p1	chr10	109050725	G	C	SNV	germline	paternal	NA
11080_p1	chr11	84439009	T	A	SNV	germline	maternal	NA
11080_p1	chr12	37176810	T	A	SNV	germline	paternal	NA
11080_p1	chr12	74068401	T	C	SNV	germline	paternal	NA
11080_p1	chr12	83373462	TAGAG	T	INDEL	germline	maternal	NA
11080_p1	chr14	58502158	C	T	SNV	germline	maternal	NA
11080_p1	chr15	52895298	T	C	SNV	germline	paternal	NA
11080_p1	chr16	27734091	GTCTT	G	INDEL	germline	paternal	NA
11080_p1	chr16	29922889	A	G	SNV	postzygotic	maternal	NA
11080_p1	chr16	58148754	C	T	SNV	germline	paternal	NA
11080_p1	chr16	67406306	G	C	SNV	postzygotic	paternal	NA
11080_p1	chr17	61297243	C	G	SNV	postzygotic	maternal	NA
11080_p1	chr17	62352590	G	A	SNV	postzygotic	maternal	NA
11080_p1	chr18	29640322	T	C	SNV	germline	paternal	NA
11080_p1	chr18	53715441	A	G	SNV	germline	paternal	chr18_53715441
11080_p1	chr18	53715453	C	G	SNV	germline	paternal	chr18_53715441
11080_p1	chr18	53716083	T	A	SNV	germline	paternal	chr18_53715441
11080_p1	chr18	53716518	C	G	SNV	germline	paternal	chr18_53715441
11080_p1	chr18	74514464	G	C	SNV	germline	paternal	NA
11080_p1	chr19	6312189	T	G	SNV	germline	paternal	NA
11080_p1	chr19	20859874	T	C	SNV	germline	paternal	NA
11080_p1	chr20	49766351	TTTG	T	INDEL	germline	paternal	NA
11080_p1	chr21	2933724	C	G	SNV	germline	maternal	NA
11080_p1	chr21	23433354	A	G	SNV	germline	paternal	NA
11080_p1	chr22	21081301	C	T	SNV	postzygotic	maternal	NA
11129_p1	chr1	56044433	C	T	SNV	germline	paternal	NA
11129_p1	chr1	67364225	T	G	SNV	germline	paternal	NA
11129_p1	chr1	70982778	G	C	SNV	germline	paternal	NA
11129_p1	chr1	82577030	CTTTT	C	INDEL	postzygotic	paternal	NA
11129_p1	chr1	104013479	A	G	SNV	germline	cannot_determine	NA
11129_p1	chr1	164613274	C	T	SNV	postzygotic	paternal	NA
11129_p1	chr1	196857063	T	G	SNV	postzygotic	paternal	NA
11129_p1	chr1	208393184	C	G	SNV	postzygotic	paternal	NA
11129_p1	chr1	215698052	C	T	SNV	germline	paternal	NA
11129_p1	chr1	239385980	G	A	SNV	postzygotic	maternal	NA
11129_p1	chr1	243331029	C	G	SNV	germline	paternal	NA
11129_p1	chr2	27908573	G	A	SNV	germline	paternal	NA
11129_p1	chr2	44695181	C	A	SNV	germline	maternal	NA
11129_p1	chr2	57430138	C	T	SNV	germline	paternal	NA
11129_p1	chr2	101186492	G	T	SNV	germline	maternal	NA
11129_p1	chr2	195356788	G	A	SNV	germline	paternal	NA
11129_p1	chr2	239438392	C	G	SNV	germline	maternal	NA
11129_p1	chr3	118905646	G	T	SNV	germline	paternal	NA
11129_p1	chr3	139761315	C	T	SNV	germline	paternal	NA
11129_p1	chr3	143614526	C	T	SNV	germline	maternal	NA
11129_p1	chr3	168306711	A	G	SNV	germline	paternal	NA
11129_p1	chr4	4012172	T	G	SNV	postzygotic	paternal	NA
11129_p1	chr4	41485540	G	A	SNV	germline	paternal	NA
11129_p1	chr4	57184182	A	G	SNV	germline	maternal	NA
11129_p1	chr4	106263374	A	G	SNV	germline	paternal	NA
11129_p1	chr4	132717116	TTGTG	T	INDEL	germline	paternal	NA
11129_p1	chr4	136805803	T	A	SNV	germline	paternal	NA
11129_p1	chr4	139317191	C	A	SNV	germline	paternal	NA
11129_p1	chr4	143696660	A	G	SNV	postzygotic	maternal	NA
11129_p1	chr4	148826149	G	T	SNV	germline	maternal	NA
11129_p1	chr5	20469311	T	G	SNV	postzygotic	maternal	NA
11129_p1	chr5	68939068	G	A	SNV	germline	paternal	NA
11129_p1	chr5	79685640	T	C	SNV	postzygotic	paternal	NA
11129_p1	chr6	3028556	T	A	SNV	germline	maternal	NA
11129_p1	chr6	130752330	C	T	SNV	postzygotic	paternal	NA
11129_p1	chr6	134407187	G	T	SNV	germline	paternal	NA
11129_p1	chr7	13247976	T	C	SNV	germline	maternal	NA
11129_p1	chr7	15418976	T	C	SNV	germline	paternal	NA
11129_p1	chr7	30465996	A	G	SNV	germline	paternal	NA
11129_p1	chr7	49466682	A	G	SNV	germline	paternal	NA
11129_p1	chr7	52275610	T	G	SNV	postzygotic	maternal	NA
11129_p1	chr7	80255376	CAAG	C	INDEL	germline	paternal	NA
11129_p1	chr7	97064289	C	T	SNV	germline	paternal	NA
11129_p1	chr7	157241683	A	C	SNV	postzygotic	paternal	NA
11129_p1	chr8	1872903	G	A	SNV	germline	paternal	NA
11129_p1	chr8	37233001	G	A	SNV	postzygotic	paternal	NA
11129_p1	chr8	95579516	T	C	SNV	germline	paternal	NA
11129_p1	chr9	25025238	T	C	SNV	germline	paternal	NA
11129_p1	chr9	39758439	T	TTTTA	INDEL	germline	paternal	NA
11129_p1	chr9	49105608	AATTCC	A	INDEL	germline	paternal	NA
11129_p1	chr10	18918784	T	C	SNV	germline	maternal	NA
11129_p1	chr10	23289039	A	C	SNV	germline	paternal	NA
11129_p1	chr10	77074813	T	C	SNV	germline	paternal	NA
11129_p1	chr10	95791266	A	T	SNV	postzygotic	maternal	NA
11129_p1	chr11	14274395	G	A	SNV	germline	paternal	NA
11129_p1	chr11	56439601	A	G	SNV	germline	paternal	NA
11129_p1	chr11	59994492	A	G	SNV	postzygotic	maternal	NA
11129_p1	chr11	62390050	G	A	SNV	germline	paternal	NA
11129_p1	chr11	83757771	T	A	SNV	postzygotic	maternal	NA
11129_p1	chr11	93644679	C	T	SNV	germline	paternal	NA
11129_p1	chr11	106480329	A	C	SNV	germline	paternal	NA
11129_p1	chr12	61238841	G	T	SNV	germline	paternal	NA
11129_p1	chr12	81413279	A	G	SNV	germline	paternal	NA
11129_p1	chr12	81488526	C	G	SNV	germline	paternal	NA
11129_p1	chr13	71499571	T	A	SNV	germline	paternal	NA
11129_p1	chr13	95912074	G	A	SNV	germline	paternal	NA
11129_p1	chr13	107187240	T	G	SNV	germline	paternal	NA
11129_p1	chr15	14767562	A	G	SNV	germline	paternal	NA
11129_p1	chr15	52066517	C	T	SNV	germline	paternal	NA
11129_p1	chr15	55268304	A	C	SNV	germline	paternal	NA
11129_p1	chr15	71190836	TAGAG	T	INDEL	germline	paternal	NA
11129_p1	chr15	83627194	T	A	SNV	germline	paternal	NA
11129_p1	chr16	12215589	A	C	SNV	germline	paternal	NA
11129_p1	chr16	19280497	G	A	SNV	postzygotic	paternal	NA
11129_p1	chr16	58442325	G	T	SNV	postzygotic	paternal	NA
11129_p1	chr16	65714384	A	T	SNV	germline	paternal	NA
11129_p1	chr17	6827456	C	A	SNV	germline	paternal	NA
11129_p1	chr18	77810209	G	C	SNV	postzygotic	maternal	NA
11129_p1	chr19	6177873	G	A	SNV	germline	paternal	NA
11129_p1	chr19	32444782	C	T	SNV	germline	paternal	NA
11129_p1	chr22	37103678	A	ATCTG	INDEL	germline	paternal	NA
11129_p1	chr22	42475903	A	G	SNV	germline	paternal	NA
11129_p1	chrX	20757303	GACTT	G	INDEL	postzygotic	maternal	NA
11201_p1	chr1	11571818	T	G	SNV	germline	paternal	NA
11201_p1	chr1	53675006	T	C	SNV	germline	maternal	NA
11201_p1	chr1	80635070	T	C	SNV	germline	paternal	NA
11201_p1	chr1	100070479	G	C	SNV	germline	paternal	NA
11201_p1	chr1	112289988	G	T	SNV	germline	paternal	NA
11201_p1	chr1	191601168	T	A	SNV	germline	paternal	NA
11201_p1	chr2	47483771	C	G	SNV	germline	paternal	NA
11201_p1	chr2	59567609	T	A	SNV	germline	paternal	NA
11201_p1	chr2	136843860	C	T	SNV	germline	paternal	NA
11201_p1	chr2	201964876	A	G	SNV	germline	paternal	NA
11201_p1	chr3	473827	C	G	SNV	germline	paternal	NA
11201_p1	chr3	1283404	A	G	SNV	germline	paternal	NA
11201_p1	chr3	24342396	G	A	SNV	germline	paternal	NA
11201_p1	chr3	26091133	G	A	SNV	germline	paternal	NA
11201_p1	chr3	49232813	A	G	SNV	germline	paternal	NA
11201_p1	chr3	54324748	G	A	SNV	germline	paternal	NA
11201_p1	chr3	88145483	G	A	SNV	germline	paternal	NA
11201_p1	chr3	149919217	CT	C	INDEL	germline	paternal	NA
11201_p1	chr4	147963306	G	T	SNV	germline	paternal	NA
11201_p1	chr4	156232650	T	C	SNV	germline	maternal	NA
11201_p1	chr5	842681	C	T	SNV	germline	paternal	NA
11201_p1	chr5	16684268	C	T	SNV	germline	maternal	NA
11201_p1	chr5	56896515	T	C	SNV	germline	paternal	NA
11201_p1	chr5	81745972	G	C	SNV	germline	maternal	NA
11201_p1	chr5	107159816	A	G	SNV	germline	maternal	NA
11201_p1	chr5	134618714	T	C	SNV	germline	paternal	NA
11201_p1	chr5	145063813	C	A	SNV	germline	paternal	NA
11201_p1	chr5	174378597	T	C	SNV	germline	paternal	NA
11201_p1	chr6	339593	G	C	SNV	germline	paternal	NA
11201_p1	chr6	27357298	G	T	SNV	germline	paternal	NA
11201_p1	chr6	73397350	A	G	SNV	germline	paternal	NA
11201_p1	chr6	84250279	T	G	SNV	germline	paternal	NA
11201_p1	chr6	84251089	T	G	SNV	germline	paternal	NA
11201_p1	chr6	137265574	G	A	SNV	germline	maternal	NA
11201_p1	chr6	148272168	CA	C	INDEL	germline	paternal	NA
11201_p1	chr7	7196713	C	G	SNV	germline	paternal	NA
11201_p1	chr7	8224088	G	A	SNV	germline	paternal	NA
11201_p1	chr7	85216488	A	T	SNV	germline	paternal	NA
11201_p1	chr7	135002177	T	C	SNV	germline	maternal	NA
11201_p1	chr8	539903	G	T	SNV	germline	paternal	NA
11201_p1	chr8	3416385	T	G	SNV	germline	maternal	NA
11201_p1	chr8	79018361	A	G	SNV	germline	maternal	NA
11201_p1	chr8	81392885	T	C	SNV	germline	paternal	NA
11201_p1	chr8	98375029	C	A	SNV	germline	paternal	NA
11201_p1	chr9	23003046	G	A	SNV	germline	maternal	NA
11201_p1	chr9	99258815	T	C	SNV	germline	paternal	NA
11201_p1	chr9	129950003	A	T	SNV	germline	paternal	NA
11201_p1	chr10	22329345	G	A	SNV	germline	maternal	NA
11201_p1	chr10	63691847	C	T	SNV	germline	paternal	NA
11201_p1	chr10	86172066	T	C	SNV	germline	paternal	NA
11201_p1	chr10	100794538	G	A	SNV	germline	paternal	NA
11201_p1	chr11	48423266	A	T	SNV	germline	paternal	NA
11201_p1	chr11	61946448	G	C	SNV	germline	paternal	NA
11201_p1	chr11	81676780	G	C	SNV	germline	paternal	NA
11201_p1	chr12	55315915	T	G	SNV	germline	paternal	NA
11201_p1	chr12	61518602	C	T	SNV	germline	maternal	NA
11201_p1	chr12	77338261	T	A	SNV	germline	paternal	NA
11201_p1	chr14	2933559	A	G	SNV	postzygotic	maternal	NA
11201_p1	chr14	79135108	A	C	SNV	germline	paternal	NA
11201_p1	chr15	53169624	T	C	SNV	germline	maternal	NA
11201_p1	chr15	69325151	G	T	SNV	germline	paternal	NA
11201_p1	chr15	75969475	A	G	SNV	germline	paternal	NA
11201_p1	chr15	81762758	G	C	SNV	germline	maternal	NA
11201_p1	chr15	84073077	A	T	SNV	germline	paternal	NA
11201_p1	chr17	19301817	T	C	SNV	germline	paternal	NA
11201_p1	chr17	23440979	A	T	SNV	germline	paternal	NA
11201_p1	chr17	67998504	T	TATCTCAAAA	INDEL	postzygotic	paternal	NA
11201_p1	chr17	81468494	G	A	SNV	germline	paternal	NA
11201_p1	chr18	52650747	G	A	SNV	germline	paternal	NA
11201_p1	chr19	4522168	G	A	SNV	germline	paternal	NA
11201_p1	chr19	51440031	T	A	SNV	germline	paternal	NA
11201_p1	chr20	61292306	TC	T	INDEL	postzygotic	paternal	NA
11201_p1	chr21	11350378	G	T	SNV	germline	maternal	NA
11201_s1	chr1	20510194	G	A	SNV	germline	paternal	NA
11201_s1	chr1	114227404	G	GT	INDEL	germline	paternal	NA
11201_s1	chr1	201710457	A	G	SNV	germline	paternal	NA
11201_s1	chr2	42995378	C	A	SNV	germline	maternal	NA
11201_s1	chr2	204297278	C	T	SNV	germline	paternal	NA
11201_s1	chr3	66025308	T	C	SNV	germline	paternal	NA
11201_s1	chr3	69868885	C	T	SNV	postzygotic	paternal	NA
11201_s1	chr3	75166376	T	C	SNV	germline	paternal	NA
11201_s1	chr3	90668690	A	C	SNV	germline	paternal	NA
11201_s1	chr3	112347814	G	C	SNV	postzygotic	paternal	NA
11201_s1	chr3	126564460	C	T	SNV	germline	cannot_determine	NA
11201_s1	chr3	128660944	C	A	SNV	germline	paternal	NA
11201_s1	chr3	164580117	G	A	SNV	germline	paternal	NA
11201_s1	chr4	14263690	G	A	SNV	postzygotic	maternal	NA
11201_s1	chr4	72349862	G	A	SNV	postzygotic	maternal	NA
11201_s1	chr4	89636880	G	A	SNV	germline	maternal	NA
11201_s1	chr4	108395216	C	T	SNV	germline	maternal	NA
11201_s1	chr4	110294860	G	T	SNV	germline	paternal	NA
11201_s1	chr4	134945444	T	C	SNV	germline	maternal	NA
11201_s1	chr4	157365346	G	A	SNV	postzygotic	maternal	NA
11201_s1	chr4	171320456	C	T	SNV	germline	paternal	NA
11201_s1	chr4	189362488	C	T	SNV	germline	paternal	NA
11201_s1	chr5	50653111	C	T	SNV	germline	paternal	NA
11201_s1	chr5	64000948	A	G	SNV	germline	maternal	NA
11201_s1	chr5	111652321	G	A	SNV	germline	paternal	NA
11201_s1	chr5	119383834	C	A	SNV	germline	paternal	NA
11201_s1	chr5	148143691	G	A	SNV	germline	paternal	NA
11201_s1	chr5	150417686	T	C	SNV	germline	paternal	NA
11201_s1	chr5	164485222	G	A	SNV	germline	maternal	NA
11201_s1	chr6	10956982	C	T	SNV	germline	paternal	NA
11201_s1	chr6	24944976	A	C	SNV	germline	paternal	NA
11201_s1	chr6	36746527	C	T	SNV	germline	paternal	NA
11201_s1	chr6	62482102	A	G	SNV	postzygotic	maternal	NA
11201_s1	chr6	71920029	C	T	SNV	germline	paternal	NA
11201_s1	chr6	99061924	A	G	SNV	germline	paternal	NA
11201_s1	chr7	1717829	A	ATT	INDEL	germline	paternal	NA
11201_s1	chr7	36134801	T	C	SNV	germline	maternal	NA
11201_s1	chr7	42719809	G	C	SNV	germline	maternal	NA
11201_s1	chr7	71099316	G	GTGTGTGTGTGTGTATA	INDEL	postzygotic	paternal	NA
11201_s1	chr7	91493551	G	C	SNV	germline	paternal	NA
11201_s1	chr7	96645703	A	G	SNV	germline	paternal	NA
11201_s1	chr7	116255065	C	T	SNV	germline	paternal	NA
11201_s1	chr7	126245015	T	C	SNV	germline	paternal	NA
11201_s1	chr7	142061950	T	C	SNV	germline	paternal	NA
11201_s1	chr7	153729426	G	A	SNV	germline	paternal	NA
11201_s1	chr8	35270010	T	C	SNV	postzygotic	maternal	NA
11201_s1	chr8	70099985	T	C	SNV	postzygotic	maternal	NA
11201_s1	chr8	73670200	G	A	SNV	germline	paternal	NA
11201_s1	chr8	122368562	A	G	SNV	germline	paternal	NA
11201_s1	chr8	145164819	T	C	SNV	germline	paternal	NA
11201_s1	chr9	6963813	A	G	SNV	postzygotic	maternal	NA
11201_s1	chr9	20054409	G	A	SNV	postzygotic	paternal	NA
11201_s1	chr9	85956141	G	A	SNV	germline	paternal	NA
11201_s1	chr9	132316528	C	G	SNV	germline	maternal	NA
11201_s1	chr9	135988229	G	A	SNV	germline	paternal	NA
11201_s1	chr10	174651	G	A	SNV	germline	paternal	NA
11201_s1	chr10	54041419	G	A	SNV	germline	paternal	NA
11201_s1	chr10	72429851	C	T	SNV	germline	paternal	NA
11201_s1	chr10	109265014	G	A	SNV	postzygotic	paternal	NA
11201_s1	chr10	134130490	C	T	SNV	germline	maternal	NA
11201_s1	chr11	7524168	C	T	SNV	germline	paternal	NA
11201_s1	chr11	8571636	G	C	SNV	germline	paternal	NA
11201_s1	chr11	42166906	C	T	SNV	postzygotic	paternal	NA
11201_s1	chr11	81995200	A	C	SNV	germline	paternal	NA
11201_s1	chr11	93107653	T	A	SNV	germline	paternal	NA
11201_s1	chr12	912467	C	CA	INDEL	germline	maternal	NA
11201_s1	chr12	13001350	C	T	SNV	germline	paternal	NA
11201_s1	chr12	13063529	G	C	SNV	germline	paternal	NA
11201_s1	chr12	49599741	T	C	SNV	germline	paternal	NA
11201_s1	chr13	31019445	G	A	SNV	germline	paternal	NA
11201_s1	chr13	39685786	A	AATAAC	INDEL	germline	paternal	NA
11201_s1	chr13	74433831	C	T	SNV	germline	paternal	NA
11201_s1	chr13	75805469	C	G	SNV	germline	paternal	NA
11201_s1	chr14	9210681	A	AGGAGT	INDEL	postzygotic	paternal	NA
11201_s1	chr14	9214582	G	GATGGAATGGA	INDEL	postzygotic	maternal	NA
11201_s1	chr14	13119668	G	T	SNV	postzygotic	paternal	NA
11201_s1	chr14	89415811	A	G	SNV	germline	maternal	NA
11201_s1	chr15	97214764	C	G	SNV	postzygotic	maternal	NA
11201_s1	chr16	30433438	G	A	SNV	germline	paternal	NA
11201_s1	chr16	75020435	A	G	SNV	germline	paternal	NA
11201_s1	chr16	80479643	T	G	SNV	germline	paternal	NA
11201_s1	chr17	8275342	C	T	SNV	germline	paternal	NA
11201_s1	chr17	16658365	CTA	C	INDEL	germline	paternal	NA
11201_s1	chr17	76702236	CGGCGGGGGCGGG	C	INDEL	germline	paternal	NA
11201_s1	chr17	79946225	C	T	SNV	postzygotic	maternal	NA
11201_s1	chr18	12791076	G	A	SNV	postzygotic	paternal	NA
11201_s1	chr18	51151396	T	C	SNV	germline	paternal	NA
11201_s1	chr18	60239788	T	C	SNV	postzygotic	paternal	NA
11201_s1	chr18	79967334	C	T	SNV	germline	paternal	NA
11201_s1	chr19	10808444	A	G	SNV	germline	maternal	NA
11201_s1	chr19	11071940	G	A	SNV	postzygotic	maternal	NA
11201_s1	chr19	21536010	GTC	G	INDEL	germline	paternal	NA
11201_s1	chr19	38743001	C	A	SNV	germline	paternal	NA
11201_s1	chr19	57208607	G	A	SNV	germline	paternal	NA
11201_s1	chr20	2097767	T	C	SNV	germline	paternal	NA
11201_s1	chr20	45056002	T	C	SNV	germline	paternal	NA
11201_s1	chr21	12434151	T	C	SNV	germline	paternal	NA
11201_s1	chr21	16532807	T	C	SNV	germline	paternal	NA
11201_s1	chr22	6475498	T	G	SNV	postzygotic	maternal	NA
11201_s1	chr22	34530007	C	T	SNV	germline	paternal	NA
11201_s1	chrX	128382772	T	TTTATTA	INDEL	germline	maternal	NA
11266_p1	chr1	11729068	G	A	SNV	postzygotic	maternal	NA
11266_p1	chr1	21091542	A	G	SNV	postzygotic	paternal	NA
11266_p1	chr1	62052381	G	A	SNV	postzygotic	paternal	NA
11266_p1	chr1	68714487	C	T	SNV	germline	maternal	NA
11266_p1	chr1	91296116	T	C	SNV	postzygotic	paternal	NA
11266_p1	chr1	96088027	A	G	SNV	germline	paternal	NA
11266_p1	chr1	200715003	C	T	SNV	germline	paternal	NA
11266_p1	chr2	8290027	C	A	SNV	germline	paternal	NA
11266_p1	chr2	8349234	T	A	SNV	germline	paternal	NA
11266_p1	chr2	32992732	T	G	SNV	germline	cannot_determine	NA
11266_p1	chr2	39215178	C	T	SNV	germline	paternal	NA
11266_p1	chr2	41601153	T	A	SNV	postzygotic	maternal	NA
11266_p1	chr2	98334977	AAAAACTGGAAGCATTCCCTTTG	A	INDEL	germline	paternal	NA
11266_p1	chr2	115619889	T	G	SNV	germline	maternal	NA
11266_p1	chr2	159507339	G	T	SNV	germline	paternal	NA
11266_p1	chr2	172621357	G	C	SNV	germline	paternal	NA
11266_p1	chr2	190140981	A	C	SNV	germline	paternal	NA
11266_p1	chr2	199394660	T	G	SNV	germline	paternal	NA
11266_p1	chr2	237068986	G	A	SNV	germline	paternal	NA
11266_p1	chr3	1668464	G	A	SNV	germline	maternal	NA
11266_p1	chr3	25389365	GA	G	INDEL	germline	maternal	NA
11266_p1	chr3	57709858	C	T	SNV	germline	paternal	NA
11266_p1	chr3	102441673	A	G	SNV	germline	maternal	NA
11266_p1	chr3	109555907	C	T	SNV	germline	paternal	NA
11266_p1	chr3	117193745	A	G	SNV	postzygotic	maternal	NA
11266_p1	chr3	121836427	A	C	SNV	germline	paternal	NA
11266_p1	chr3	137153609	C	T	SNV	germline	paternal	NA
11266_p1	chr3	142520707	G	C	SNV	germline	paternal	NA
11266_p1	chr4	33505440	G	A	SNV	germline	paternal	NA
11266_p1	chr4	80710641	T	C	SNV	germline	paternal	NA
11266_p1	chr4	118479360	C	G	SNV	germline	paternal	NA
11266_p1	chr4	142919475	C	A	SNV	germline	paternal	NA
11266_p1	chr4	150134568	G	A	SNV	germline	paternal	NA
11266_p1	chr4	175914392	T	C	SNV	germline	paternal	NA
11266_p1	chr5	16142865	C	T	SNV	germline	paternal	NA
11266_p1	chr5	20196080	C	G	SNV	germline	paternal	NA
11266_p1	chr5	52997052	G	C	SNV	germline	paternal	NA
11266_p1	chr5	75058400	G	C	SNV	germline	paternal	NA
11266_p1	chr5	125616820	C	T	SNV	germline	paternal	NA
11266_p1	chr5	132233119	G	A	SNV	germline	paternal	NA
11266_p1	chr6	3034875	T	C	SNV	germline	paternal	NA
11266_p1	chr6	61825025	T	C	SNV	germline	paternal	NA
11266_p1	chr6	68891574	T	A	SNV	postzygotic	maternal	NA
11266_p1	chr6	70697533	T	TA	INDEL	germline	paternal	NA
11266_p1	chr6	121661239	AG	A	INDEL	germline	paternal	NA
11266_p1	chr6	157704547	CTG	C	INDEL	germline	maternal	NA
11266_p1	chr6	160009714	G	A	SNV	germline	maternal	NA
11266_p1	chr6	168647531	T	C	SNV	germline	paternal	NA
11266_p1	chr6	171610999	C	T	SNV	postzygotic	maternal	NA
11266_p1	chr7	31523856	G	A	SNV	germline	paternal	NA
11266_p1	chr7	37069238	G	A	SNV	germline	paternal	NA
11266_p1	chr7	120095287	T	G	SNV	postzygotic	paternal	NA
11266_p1	chr7	157990572	T	A	SNV	germline	paternal	NA
11266_p1	chr8	3677173	T	C	SNV	germline	maternal	NA
11266_p1	chr8	49704494	C	A	SNV	germline	paternal	NA
11266_p1	chr8	62501381	G	C	SNV	germline	maternal	NA
11266_p1	chr8	89798630	C	T	SNV	germline	paternal	NA
11266_p1	chr8	100018255	A	AAGAG	INDEL	postzygotic	paternal	NA
11266_p1	chr8	117816649	C	T	SNV	germline	paternal	NA
11266_p1	chr9	1758880	C	T	SNV	germline	maternal	NA
11266_p1	chr9	1759185	A	C	SNV	germline	maternal	NA
11266_p1	chr9	78646968	G	A	SNV	germline	paternal	NA
11266_p1	chr9	93255648	A	T	SNV	germline	paternal	NA
11266_p1	chr9	128442128	T	A	SNV	postzygotic	paternal	NA
11266_p1	chr9	128601973	T	C	SNV	germline	paternal	NA
11266_p1	chr9	145194531	C	T	SNV	germline	paternal	NA
11266_p1	chr10	12846566	G	A	SNV	germline	paternal	NA
11266_p1	chr10	68227576	G	T	SNV	germline	paternal	NA
11266_p1	chr10	78553711	G	A	SNV	germline	maternal	NA
11266_p1	chr10	82522875	A	G	SNV	postzygotic	maternal	NA
11266_p1	chr10	100521371	A	G	SNV	germline	paternal	NA
11266_p1	chr10	108011426	C	T	SNV	germline	paternal	NA
11266_p1	chr10	108143802	C	G	SNV	germline	paternal	NA
11266_p1	chr10	130642334	G	A	SNV	germline	paternal	NA
11266_p1	chr10	132945557	T	C	SNV	postzygotic	paternal	NA
11266_p1	chr11	41966163	A	G	SNV	germline	maternal	NA
11266_p1	chr11	68674185	G	A	SNV	germline	paternal	NA
11266_p1	chr11	73219467	A	AAAAGAAAG	INDEL	germline	paternal	NA
11266_p1	chr12	3258622	C	T	SNV	germline	paternal	NA
11266_p1	chr12	4060032	C	T	SNV	germline	paternal	NA
11266_p1	chr12	6692085	A	T	SNV	germline	paternal	NA
11266_p1	chr12	9715321	A	G	SNV	postzygotic	maternal	NA
11266_p1	chr12	79745271	A	G	SNV	germline	paternal	NA
11266_p1	chr12	93935372	G	A	SNV	germline	paternal	NA
11266_p1	chr13	5214192	C	T	SNV	germline	paternal	NA
11266_p1	chr13	19145885	G	A	SNV	germline	paternal	NA
11266_p1	chr13	37740948	C	A	SNV	germline	paternal	NA
11266_p1	chr13	39763575	G	T	SNV	germline	paternal	NA
11266_p1	chr13	48045939	G	A	SNV	germline	paternal	NA
11266_p1	chr13	49382594	G	C	SNV	germline	paternal	NA
11266_p1	chr13	91873061	C	A	SNV	germline	cannot_determine	NA
11266_p1	chr13	102425542	C	G	SNV	postzygotic	maternal	NA
11266_p1	chr13	107563518	A	G	SNV	germline	paternal	NA
11266_p1	chr14	20999645	G	A	SNV	germline	paternal	NA
11266_p1	chr14	25957680	C	G	SNV	germline	maternal	NA
11266_p1	chr14	82813473	G	A	SNV	germline	paternal	NA
11266_p1	chr15	5412067	T	G	SNV	germline	maternal	NA
11266_p1	chr15	5413944	T	G	SNV	germline	maternal	NA
11266_p1	chr15	84353201	A	G	SNV	germline	maternal	NA
11266_p1	chr16	64638402	C	T	SNV	germline	paternal	NA
11266_p1	chr16	87502174	C	G	SNV	germline	maternal	NA
11266_p1	chr16	87505014	C	A	SNV	germline	maternal	NA
11266_p1	chr17	80580960	G	A	SNV	germline	maternal	NA
11266_p1	chr18	9612378	T	A	SNV	postzygotic	paternal	NA
11266_p1	chr18	48236649	C	T	SNV	germline	paternal	NA
11266_p1	chr19	10736287	T	A	SNV	postzygotic	paternal	NA
11266_p1	chr19	17622615	G	A	SNV	germline	maternal	NA
11266_p1	chr19	21154533	A	G	SNV	germline	maternal	NA
11266_p1	chr19	38385512	C	T	SNV	postzygotic	paternal	NA
11266_p1	chr21	19379370	C	T	SNV	germline	paternal	NA
11266_p1	chr21	20527460	T	C	SNV	postzygotic	maternal	NA
11266_p1	chr22	27745595	C	T	SNV	germline	maternal	NA
11266_p1	chr22	39613754	T	G	SNV	germline	paternal	NA
11266_s1	chr1	7851239	C	T	SNV	germline	paternal	NA
11266_s1	chr1	47693939	A	G	SNV	germline	paternal	NA
11266_s1	chr1	62239076	C	G	SNV	germline	paternal	NA
11266_s1	chr1	67999246	C	T	SNV	germline	paternal	NA
11266_s1	chr1	81138053	G	T	SNV	germline	paternal	NA
11266_s1	chr1	113183096	G	A	SNV	germline	paternal	NA
11266_s1	chr1	128551366	G	A	SNV	postzygotic	maternal	NA
11266_s1	chr1	158467593	T	G	SNV	germline	cannot_determine	NA
11266_s1	chr2	34837807	T	A	SNV	germline	maternal	NA
11266_s1	chr2	121656610	C	T	SNV	germline	maternal	NA
11266_s1	chr2	148741850	C	T	SNV	germline	paternal	NA
11266_s1	chr2	213066739	A	T	SNV	germline	paternal	NA
11266_s1	chr2	217187201	G	A	SNV	germline	paternal	NA
11266_s1	chr2	221233313	C	T	SNV	germline	maternal	NA
11266_s1	chr2	226657546	A	T	SNV	postzygotic	maternal	NA
11266_s1	chr3	51600238	T	C	SNV	germline	paternal	NA
11266_s1	chr3	131603134	C	T	SNV	germline	maternal	NA
11266_s1	chr3	145114512	G	C	SNV	germline	paternal	NA
11266_s1	chr3	169157740	T	C	SNV	germline	paternal	NA
11266_s1	chr3	175554775	G	A	SNV	germline	paternal	NA
11266_s1	chr4	3513729	C	T	SNV	germline	paternal	NA
11266_s1	chr4	9745288	CGTGTGTGCAT	C	INDEL	germline	maternal	NA
11266_s1	chr4	30745384	C	T	SNV	germline	paternal	NA
11266_s1	chr4	76824992	C	T	SNV	germline	paternal	NA
11266_s1	chr4	83014483	A	G	SNV	germline	paternal	NA
11266_s1	chr4	116052782	C	T	SNV	germline	paternal	NA
11266_s1	chr4	137281399	G	T	SNV	germline	maternal	NA
11266_s1	chr5	10700291	TTCA	T	INDEL	germline	paternal	NA
11266_s1	chr5	27348131	T	C	SNV	germline	maternal	NA
11266_s1	chr5	28519308	G	A	SNV	germline	paternal	NA
11266_s1	chr5	42635289	G	A	SNV	germline	paternal	NA
11266_s1	chr5	43117857	T	C	SNV	germline	maternal	NA
11266_s1	chr5	60244740	C	G	SNV	germline	paternal	NA
11266_s1	chr5	89746712	T	A	SNV	germline	paternal	NA
11266_s1	chr5	96157686	C	T	SNV	germline	paternal	NA
11266_s1	chr5	101560130	A	T	SNV	germline	maternal	NA
11266_s1	chr5	168440439	A	G	SNV	germline	paternal	NA
11266_s1	chr6	28851637	CCTTT	C	INDEL	germline	maternal	NA
11266_s1	chr6	41405111	C	T	SNV	germline	paternal	NA
11266_s1	chr6	43208333	T	C	SNV	germline	paternal	NA
11266_s1	chr6	56597930	G	A	SNV	germline	cannot_determine	NA
11266_s1	chr6	94038649	G	C	SNV	germline	paternal	NA
11266_s1	chr6	169398267	G	A	SNV	germline	paternal	NA
11266_s1	chr7	2584595	G	A	SNV	germline	paternal	NA
11266_s1	chr7	38464222	C	G	SNV	germline	paternal	NA
11266_s1	chr7	38464608	G	C	SNV	germline	paternal	NA
11266_s1	chr7	42328540	G	A	SNV	germline	paternal	NA
11266_s1	chr7	100263405	C	T	SNV	germline	maternal	NA
11266_s1	chr7	107630174	G	C	SNV	germline	paternal	NA
11266_s1	chr7	113177658	G	C	SNV	germline	maternal	NA
11266_s1	chr7	157616917	G	A	SNV	germline	paternal	NA
11266_s1	chr8	22328	G	A	SNV	germline	maternal	NA
11266_s1	chr8	66620082	A	G	SNV	germline	paternal	NA
11266_s1	chr8	102671698	C	T	SNV	germline	paternal	NA
11266_s1	chr9	1523295	G	A	SNV	germline	paternal	NA
11266_s1	chr9	7011553	A	G	SNV	germline	maternal	NA
11266_s1	chr9	24232592	A	C	SNV	germline	paternal	NA
11266_s1	chr9	91104575	A	G	SNV	germline	paternal	NA
11266_s1	chr9	111183743	T	C	SNV	germline	paternal	NA
11266_s1	chr10	46133822	A	G	SNV	germline	paternal	NA
11266_s1	chr10	89603961	G	A	SNV	germline	maternal	NA
11266_s1	chr10	106432408	T	C	SNV	germline	paternal	NA
11266_s1	chr10	115900216	A	G	SNV	germline	paternal	NA
11266_s1	chr10	117484366	A	C	SNV	germline	paternal	NA
11266_s1	chr11	72248668	C	T	SNV	germline	paternal	NA
11266_s1	chr11	82647703	C	T	SNV	germline	paternal	NA
11266_s1	chr11	127322877	GA	G	INDEL	germline	paternal	NA
11266_s1	chr11	131198376	GTA	G	INDEL	germline	paternal	NA
11266_s1	chr11	134836940	A	G	SNV	germline	paternal	NA
11266_s1	chr12	14962915	T	C	SNV	germline	paternal	NA
11266_s1	chr12	76207999	G	A	SNV	germline	paternal	NA
11266_s1	chr12	96893687	C	T	SNV	germline	maternal	NA
11266_s1	chr13	55126270	T	G	SNV	germline	cannot_determine	NA
11266_s1	chr13	108961533	G	C	SNV	germline	paternal	NA
11266_s1	chr14	4567179	C	T	SNV	postzygotic	maternal	NA
11266_s1	chr14	45851493	T	C	SNV	germline	paternal	NA
11266_s1	chr14	50824827	A	G	SNV	germline	paternal	NA
11266_s1	chr14	77744253	A	AC	INDEL	germline	paternal	NA
11266_s1	chr14	81559863	G	T	SNV	germline	paternal	NA
11266_s1	chr14	98033184	GC	G	INDEL	germline	paternal	NA
11266_s1	chr15	30124940	G	A	SNV	germline	cannot_determine	NA
11266_s1	chr15	47250230	A	C	SNV	germline	paternal	NA
11266_s1	chr15	74903057	G	A	SNV	germline	paternal	NA
11266_s1	chr16	1932185	G	A	SNV	germline	maternal	NA
11266_s1	chr16	6877744	G	A	SNV	germline	maternal	NA
11266_s1	chr16	15654990	C	G	SNV	germline	paternal	NA
11266_s1	chr16	80848727	T	G	SNV	germline	paternal	NA
11266_s1	chr17	2273245	A	T	SNV	germline	paternal	NA
11266_s1	chr17	83401714	A	C	SNV	germline	paternal	NA
11266_s1	chr18	42238943	T	C	SNV	germline	paternal	NA
11266_s1	chr18	54329163	G	A	SNV	germline	paternal	NA
11266_s1	chr18	55790076	T	G	SNV	germline	paternal	NA
11266_s1	chr18	63430177	G	A	SNV	germline	paternal	NA
11266_s1	chr18	64287081	C	T	SNV	germline	paternal	NA
11266_s1	chr19	6360230	A	C	SNV	germline	paternal	NA
11266_s1	chr19	25656321	C	G	SNV	germline	paternal	NA
11266_s1	chr19	33429496	ATCAC	A	INDEL	germline	maternal	NA
11266_s1	chr20	639303	G	A	SNV	germline	paternal	NA
11266_s1	chr20	31566575	A	G	SNV	germline	maternal	NA
11266_s1	chr20	36473018	C	T	SNV	germline	paternal	NA
11266_s1	chr21	27080088	T	C	SNV	germline	paternal	NA
11266_s1	chr22	9892992	C	T	SNV	germline	paternal	NA
11266_s1	chr22	24820938	A	G	SNV	germline	paternal	NA
11266_s1	chr22	44439133	A	C	SNV	germline	paternal	NA
11266_s1	chr22	44904692	A	G	SNV	germline	paternal	NA
11266_s1	chr22	46279251	A	G	SNV	germline	maternal	NA
11414_s1	chr1	71966365	T	A	SNV	postzygotic	maternal	NA
11414_s1	chr1	106679539	A	G	SNV	postzygotic	maternal	NA
11414_s1	chr1	107717904	C	T	SNV	postzygotic	paternal	NA
11414_s1	chr1	169656997	C	T	SNV	postzygotic	paternal	NA
11414_s1	chr1	171461155	A	G	SNV	germline	paternal	NA
11414_s1	chr1	181309727	C	T	SNV	germline	paternal	NA
11414_s1	chr1	191976171	C	T	SNV	germline	paternal	NA
11414_s1	chr1	200027334	A	C	SNV	germline	paternal	NA
11414_s1	chr2	18225107	C	T	SNV	postzygotic	maternal	NA
11414_s1	chr2	21791644	C	A	SNV	germline	paternal	NA
11414_s1	chr2	50700555	T	C	SNV	postzygotic	maternal	NA
11414_s1	chr2	95818034	T	A	SNV	germline	paternal	NA
11414_s1	chr2	218385596	C	T	SNV	germline	paternal	NA
11414_s1	chr3	9693044	A	C	SNV	germline	paternal	NA
11414_s1	chr3	9695095	G	C	SNV	germline	paternal	NA
11414_s1	chr3	9915987	A	G	SNV	germline	maternal	NA
11414_s1	chr3	23880757	C	T	SNV	germline	paternal	NA
11414_s1	chr3	43551537	G	C	SNV	germline	paternal	NA
11414_s1	chr3	80429770	C	T	SNV	postzygotic	paternal	NA
11414_s1	chr3	85035253	T	C	SNV	germline	paternal	NA
11414_s1	chr3	183741359	A	G	SNV	germline	paternal	NA
11414_s1	chr4	18108404	T	C	SNV	germline	paternal	NA
11414_s1	chr4	143590813	G	T	SNV	germline	maternal	NA
11414_s1	chr4	145667304	G	A	SNV	germline	paternal	NA
11414_s1	chr4	169581011	A	C	SNV	postzygotic	maternal	NA
11414_s1	chr4	171735088	T	G	SNV	germline	paternal	NA
11414_s1	chr4	173651681	T	G	SNV	germline	paternal	NA
11414_s1	chr5	53517876	T	C	SNV	germline	paternal	NA
11414_s1	chr5	101945812	T	G	SNV	postzygotic	paternal	NA
11414_s1	chr5	120367637	G	A	SNV	germline	maternal	NA
11414_s1	chr6	64715158	C	A	SNV	germline	maternal	NA
11414_s1	chr6	77626242	T	A	SNV	postzygotic	paternal	NA
11414_s1	chr6	99169099	C	A	SNV	germline	paternal	NA
11414_s1	chr6	116538237	C	T	SNV	germline	maternal	NA
11414_s1	chr6	126925879	C	T	SNV	germline	paternal	NA
11414_s1	chr7	147291609	C	A	SNV	germline	maternal	NA
11414_s1	chr8	8299393	G	T	SNV	germline	paternal	NA
11414_s1	chr8	21092630	G	A	SNV	postzygotic	maternal	NA
11414_s1	chr8	55715540	C	T	SNV	germline	paternal	NA
11414_s1	chr8	98702691	T	C	SNV	germline	paternal	NA
11414_s1	chr8	111946301	G	T	SNV	germline	paternal	NA
11414_s1	chr8	143711955	C	T	SNV	germline	paternal	NA
11414_s1	chr8	144435052	ACCTCCAGCCCTAAGGCGGTTTTTC	A	INDEL	postzygotic	maternal	NA
11414_s1	chr9	26145761	A	T	SNV	germline	paternal	NA
11414_s1	chr9	28629246	G	A	SNV	germline	paternal	NA
11414_s1	chr9	28629329	G	C	SNV	germline	paternal	NA
11414_s1	chr9	39299224	G	A	SNV	postzygotic	maternal	NA
11414_s1	chr9	87859844	AG	A	INDEL	germline	paternal	NA
11414_s1	chr10	13852958	G	T	SNV	germline	paternal	NA
11414_s1	chr10	51266254	C	T	SNV	germline	maternal	NA
11414_s1	chr10	58968981	C	A	SNV	germline	paternal	NA
11414_s1	chr10	73783092	C	T	SNV	germline	paternal	NA
11414_s1	chr10	99837946	G	A	SNV	germline	paternal	NA
11414_s1	chr10	102127566	T	A	SNV	postzygotic	maternal	NA
11414_s1	chr10	104415138	G	A	SNV	germline	paternal	NA
11414_s1	chr11	3794199	A	T	SNV	germline	maternal	NA
11414_s1	chr11	40617881	C	T	SNV	germline	maternal	NA
11414_s1	chr11	108010064	T	C	SNV	germline	paternal	NA
11414_s1	chr12	45052158	A	G	SNV	germline	paternal	NA
11414_s1	chr12	94654876	G	A	SNV	germline	paternal	NA
11414_s1	chr13	33033500	C	T	SNV	postzygotic	paternal	NA
11414_s1	chr13	58273265	CTA	C	INDEL	germline	paternal	NA
11414_s1	chr13	58475158	CTTCT	C	INDEL	germline	paternal	NA
11414_s1	chr13	69392496	A	G	SNV	germline	maternal	NA
11414_s1	chr13	71169457	A	C	SNV	postzygotic	maternal	NA
11414_s1	chr13	100940044	C	T	SNV	germline	paternal	NA
11414_s1	chr13	108825798	G	A	SNV	postzygotic	maternal	NA
11414_s1	chr14	79499875	C	A	SNV	germline	paternal	NA
11414_s1	chr15	14552753	T	C	SNV	germline	maternal	NA
11414_s1	chr15	23304032	T	G	SNV	germline	paternal	NA
11414_s1	chr15	73606929	C	A	SNV	germline	maternal	NA
11414_s1	chr15	92565838	T	C	SNV	germline	maternal	NA
11414_s1	chr15	92892850	A	G	SNV	postzygotic	paternal	NA
11414_s1	chr16	76303542	A	G	SNV	germline	maternal	NA
11414_s1	chr17	5338236	C	A	SNV	germline	paternal	NA
11414_s1	chr18	73524287	A	G	SNV	germline	paternal	NA
11414_s1	chr19	32315945	G	A	SNV	germline	paternal	NA
11414_s1	chr21	8235882	T	A	SNV	germline	paternal	NA
11414_s1	chr22	10421599	G	GTGGAA	INDEL	germline	paternal	NA
11611_p1	chr1	11307159	G	A	SNV	germline	paternal	NA
11611_p1	chr1	18880245	T	TCCC	INDEL	postzygotic	maternal	NA
11611_p1	chr1	42764229	T	C	SNV	germline	paternal	NA
11611_p1	chr1	113944947	G	A	SNV	germline	maternal	NA
11611_p1	chr1	153594223	C	T	SNV	germline	cannot_determine	NA
11611_p1	chr1	163997073	A	T	SNV	germline	maternal	NA
11611_p1	chr1	206649857	T	C	SNV	germline	paternal	NA
11611_p1	chr1	213226586	G	T	SNV	germline	paternal	NA
11611_p1	chr2	11792282	T	G	SNV	germline	paternal	NA
11611_p1	chr2	43239412	G	A	SNV	germline	paternal	NA
11611_p1	chr2	69690874	C	T	SNV	germline	paternal	NA
11611_p1	chr2	84632312	A	C	SNV	germline	maternal	NA
11611_p1	chr2	87414891	A	G	SNV	germline	paternal	NA
11611_p1	chr2	95050690	ATTC	A	INDEL	germline	paternal	NA
11611_p1	chr2	163213602	A	G	SNV	germline	paternal	NA
11611_p1	chr2	206218399	G	A	SNV	germline	paternal	NA
11611_p1	chr2	230248581	C	T	SNV	germline	paternal	NA
11611_p1	chr3	33102459	G	T	SNV	germline	maternal	NA
11611_p1	chr3	54793483	A	G	SNV	germline	paternal	NA
11611_p1	chr3	78098493	T	C	SNV	germline	paternal	NA
11611_p1	chr3	84002587	T	C	SNV	germline	paternal	NA
11611_p1	chr3	131590102	G	C	SNV	germline	paternal	NA
11611_p1	chr3	140561823	C	T	SNV	germline	paternal	NA
11611_p1	chr3	154320250	C	G	SNV	germline	paternal	NA
11611_p1	chr3	164086662	C	T	SNV	germline	paternal	NA
11611_p1	chr3	188119708	A	G	SNV	germline	paternal	NA
11611_p1	chr3	194746838	A	G	SNV	germline	paternal	NA
11611_p1	chr4	21819534	T	G	SNV	germline	paternal	NA
11611_p1	chr4	27387293	A	C	SNV	germline	paternal	NA
11611_p1	chr4	60434547	C	T	SNV	germline	paternal	NA
11611_p1	chr4	73605870	A	G	SNV	germline	paternal	NA
11611_p1	chr4	101530474	A	G	SNV	germline	maternal	NA
11611_p1	chr4	136448525	T	C	SNV	germline	paternal	NA
11611_p1	chr4	162438670	C	T	SNV	germline	paternal	NA
11611_p1	chr4	181329038	T	C	SNV	postzygotic	paternal	NA
11611_p1	chr5	4065210	G	A	SNV	germline	paternal	NA
11611_p1	chr5	29788894	T	C	SNV	germline	paternal	NA
11611_p1	chr5	57392637	A	C	SNV	germline	paternal	NA
11611_p1	chr5	85062837	C	T	SNV	germline	paternal	NA
11611_p1	chr5	96914279	G	A	SNV	germline	paternal	NA
11611_p1	chr5	99117973	T	C	SNV	germline	paternal	NA
11611_p1	chr6	53713450	G	A	SNV	germline	paternal	NA
11611_p1	chr6	74157484	T	C	SNV	germline	paternal	NA
11611_p1	chr6	76488382	C	A	SNV	germline	paternal	NA
11611_p1	chr6	125496975	G	A	SNV	germline	maternal	NA
11611_p1	chr7	146233738	G	C	SNV	germline	paternal	NA
11611_p1	chr8	21965318	A	ATATT	INDEL	germline	paternal	NA
11611_p1	chr8	70709355	T	C	SNV	germline	paternal	NA
11611_p1	chr8	131031487	T	C	SNV	germline	maternal	NA
11611_p1	chr9	75800595	C	T	SNV	germline	cannot_determine	NA
11611_p1	chr9	103282909	C	A	SNV	germline	paternal	NA
11611_p1	chr9	103283160	G	C	SNV	germline	paternal	NA
11611_p1	chr10	34812238	A	C	SNV	germline	paternal	NA
11611_p1	chr10	66005203	G	C	SNV	germline	paternal	NA
11611_p1	chr10	67819935	A	G	SNV	germline	paternal	NA
11611_p1	chr10	101826506	A	G	SNV	germline	paternal	NA
11611_p1	chr11	19726312	G	A	SNV	germline	paternal	NA
11611_p1	chr11	50119389	T	C	SNV	germline	paternal	NA
11611_p1	chr11	60495781	G	A	SNV	germline	paternal	NA
11611_p1	chr11	68731428	A	C	SNV	germline	paternal	NA
11611_p1	chr11	100040521	C	T	SNV	germline	maternal	NA
11611_p1	chr11	131503574	A	T	SNV	germline	paternal	NA
11611_p1	chr12	5613514	G	A	SNV	germline	paternal	NA
11611_p1	chr12	68828978	T	TTTG	INDEL	postzygotic	paternal	NA
11611_p1	chr12	71235069	A	G	SNV	germline	paternal	NA
11611_p1	chr13	26725087	C	T	SNV	germline	paternal	NA
11611_p1	chr13	48732261	T	C	SNV	germline	paternal	NA
11611_p1	chr13	54606864	G	C	SNV	postzygotic	maternal	NA
11611_p1	chr13	102953638	T	C	SNV	germline	paternal	NA
11611_p1	chr13	106114711	C	T	SNV	germline	paternal	NA
11611_p1	chr14	4177078	A	T	SNV	postzygotic	maternal	NA
11611_p1	chr14	71670638	C	T	SNV	germline	paternal	NA
11611_p1	chr14	73406170	C	T	SNV	germline	paternal	NA
11611_p1	chr15	20539324	C	T	SNV	germline	maternal	NA
11611_p1	chr15	56155714	G	T	SNV	germline	maternal	NA
11611_p1	chr15	67270850	T	G	SNV	postzygotic	maternal	NA
11611_p1	chr15	70584589	C	T	SNV	postzygotic	maternal	NA
11611_p1	chr16	14448608	A	G	SNV	germline	paternal	NA
11611_p1	chr16	18633072	T	A	SNV	germline	paternal	NA
11611_p1	chr16	31425109	T	TAATA	INDEL	germline	paternal	NA
11611_p1	chr16	75125579	C	T	SNV	germline	maternal	NA
11611_p1	chr17	61983095	G	A	SNV	germline	paternal	NA
11611_p1	chr18	68235526	C	T	SNV	germline	maternal	NA
11611_p1	chr18	72412922	G	C	SNV	germline	paternal	NA
11611_p1	chr18	72653929	C	T	SNV	germline	paternal	NA
11611_p1	chr19	18964213	G	A	SNV	germline	paternal	NA
11611_p1	chr19	34250238	T	G	SNV	germline	paternal	NA
11611_p1	chr19	46729061	G	A	SNV	germline	paternal	NA
11611_p1	chr19	47608125	T	C	SNV	germline	paternal	NA
11611_p1	chr20	31165610	G	A	SNV	postzygotic	cannot_determine	NA
11611_p1	chr20	31997405	G	A	SNV	germline	maternal	NA
11611_p1	chr21	9433202	C	A	SNV	germline	maternal	NA
11611_p1	chr22	40572705	A	G	SNV	germline	paternal	NA
11918_p1	chr1	7961658	AAATAAC	A	INDEL	germline	paternal	NA
11918_p1	chr1	18528460	G	A	SNV	germline	paternal	NA
11918_p1	chr1	20864832	T	C	SNV	germline	paternal	NA
11918_p1	chr1	46201923	G	A	SNV	postzygotic	paternal	NA
11918_p1	chr1	78714517	G	T	SNV	germline	paternal	NA
11918_p1	chr1	146298081	G	A	SNV	germline	maternal	NA
11918_p1	chr1	247964400	C	T	SNV	postzygotic	maternal	NA
11918_p1	chr2	40070843	A	T	SNV	germline	maternal	NA
11918_p1	chr2	69989270	CTATCG	C	INDEL	postzygotic	paternal	NA
11918_p1	chr2	78716513	C	G	SNV	germline	paternal	NA
11918_p1	chr2	148127556	A	T	SNV	germline	paternal	NA
11918_p1	chr2	167761020	T	C	SNV	germline	paternal	NA
11918_p1	chr2	234245339	C	A	SNV	postzygotic	paternal	NA
11918_p1	chr3	34342141	G	A	SNV	germline	paternal	NA
11918_p1	chr3	98611484	T	C	SNV	germline	maternal	NA
11918_p1	chr3	200136824	C	T	SNV	germline	paternal	NA
11918_p1	chr4	15512104	T	C	SNV	germline	paternal	NA
11918_p1	chr4	16920434	G	A	SNV	germline	paternal	NA
11918_p1	chr4	57415178	T	C	SNV	postzygotic	paternal	NA
11918_p1	chr4	90441982	A	G	SNV	germline	maternal	NA
11918_p1	chr4	94110821	C	T	SNV	germline	paternal	NA
11918_p1	chr4	113861443	A	C	SNV	germline	paternal	NA
11918_p1	chr4	125975165	C	G	SNV	germline	paternal	NA
11918_p1	chr4	126991200	C	T	SNV	germline	paternal	NA
11918_p1	chr5	1976547	G	C	SNV	germline	paternal	NA
11918_p1	chr5	39561571	A	G	SNV	germline	maternal	NA
11918_p1	chr5	41773481	A	G	SNV	germline	paternal	NA
11918_p1	chr5	121464996	C	T	SNV	germline	paternal	NA
11918_p1	chr5	128200060	G	C	SNV	postzygotic	paternal	NA
11918_p1	chr5	145017158	G	A	SNV	germline	paternal	NA
11918_p1	chr5	157576384	A	G	SNV	postzygotic	paternal	NA
11918_p1	chr6	15396238	G	A	SNV	germline	paternal	NA
11918_p1	chr6	31993009	A	T	SNV	germline	paternal	NA
11918_p1	chr6	36887394	C	T	SNV	germline	maternal	NA
11918_p1	chr6	66782149	T	C	SNV	germline	maternal	NA
11918_p1	chr6	94472931	T	C	SNV	germline	paternal	NA
11918_p1	chr6	106132611	G	T	SNV	germline	paternal	NA
11918_p1	chr6	141787980	G	T	SNV	germline	paternal	NA
11918_p1	chr7	8129543	AACCC	A	INDEL	germline	paternal	NA
11918_p1	chr7	21114795	G	A	SNV	germline	paternal	NA
11918_p1	chr7	35945668	C	T	SNV	germline	paternal	NA
11918_p1	chr7	112739143	T	C	SNV	germline	paternal	NA
11918_p1	chr7	131483507	T	A	SNV	germline	paternal	NA
11918_p1	chr7	137167933	A	G	SNV	postzygotic	paternal	NA
11918_p1	chr7	137223236	T	A	SNV	postzygotic	maternal	NA
11918_p1	chr8	352877	G	A	SNV	germline	maternal	NA
11918_p1	chr8	26547693	G	A	SNV	germline	paternal	NA
11918_p1	chr8	40587614	C	T	SNV	germline	paternal	NA
11918_p1	chr8	120394056	G	A	SNV	germline	paternal	NA
11918_p1	chr8	127648409	G	T	SNV	germline	paternal	NA
11918_p1	chr8	140954136	C	A	SNV	germline	paternal	NA
11918_p1	chr8	144835566	C	T	SNV	germline	paternal	NA
11918_p1	chr9	15250583	A	T	SNV	germline	maternal	NA
11918_p1	chr9	21075592	C	T	SNV	germline	maternal	NA
11918_p1	chr9	43922285	G	A	SNV	germline	cannot_determine	NA
11918_p1	chr9	82452060	A	G	SNV	germline	paternal	NA
11918_p1	chr9	124713452	C	G	SNV	germline	paternal	NA
11918_p1	chr10	77302133	T	C	SNV	germline	maternal	NA
11918_p1	chr10	95598863	C	T	SNV	germline	maternal	NA
11918_p1	chr10	115564296	C	T	SNV	postzygotic	paternal	NA
11918_p1	chr10	128230635	G	A	SNV	germline	paternal	NA
11918_p1	chr11	16669049	T	C	SNV	germline	paternal	NA
11918_p1	chr11	72192735	C	G	SNV	germline	paternal	NA
11918_p1	chr12	27552767	A	G	SNV	germline	paternal	NA
11918_p1	chr12	39785752	T	C	SNV	germline	maternal	NA
11918_p1	chr12	57398573	G	T	SNV	germline	paternal	NA
11918_p1	chr12	86753269	C	T	SNV	germline	paternal	NA
11918_p1	chr13	21984004	G	A	SNV	postzygotic	paternal	NA
11918_p1	chr13	108249426	ATT	A	INDEL	germline	paternal	NA
11918_p1	chr14	14013713	G	C	SNV	postzygotic	maternal	NA
11918_p1	chr14	20494024	T	A	SNV	germline	paternal	NA
11918_p1	chr14	51121567	T	C	SNV	germline	paternal	NA
11918_p1	chr14	72456304	G	C	SNV	germline	paternal	NA
11918_p1	chr14	98870714	C	G	SNV	germline	paternal	NA
11918_p1	chr14	98871533	G	A	SNV	germline	paternal	NA
11918_p1	chr15	29095586	T	G	SNV	germline	paternal	NA
11918_p1	chr15	85740540	C	A	SNV	germline	paternal	NA
11918_p1	chr16	10873254	A	C	SNV	germline	paternal	NA
11918_p1	chr17	59283746	T	C	SNV	germline	paternal	NA
11918_p1	chr18	63801795	G	C	SNV	germline	paternal	NA
11918_p1	chr18	79906661	T	C	SNV	germline	maternal	NA
11918_p1	chr19	3145473	C	T	SNV	germline	paternal	NA
11918_p1	chr19	38969874	CTCTCTCTCTG	C	INDEL	germline	maternal	NA
11918_p1	chr20	5659906	C	T	SNV	germline	paternal	NA
11918_p1	chr20	23305955	T	C	SNV	germline	maternal	NA
11918_p1	chr20	64178226	GTGATGGTGGTGA	G	INDEL	germline	paternal	NA
11918_p1	chr21	19451151	G	A	SNV	germline	paternal	NA
11918_p1	chr22	10393085	G	A	SNV	postzygotic	paternal	NA
11918_p1	chr22	36283209	T	G	SNV	postzygotic	maternal	NA
11918_s1	chr1	3122526	G	T	SNV	germline	paternal	NA
11918_s1	chr1	14264863	C	T	SNV	germline	paternal	NA
11918_s1	chr1	38678878	A	G	SNV	germline	paternal	NA
11918_s1	chr1	68190907	A	T	SNV	germline	paternal	NA
11918_s1	chr1	102075010	C	T	SNV	germline	paternal	NA
11918_s1	chr2	47701377	C	T	SNV	germline	paternal	NA
11918_s1	chr2	47704103	C	T	SNV	germline	paternal	NA
11918_s1	chr2	73004885	C	A	SNV	germline	paternal	NA
11918_s1	chr2	110654209	A	G	SNV	germline	paternal	NA
11918_s1	chr2	127834020	T	TTC	INDEL	germline	paternal	NA
11918_s1	chr2	130571345	C	A	SNV	germline	paternal	NA
11918_s1	chr2	138734165	A	T	SNV	germline	paternal	NA
11918_s1	chr3	66567535	C	G	SNV	germline	maternal	NA
11918_s1	chr3	66571134	C	T	SNV	germline	maternal	NA
11918_s1	chr3	66571999	G	C	SNV	germline	maternal	NA
11918_s1	chr3	157833733	C	T	SNV	germline	paternal	NA
11918_s1	chr3	161571980	C	G	SNV	germline	paternal	NA
11918_s1	chr3	191062821	C	T	SNV	germline	paternal	NA
11918_s1	chr3	193633987	A	C	SNV	germline	paternal	NA
11918_s1	chr4	34747202	T	A	SNV	germline	maternal	NA
11918_s1	chr4	88161881	G	A	SNV	germline	paternal	NA
11918_s1	chr4	122429323	G	A	SNV	germline	paternal	NA
11918_s1	chr4	148079360	T	C	SNV	postzygotic	maternal	NA
11918_s1	chr4	148742974	T	C	SNV	postzygotic	maternal	NA
11918_s1	chr4	160131324	A	G	SNV	germline	paternal	NA
11918_s1	chr4	177338852	C	G	SNV	germline	paternal	NA
11918_s1	chr4	177338962	T	G	SNV	germline	paternal	NA
11918_s1	chr5	6321330	C	T	SNV	germline	paternal	NA
11918_s1	chr5	103299286	TA	T	INDEL	germline	paternal	NA
11918_s1	chr5	118554377	T	C	SNV	germline	maternal	NA
11918_s1	chr5	129118097	A	T	SNV	germline	paternal	NA
11918_s1	chr5	144285006	C	A	SNV	germline	paternal	NA
11918_s1	chr5	172595764	A	G	SNV	germline	paternal	NA
11918_s1	chr6	7864411	G	A	SNV	germline	maternal	NA
11918_s1	chr6	9236662	C	G	SNV	germline	paternal	NA
11918_s1	chr6	21663744	C	T	SNV	germline	paternal	NA
11918_s1	chr6	103664417	A	AATAT	INDEL	postzygotic	paternal	NA
11918_s1	chr6	160529633	A	G	SNV	germline	paternal	NA
11918_s1	chr7	158146231	C	T	SNV	germline	paternal	NA
11918_s1	chr7	158147561	G	C	SNV	germline	paternal	NA
11918_s1	chr8	59181331	C	T	SNV	germline	paternal	NA
11918_s1	chr8	96650320	C	T	SNV	germline	maternal	NA
11918_s1	chr8	111896570	A	C	SNV	germline	maternal	NA
11918_s1	chr8	138845115	T	A	SNV	germline	paternal	NA
11918_s1	chr8	140337601	G	A	SNV	germline	paternal	NA
11918_s1	chr9	16957322	C	T	SNV	germline	paternal	NA
11918_s1	chr9	43997827	C	A	SNV	germline	paternal	NA
11918_s1	chr9	44289190	G	T	SNV	germline	paternal	NA
11918_s1	chr9	103732601	CTTATTA	C	INDEL	germline	maternal	NA
11918_s1	chr10	131243354	G	A	SNV	germline	paternal	NA
11918_s1	chr11	813203	G	A	SNV	germline	paternal	NA
11918_s1	chr11	3733712	T	C	SNV	germline	maternal	NA
11918_s1	chr11	3979898	G	A	SNV	germline	paternal	NA
11918_s1	chr12	13384743	A	T	SNV	postzygotic	paternal	NA
11918_s1	chr12	15169501	G	A	SNV	germline	paternal	NA
11918_s1	chr12	47749466	A	C	SNV	germline	paternal	NA
11918_s1	chr12	47842506	A	G	SNV	postzygotic	maternal	NA
11918_s1	chr12	69738321	C	T	SNV	germline	paternal	NA
11918_s1	chr14	4293248	G	C	SNV	germline	paternal	NA
11918_s1	chr14	22044472	G	C	SNV	germline	paternal	NA
11918_s1	chr14	28773070	G	A	SNV	postzygotic	paternal	NA
11918_s1	chr14	29176891	G	A	SNV	germline	paternal	NA
11918_s1	chr14	38284903	T	C	SNV	postzygotic	maternal	NA
11918_s1	chr14	47032013	C	A	SNV	postzygotic	paternal	NA
11918_s1	chr14	75733827	C	T	SNV	germline	paternal	NA
11918_s1	chr14	100727062	C	A	SNV	postzygotic	maternal	NA
11918_s1	chr16	6568410	C	T	SNV	germline	paternal	NA
11918_s1	chr17	9963914	T	A	SNV	germline	paternal	NA
11918_s1	chr17	79205502	T	A	SNV	germline	paternal	NA
11918_s1	chr18	49489861	C	CAT	INDEL	germline	paternal	NA
11918_s1	chr18	67289732	C	T	SNV	germline	paternal	NA
11918_s1	chr19	39482650	C	T	SNV	germline	paternal	NA
11918_s1	chr20	8342996	G	C	SNV	germline	paternal	NA
11918_s1	chr20	20132163	T	C	SNV	germline	paternal	NA
11918_s1	chr20	30737147	T	A	SNV	germline	paternal	NA
11918_s1	chr21	15146084	A	T	SNV	germline	paternal	NA
11918_s1	chr21	35536899	G	T	SNV	postzygotic	paternal	NA
11964_p1	chr1	20329574	T	G	SNV	germline	paternal	NA
11964_p1	chr1	71428823	T	A	SNV	postzygotic	paternal	NA
11964_p1	chr1	87806137	T	A	SNV	germline	maternal	NA
11964_p1	chr1	90777413	G	T	SNV	germline	paternal	NA
11964_p1	chr1	91485549	C	T	SNV	postzygotic	paternal	NA
11964_p1	chr1	187118320	A	C	SNV	postzygotic	paternal	NA
11964_p1	chr2	14336841	G	A	SNV	postzygotic	maternal	NA
11964_p1	chr2	119260447	C	T	SNV	germline	maternal	NA
11964_p1	chr2	242281015	T	C	SNV	germline	maternal	NA
11964_p1	chr3	66466282	T	C	SNV	germline	maternal	NA
11964_p1	chr3	81257098	C	G	SNV	germline	paternal	NA
11964_p1	chr3	89056780	T	TTGATGA	INDEL	cannot_determine	cannot_determine	NA
11964_p1	chr3	101106419	G	T	SNV	germline	paternal	NA
11964_p1	chr3	119759456	G	T	SNV	germline	paternal	NA
11964_p1	chr3	146909351	G	A	SNV	germline	maternal	NA
11964_p1	chr3	166186590	G	A	SNV	germline	paternal	NA
11964_p1	chr4	14672312	G	GTACC	INDEL	germline	paternal	NA
11964_p1	chr4	72720025	G	A	SNV	postzygotic	paternal	NA
11964_p1	chr4	82322589	A	G	SNV	postzygotic	paternal	NA
11964_p1	chr4	85430009	C	T	SNV	postzygotic	paternal	NA
11964_p1	chr4	92814404	C	T	SNV	germline	paternal	NA
11964_p1	chr4	127645959	A	T	SNV	germline	paternal	NA
11964_p1	chr4	138283850	C	A	SNV	germline	maternal	NA
11964_p1	chr4	166013560	G	A	SNV	germline	maternal	NA
11964_p1	chr4	186699673	C	A	SNV	germline	paternal	NA
11964_p1	chr5	39823363	A	T	SNV	postzygotic	maternal	NA
11964_p1	chr5	72855206	T	C	SNV	postzygotic	maternal	NA
11964_p1	chr5	76890183	A	C	SNV	germline	paternal	NA
11964_p1	chr5	78005844	G	A	SNV	postzygotic	maternal	NA
11964_p1	chr5	78237871	C	T	SNV	germline	paternal	NA
11964_p1	chr5	80178743	G	A	SNV	germline	paternal	NA
11964_p1	chr6	24099655	G	A	SNV	germline	paternal	NA
11964_p1	chr6	99343436	G	A	SNV	postzygotic	maternal	NA
11964_p1	chr7	34169153	G	A	SNV	germline	paternal	NA
11964_p1	chr7	47240145	CACAT	C	INDEL	germline	paternal	NA
11964_p1	chr7	87456367	G	A	SNV	germline	paternal	NA
11964_p1	chr7	135884616	T	A	SNV	germline	maternal	NA
11964_p1	chr8	37262866	T	G	SNV	germline	paternal	NA
11964_p1	chr8	50087783	T	C	SNV	germline	maternal	NA
11964_p1	chr8	114710494	T	G	SNV	postzygotic	maternal	NA
11964_p1	chr8	129461079	C	G	SNV	germline	paternal	NA
11964_p1	chr8	145010819	C	T	SNV	germline	paternal	NA
11964_p1	chr9	18922018	G	T	SNV	postzygotic	paternal	NA
11964_p1	chr9	32896140	C	T	SNV	germline	paternal	NA
11964_p1	chr9	47970201	C	A	SNV	postzygotic	paternal	NA
11964_p1	chr9	123135597	C	A	SNV	germline	paternal	NA
11964_p1	chr10	15569407	G	C	SNV	germline	paternal	NA
11964_p1	chr10	38646760	GA	G	INDEL	germline	paternal	NA
11964_p1	chr10	68753424	A	G	SNV	postzygotic	maternal	NA
11964_p1	chr10	90684319	A	G	SNV	germline	paternal	NA
11964_p1	chr11	2663636	C	T	SNV	postzygotic	paternal	NA
11964_p1	chr11	74307348	C	T	SNV	germline	paternal	NA
11964_p1	chr11	82476246	G	T	SNV	postzygotic	paternal	NA
11964_p1	chr11	82476247	T	A	SNV	postzygotic	paternal	NA
11964_p1	chr11	105954989	C	T	SNV	postzygotic	paternal	NA
11964_p1	chr11	115406194	C	A	SNV	germline	paternal	NA
11964_p1	chr12	132614952	C	G	SNV	postzygotic	paternal	NA
11964_p1	chr13	62352020	C	T	SNV	germline	paternal	NA
11964_p1	chr14	8052159	C	A	SNV	germline	paternal	NA
11964_p1	chr15	75077091	G	A	SNV	germline	cannot_determine	NA
11964_p1	chr15	87260433	C	T	SNV	germline	paternal	NA
11964_p1	chr15	91602619	G	T	SNV	germline	maternal	NA
11964_p1	chr16	5386777	A	G	SNV	germline	paternal	NA
11964_p1	chr16	63773246	G	A	SNV	germline	maternal	NA
11964_p1	chr17	1082520	C	T	SNV	germline	paternal	NA
11964_p1	chr17	37461133	G	A	SNV	germline	maternal	NA
11964_p1	chr17	80957109	G	T	SNV	germline	paternal	NA
11964_p1	chr19	833543	C	T	SNV	germline	maternal	NA
11964_p1	chr19	15446538	A	G	SNV	germline	maternal	NA
11964_p1	chr19	16283720	C	T	SNV	germline	paternal	NA
11964_p1	chr19	32898977	G	A	SNV	germline	maternal	NA
11964_p1	chr19	55010933	G	C	SNV	germline	paternal	NA
11964_p1	chr20	108590	CTCCACTGCAT	C	INDEL	cannot_determine	cannot_determine	NA
11964_p1	chr21	18581130	A	G	SNV	germline	paternal	NA
11964_s1	chr1	21339579	G	A	SNV	germline	paternal	NA
11964_s1	chr1	52446891	G	T	SNV	germline	paternal	NA
11964_s1	chr1	77453840	C	G	SNV	germline	maternal	NA
11964_s1	chr1	87635663	G	A	SNV	germline	paternal	NA
11964_s1	chr1	94837309	A	G	SNV	germline	paternal	NA
11964_s1	chr1	115144343	G	A	SNV	germline	paternal	NA
11964_s1	chr1	115157269	G	C	SNV	germline	paternal	NA
11964_s1	chr1	153151915	G	A	SNV	germline	paternal	NA
11964_s1	chr1	158030594	C	G	SNV	germline	paternal	NA
11964_s1	chr1	200052438	C	T	SNV	germline	paternal	NA
11964_s1	chr1	232453352	G	T	SNV	germline	paternal	NA
11964_s1	chr2	352777	G	A	SNV	germline	paternal	NA
11964_s1	chr2	11902687	A	G	SNV	germline	paternal	NA
11964_s1	chr2	23691359	A	G	SNV	germline	paternal	NA
11964_s1	chr2	57187219	G	A	SNV	germline	maternal	chr2_57187219
11964_s1	chr2	57187605	A	AC	INDEL	germline	maternal	chr2_57187219
11964_s1	chr2	57187606	G	A	SNV	germline	maternal	chr2_57187219
11964_s1	chr2	60472927	TTGGTGGTGATGGTGGTGGTGG	T	INDEL	postzygotic	paternal	NA
11964_s1	chr2	232652694	T	TAAATAAAA	INDEL	germline	paternal	NA
11964_s1	chr3	19144613	G	A	SNV	germline	paternal	NA
11964_s1	chr3	23829516	T	C	SNV	postzygotic	maternal	NA
11964_s1	chr3	27119927	T	TAG	INDEL	germline	paternal	NA
11964_s1	chr3	77634300	C	T	SNV	germline	paternal	NA
11964_s1	chr3	78536639	G	T	SNV	germline	paternal	NA
11964_s1	chr3	83991051	T	G	SNV	postzygotic	maternal	NA
11964_s1	chr3	108568252	C	T	SNV	germline	paternal	NA
11964_s1	chr4	6242249	A	G	SNV	germline	paternal	NA
11964_s1	chr4	62572277	T	C	SNV	germline	paternal	NA
11964_s1	chr4	83857098	G	A	SNV	germline	paternal	NA
11964_s1	chr4	107736504	A	G	SNV	germline	paternal	NA
11964_s1	chr4	124676237	T	C	SNV	germline	paternal	NA
11964_s1	chr4	148902056	G	A	SNV	germline	paternal	NA
11964_s1	chr4	159160023	C	T	SNV	germline	paternal	NA
11964_s1	chr5	21638509	TA	T	INDEL	germline	paternal	NA
11964_s1	chr5	79758613	G	T	SNV	germline	maternal	NA
11964_s1	chr5	115414106	G	T	SNV	postzygotic	paternal	NA
11964_s1	chr5	129139689	G	T	SNV	germline	paternal	NA
11964_s1	chr6	92972678	G	T	SNV	postzygotic	paternal	NA
11964_s1	chr7	41298169	C	T	SNV	germline	maternal	NA
11964_s1	chr7	86991240	C	T	SNV	germline	paternal	NA
11964_s1	chr9	17904803	T	C	SNV	germline	maternal	NA
11964_s1	chr9	22383919	T	G	SNV	germline	paternal	NA
11964_s1	chr9	27338544	A	G	SNV	germline	maternal	NA
11964_s1	chr9	42386973	G	A	SNV	germline	paternal	NA
11964_s1	chr9	127142458	CTTTCTTTCTTTCTTTCTTTA	C	INDEL	postzygotic	paternal	NA
11964_s1	chr9	132515482	C	T	SNV	germline	paternal	NA
11964_s1	chr10	22986888	G	C	SNV	germline	paternal	NA
11964_s1	chr10	43373337	C	T	SNV	germline	maternal	NA
11964_s1	chr10	53688648	G	A	SNV	germline	paternal	NA
11964_s1	chr10	62057236	A	C	SNV	germline	maternal	NA
11964_s1	chr10	105991539	T	G	SNV	germline	paternal	NA
11964_s1	chr10	111638288	T	A	SNV	germline	paternal	NA
11964_s1	chr10	117281400	A	G	SNV	germline	paternal	NA
11964_s1	chr11	2661049	G	A	SNV	germline	paternal	NA
11964_s1	chr11	2661050	C	A	SNV	germline	paternal	NA
11964_s1	chr11	12523419	G	A	SNV	germline	paternal	NA
11964_s1	chr11	17506361	C	T	SNV	germline	maternal	NA
11964_s1	chr11	31482375	C	G	SNV	germline	paternal	NA
11964_s1	chr11	38109139	G	A	SNV	germline	paternal	NA
11964_s1	chr11	56577233	G	T	SNV	germline	cannot_determine	NA
11964_s1	chr12	62896218	C	T	SNV	germline	maternal	NA
11964_s1	chr12	78027710	A	G	SNV	germline	paternal	NA
11964_s1	chr12	94612273	C	T	SNV	germline	paternal	NA
11964_s1	chr12	119588268	G	A	SNV	germline	paternal	NA
11964_s1	chr12	123711100	G	C	SNV	germline	paternal	NA
11964_s1	chr13	30417671	C	T	SNV	germline	maternal	NA
11964_s1	chr13	62788079	G	A	SNV	postzygotic	maternal	NA
11964_s1	chr13	74326022	G	A	SNV	germline	paternal	NA
11964_s1	chr14	5156530	G	C	SNV	postzygotic	cannot_determine	NA
11964_s1	chr14	30946333	A	C	SNV	germline	paternal	NA
11964_s1	chr14	37270857	T	G	SNV	germline	paternal	NA
11964_s1	chr14	57533823	G	A	SNV	germline	paternal	NA
11964_s1	chr14	79028368	T	TCCTC	INDEL	postzygotic	maternal	NA
11964_s1	chr15	1233938	TTGGAG	T	INDEL	germline	maternal	NA
11964_s1	chr15	41598827	T	C	SNV	germline	paternal	NA
11964_s1	chr15	47704927	A	G	SNV	germline	maternal	NA
11964_s1	chr15	54267624	A	C	SNV	germline	paternal	NA
11964_s1	chr15	54999962	C	T	SNV	germline	cannot_determine	NA
11964_s1	chr15	65558033	A	G	SNV	germline	paternal	NA
11964_s1	chr15	65643418	G	T	SNV	germline	paternal	NA
11964_s1	chr15	77173397	G	T	SNV	germline	paternal	NA
11964_s1	chr15	83675935	G	C	SNV	germline	paternal	NA
11964_s1	chr15	91547400	T	C	SNV	germline	paternal	NA
11964_s1	chr16	24323453	C	T	SNV	germline	paternal	NA
11964_s1	chr16	87951704	C	T	SNV	germline	maternal	NA
11964_s1	chr17	15056811	C	T	SNV	germline	paternal	NA
11964_s1	chr17	33399063	G	A	SNV	germline	cannot_determine	NA
11964_s1	chr17	58831671	ATATATTTTTTT	A	INDEL	postzygotic	paternal	NA
11964_s1	chr19	6498373	A	C	SNV	germline	maternal	NA
11964_s1	chr19	16346686	C	G	SNV	germline	paternal	NA
11964_s1	chr19	49698589	G	A	SNV	germline	paternal	NA
11964_s1	chr19	51754022	C	T	SNV	germline	paternal	NA
11964_s1	chr19	56444644	C	T	SNV	germline	paternal	NA
11964_s1	chr20	5540774	T	A	SNV	germline	paternal	NA
11964_s1	chr21	25355246	G	A	SNV	postzygotic	maternal	NA
11964_s1	chrX	20790492	A	AAAAT	INDEL	postzygotic	paternal	NA
11964_s1	chrX	123044831	C	CAAAT	INDEL	postzygotic	paternal	NA
12220_p1	chr1	113022896	C	G	SNV	germline	paternal	NA
12220_p1	chr1	183022920	C	A	SNV	germline	maternal	NA
12220_p1	chr2	17263237	A	T	SNV	germline	maternal	NA
12220_p1	chr2	241342584	T	A	SNV	germline	paternal	NA
12220_p1	chr3	979184	C	T	SNV	germline	maternal	NA
12220_p1	chr3	1856328	C	A	SNV	germline	paternal	NA
12220_p1	chr3	37977889	C	A	SNV	postzygotic	maternal	NA
12220_p1	chr3	42885820	C	T	SNV	germline	paternal	NA
12220_p1	chr3	157224312	A	G	SNV	germline	paternal	NA
12220_p1	chr4	28639257	CAGG	C	INDEL	germline	paternal	NA
12220_p1	chr4	141463998	A	G	SNV	germline	paternal	NA
12220_p1	chr4	186137139	A	G	SNV	postzygotic	paternal	NA
12220_p1	chr6	21089733	A	G	SNV	germline	paternal	NA
12220_p1	chr6	36420131	A	G	SNV	germline	paternal	NA
12220_p1	chr6	91840757	G	C	SNV	germline	paternal	NA
12220_p1	chr6	92132600	A	T	SNV	germline	paternal	NA
12220_p1	chr6	164799865	A	G	SNV	germline	paternal	NA
12220_p1	chr7	26175200	T	C	SNV	postzygotic	maternal	NA
12220_p1	chr7	27347370	C	T	SNV	germline	paternal	NA
12220_p1	chr7	54203982	T	G	SNV	germline	paternal	NA
12220_p1	chr7	64250419	T	A	SNV	germline	paternal	NA
12220_p1	chr7	103760067	C	T	SNV	germline	paternal	NA
12220_p1	chr7	106519232	G	A	SNV	germline	paternal	NA
12220_p1	chr7	123626715	G	C	SNV	germline	paternal	NA
12220_p1	chr7	138850399	A	G	SNV	germline	maternal	NA
12220_p1	chr8	65576655	G	A	SNV	postzygotic	paternal	NA
12220_p1	chr8	106489066	A	T	SNV	germline	paternal	NA
12220_p1	chr8	122312198	T	TGATA	INDEL	germline	paternal	NA
12220_p1	chr9	12556586	G	A	SNV	germline	paternal	NA
12220_p1	chr9	48868440	TAGACAAG	T	INDEL	postzygotic	maternal	NA
12220_p1	chr9	91666137	A	T	SNV	germline	maternal	NA
12220_p1	chr9	111759041	C	G	SNV	germline	paternal	NA
12220_p1	chr10	14476609	T	A	SNV	germline	paternal	NA
12220_p1	chr10	37601727	G	T	SNV	germline	maternal	NA
12220_p1	chr10	44367032	A	G	SNV	germline	paternal	NA
12220_p1	chr10	106568853	G	C	SNV	germline	paternal	NA
12220_p1	chr10	123360560	G	A	SNV	germline	maternal	NA
12220_p1	chr11	25275501	G	C	SNV	germline	maternal	NA
12220_p1	chr11	57701670	T	G	SNV	germline	paternal	NA
12220_p1	chr11	62207764	C	T	SNV	germline	paternal	NA
12220_p1	chr11	127979261	C	T	SNV	germline	maternal	NA
12220_p1	chr12	32317803	C	T	SNV	postzygotic	cannot_determine	NA
12220_p1	chr12	58408847	T	C	SNV	germline	paternal	NA
12220_p1	chr12	68858110	C	T	SNV	germline	paternal	NA
12220_p1	chr12	120737070	C	T	SNV	germline	paternal	NA
12220_p1	chr13	31053079	A	G	SNV	germline	paternal	NA
12220_p1	chr13	37898984	A	C	SNV	germline	paternal	NA
12220_p1	chr14	4536809	A	T	SNV	postzygotic	maternal	NA
12220_p1	chr14	42583855	T	C	SNV	postzygotic	paternal	NA
12220_p1	chr15	62408598	C	G	SNV	germline	paternal	NA
12220_p1	chr16	23004029	C	CTTTTTCT	INDEL	postzygotic	maternal	NA
12220_p1	chr16	67267900	A	T	SNV	germline	paternal	NA
12220_p1	chr16	85699855	C	T	SNV	germline	paternal	NA
12220_p1	chr16	86627688	C	G	SNV	germline	paternal	NA
12220_p1	chr17	13413066	C	T	SNV	germline	maternal	NA
12220_p1	chr17	38294631	C	A	SNV	germline	paternal	NA
12220_p1	chr18	35235230	C	G	SNV	germline	paternal	NA
12220_p1	chr22	2205963	T	C	SNV	postzygotic	paternal	NA
12220_p1	chr22	51175215	C	T	SNV	germline	maternal	NA
12220_p1	chrX	150524403	AG	A	INDEL	germline	paternal	NA
12220_s1	chr1	16747520	C	T	SNV	germline	paternal	NA
12220_s1	chr1	25275817	G	A	SNV	germline	maternal	NA
12220_s1	chr1	44602081	A	G	SNV	germline	paternal	NA
12220_s1	chr1	211297409	A	G	SNV	germline	maternal	NA
12220_s1	chr1	213249025	C	T	SNV	germline	paternal	NA
12220_s1	chr1	219550999	G	A	SNV	germline	paternal	NA
12220_s1	chr1	231476949	TTC	T	INDEL	germline	paternal	NA
12220_s1	chr2	95289854	T	C	SNV	germline	paternal	NA
12220_s1	chr2	101374596	T	C	SNV	germline	paternal	NA
12220_s1	chr2	120900045	C	G	SNV	germline	paternal	NA
12220_s1	chr2	143682748	T	C	SNV	postzygotic	maternal	NA
12220_s1	chr2	198080823	A	G	SNV	germline	paternal	NA
12220_s1	chr2	229296027	C	T	SNV	germline	paternal	NA
12220_s1	chr2	234809114	T	C	SNV	postzygotic	maternal	NA
12220_s1	chr3	14084493	G	A	SNV	germline	paternal	NA
12220_s1	chr3	62775075	T	C	SNV	germline	paternal	NA
12220_s1	chr3	111860732	C	A	SNV	germline	paternal	NA
12220_s1	chr4	10510626	CTCTACATTTGCAGAACAT	C	INDEL	germline	paternal	NA
12220_s1	chr4	58620448	G	T	SNV	germline	paternal	NA
12220_s1	chr4	137812904	G	C	SNV	germline	paternal	NA
12220_s1	chr4	172213121	AAAG	A	INDEL	germline	maternal	NA
12220_s1	chr4	185569320	C	T	SNV	postzygotic	paternal	NA
12220_s1	chr5	198660	G	A	SNV	germline	maternal	NA
12220_s1	chr5	111810340	C	T	SNV	postzygotic	paternal	NA
12220_s1	chr6	19855854	C	G	SNV	postzygotic	maternal	NA
12220_s1	chr6	29397913	T	C	SNV	germline	paternal	NA
12220_s1	chr6	80399172	G	C	SNV	germline	paternal	NA
12220_s1	chr6	123709862	G	A	SNV	postzygotic	maternal	NA
12220_s1	chr6	162383829	G	A	SNV	germline	paternal	NA
12220_s1	chr6	169891267	G	A	SNV	germline	paternal	NA
12220_s1	chr7	72642890	A	G	SNV	germline	paternal	NA
12220_s1	chr7	86731930	C	T	SNV	postzygotic	maternal	NA
12220_s1	chr7	123153580	A	G	SNV	germline	paternal	NA
12220_s1	chr7	157287351	C	T	SNV	germline	paternal	NA
12220_s1	chr8	23272610	T	G	SNV	postzygotic	maternal	NA
12220_s1	chr8	26549925	C	T	SNV	germline	paternal	NA
12220_s1	chr8	43759998	C	G	SNV	germline	paternal	NA
12220_s1	chr8	48932786	G	A	SNV	postzygotic	paternal	NA
12220_s1	chr8	57471746	A	G	SNV	germline	paternal	NA
12220_s1	chr8	68644196	G	A	SNV	germline	paternal	NA
12220_s1	chr8	68764702	C	T	SNV	germline	paternal	NA
12220_s1	chr8	96270888	G	A	SNV	germline	maternal	NA
12220_s1	chr8	117996792	T	C	SNV	germline	paternal	NA
12220_s1	chr9	115835924	G	T	SNV	germline	paternal	NA
12220_s1	chr9	120673414	A	C	SNV	germline	paternal	NA
12220_s1	chr9	122538327	A	T	SNV	postzygotic	cannot_determine	NA
12220_s1	chr10	30379339	T	C	SNV	germline	paternal	NA
12220_s1	chr10	38493763	C	A	SNV	germline	paternal	NA
12220_s1	chr10	86982473	A	C	SNV	germline	paternal	NA
12220_s1	chr11	19112340	G	A	SNV	germline	paternal	NA
12220_s1	chr11	20800273	T	C	SNV	germline	paternal	NA
12220_s1	chr11	34576023	A	C	SNV	postzygotic	cannot_determine	NA
12220_s1	chr12	33489936	G	T	SNV	germline	paternal	NA
12220_s1	chr12	62539923	C	A	SNV	germline	paternal	NA
12220_s1	chr12	84488411	TTC	T	INDEL	germline	maternal	NA
12220_s1	chr12	129877454	A	G	SNV	germline	paternal	NA
12220_s1	chr13	97962272	C	G	SNV	postzygotic	cannot_determine	NA
12220_s1	chr14	33271438	C	G	SNV	germline	paternal	NA
12220_s1	chr14	35155602	T	G	SNV	germline	paternal	NA
12220_s1	chr14	94598835	T	C	SNV	postzygotic	paternal	NA
12220_s1	chr14	97479957	T	C	SNV	germline	paternal	NA
12220_s1	chr15	37834430	C	T	SNV	germline	paternal	NA
12220_s1	chr15	67534309	G	A	SNV	germline	paternal	NA
12220_s1	chr15	95970638	C	A	SNV	germline	paternal	NA
12220_s1	chr15	96883415	T	C	SNV	germline	paternal	NA
12220_s1	chr16	53120403	A	G	SNV	germline	paternal	NA
12220_s1	chr16	72473364	G	A	SNV	germline	paternal	NA
12220_s1	chr17	35433375	T	G	SNV	postzygotic	paternal	NA
12220_s1	chr17	81023675	G	C	SNV	germline	paternal	NA
12220_s1	chr18	44212147	T	C	SNV	germline	paternal	NA
12220_s1	chr18	69121133	C	G	SNV	germline	paternal	NA
12220_s1	chr18	77107105	A	G	SNV	germline	maternal	NA
12220_s1	chr20	5892770	C	CCCTT	INDEL	germline	maternal	NA
12220_s1	chr20	53426927	T	C	SNV	germline	paternal	NA
12220_s1	chr21	17749895	C	A	SNV	germline	paternal	NA
12220_s1	chr21	40052367	TATG	T	INDEL	germline	maternal	NA
12237_p1	chr1	17396143	G	A	SNV	postzygotic	maternal	NA
12237_p1	chr1	27497119	T	C	SNV	germline	paternal	NA
12237_p1	chr1	66436589	A	C	SNV	postzygotic	paternal	NA
12237_p1	chr1	185137014	G	A	SNV	postzygotic	maternal	NA
12237_p1	chr1	217251147	C	A	SNV	germline	maternal	NA
12237_p1	chr1	229736243	C	A	SNV	germline	maternal	NA
12237_p1	chr2	4697576	C	G	SNV	germline	paternal	NA
12237_p1	chr2	7334852	T	G	SNV	germline	paternal	NA
12237_p1	chr2	63140635	C	T	SNV	germline	maternal	NA
12237_p1	chr2	72581168	G	C	SNV	germline	maternal	NA
12237_p1	chr2	99457977	T	A	SNV	postzygotic	maternal	NA
12237_p1	chr2	109076795	G	A	SNV	germline	paternal	NA
12237_p1	chr2	124540861	G	A	SNV	germline	paternal	NA
12237_p1	chr2	221127729	C	A	SNV	germline	paternal	NA
12237_p1	chr2	239832487	T	G	SNV	germline	paternal	NA
12237_p1	chr3	4158368	A	T	SNV	germline	maternal	NA
12237_p1	chr3	19843338	G	A	SNV	germline	maternal	NA
12237_p1	chr3	42876282	T	C	SNV	germline	paternal	NA
12237_p1	chr3	49735291	A	G	SNV	germline	paternal	NA
12237_p1	chr3	114364004	A	G	SNV	germline	paternal	NA
12237_p1	chr3	118470216	A	C	SNV	germline	paternal	NA
12237_p1	chr3	137625325	A	G	SNV	germline	paternal	NA
12237_p1	chr3	140332288	G	A	SNV	germline	paternal	NA
12237_p1	chr3	157818163	C	G	SNV	germline	paternal	NA
12237_p1	chr3	165526134	G	C	SNV	germline	paternal	NA
12237_p1	chr3	168294105	T	G	SNV	germline	paternal	NA
12237_p1	chr4	99234732	TAAAACCATA	T	INDEL	germline	paternal	NA
12237_p1	chr4	116166044	G	GT	INDEL	germline	paternal	NA
12237_p1	chr4	119154205	T	G	SNV	germline	paternal	NA
12237_p1	chr4	135902716	A	G	SNV	germline	paternal	NA
12237_p1	chr5	55054411	G	C	SNV	germline	paternal	NA
12237_p1	chr5	111338295	A	T	SNV	germline	maternal	NA
12237_p1	chr5	147888616	A	G	SNV	germline	paternal	NA
12237_p1	chr6	14160590	G	A	SNV	germline	maternal	NA
12237_p1	chr6	14160591	C	T	SNV	germline	maternal	NA
12237_p1	chr6	33265259	T	TTGGGGGCAG	INDEL	germline	paternal	NA
12237_p1	chr6	33265285	G	T	SNV	germline	paternal	NA
12237_p1	chr6	73747020	C	T	SNV	postzygotic	paternal	NA
12237_p1	chr6	100058934	T	C	SNV	postzygotic	paternal	NA
12237_p1	chr6	123082129	C	T	SNV	germline	paternal	NA
12237_p1	chr7	147009921	T	C	SNV	germline	paternal	NA
12237_p1	chr8	53409978	A	T	SNV	postzygotic	paternal	NA
12237_p1	chr8	71966324	T	C	SNV	germline	paternal	NA
12237_p1	chr8	76519819	C	G	SNV	germline	paternal	NA
12237_p1	chr8	77575805	C	A	SNV	postzygotic	maternal	NA
12237_p1	chr8	97331302	A	T	SNV	germline	paternal	NA
12237_p1	chr8	97953183	T	C	SNV	germline	maternal	NA
12237_p1	chr8	106682441	A	G	SNV	germline	paternal	NA
12237_p1	chr8	130371194	C	T	SNV	germline	paternal	NA
12237_p1	chr9	107917814	G	A	SNV	germline	paternal	NA
12237_p1	chr9	147483583	C	A	SNV	germline	paternal	NA
12237_p1	chr10	9422208	C	T	SNV	germline	paternal	NA
12237_p1	chr10	13645091	C	T	SNV	germline	maternal	NA
12237_p1	chr10	72315337	C	T	SNV	germline	paternal	NA
12237_p1	chr10	97790309	G	A	SNV	germline	paternal	NA
12237_p1	chr10	109762015	T	C	SNV	germline	maternal	NA
12237_p1	chr11	36184709	C	T	SNV	germline	paternal	NA
12237_p1	chr11	67677457	C	T	SNV	germline	paternal	NA
12237_p1	chr12	2251804	C	T	SNV	germline	paternal	NA
12237_p1	chr12	3051460	C	T	SNV	germline	paternal	NA
12237_p1	chr12	49252557	C	T	SNV	germline	cannot_determine	NA
12237_p1	chr12	49444538	G	A	SNV	germline	maternal	NA
12237_p1	chr12	79352575	T	G	SNV	germline	paternal	NA
12237_p1	chr12	86879834	G	A	SNV	germline	paternal	NA
12237_p1	chr12	88794848	T	C	SNV	postzygotic	maternal	NA
12237_p1	chr13	54370869	A	T	SNV	germline	paternal	NA
12237_p1	chr13	72299473	T	C	SNV	germline	paternal	NA
12237_p1	chr14	67542033	T	G	SNV	germline	paternal	NA
12237_p1	chr14	94241883	T	C	SNV	germline	paternal	NA
12237_p1	chr14	96545375	G	T	SNV	germline	paternal	NA
12237_p1	chr15	34945405	G	A	SNV	germline	paternal	NA
12237_p1	chr15	43449445	A	G	SNV	germline	paternal	NA
12237_p1	chr15	50117202	A	G	SNV	germline	paternal	NA
12237_p1	chr17	19818274	C	T	SNV	germline	paternal	NA
12237_p1	chr18	11392259	G	T	SNV	germline	paternal	NA
12237_p1	chr18	40998021	T	C	SNV	germline	paternal	NA
12237_p1	chr18	79609023	C	T	SNV	germline	paternal	NA
12237_p1	chr19	48590614	G	A	SNV	germline	maternal	NA
12237_p1	chr19	48930792	G	A	SNV	germline	paternal	NA
12237_p1	chr20	13813589	A	AG	INDEL	postzygotic	paternal	NA
12237_p1	chr20	38950431	TTTAAAAAAG	T	INDEL	germline	paternal	NA
12237_p1	chr21	9433828	G	T	SNV	germline	paternal	NA
12237_p1	chr22	6059805	G	T	SNV	postzygotic	paternal	NA
12237_p1	chrX	115707462	T	TATGAATGA	INDEL	postzygotic	paternal	NA
12237_s1	chr1	24110005	C	T	SNV	germline	paternal	NA
12237_s1	chr1	31691516	A	G	SNV	germline	paternal	NA
12237_s1	chr2	15199086	C	A	SNV	germline	paternal	NA
12237_s1	chr2	48781210	A	G	SNV	postzygotic	maternal	NA
12237_s1	chr2	70558325	C	A	SNV	germline	paternal	NA
12237_s1	chr2	125043676	T	C	SNV	germline	paternal	NA
12237_s1	chr2	185486387	A	G	SNV	germline	maternal	NA
12237_s1	chr3	181510866	G	C	SNV	germline	paternal	NA
12237_s1	chr3	184123892	C	G	SNV	germline	paternal	NA
12237_s1	chr3	185826698	C	T	SNV	germline	paternal	NA
12237_s1	chr4	34525545	A	C	SNV	germline	paternal	NA
12237_s1	chr4	84304592	A	T	SNV	postzygotic	maternal	NA
12237_s1	chr4	95361943	G	C	SNV	germline	paternal	NA
12237_s1	chr4	159119040	T	C	SNV	germline	paternal	NA
12237_s1	chr5	2974193	T	C	SNV	germline	paternal	NA
12237_s1	chr5	18044388	C	T	SNV	germline	maternal	NA
12237_s1	chr5	86626647	A	G	SNV	germline	paternal	NA
12237_s1	chr5	95233694	CT	C	INDEL	germline	paternal	NA
12237_s1	chr5	119476267	A	G	SNV	germline	paternal	NA
12237_s1	chr5	142747546	T	A	SNV	germline	maternal	NA
12237_s1	chr5	177096724	C	T	SNV	germline	paternal	NA
12237_s1	chr6	17798396	C	T	SNV	germline	paternal	NA
12237_s1	chr6	94130311	A	C	SNV	germline	paternal	NA
12237_s1	chr6	103759903	G	A	SNV	germline	paternal	NA
12237_s1	chr6	153821462	A	T	SNV	germline	paternal	NA
12237_s1	chr7	8840057	C	T	SNV	germline	paternal	NA
12237_s1	chr7	13574965	T	C	SNV	germline	paternal	NA
12237_s1	chr7	146070897	T	C	SNV	germline	paternal	NA
12237_s1	chr8	10305863	T	C	SNV	germline	maternal	NA
12237_s1	chr8	13149736	T	C	SNV	germline	paternal	NA
12237_s1	chr8	59521305	A	C	SNV	germline	paternal	NA
12237_s1	chr8	68966959	A	G	SNV	germline	paternal	NA
12237_s1	chr9	2792374	T	C	SNV	germline	maternal	NA
12237_s1	chr9	14948123	AATTG	A	INDEL	germline	paternal	NA
12237_s1	chr9	16800345	G	A	SNV	germline	paternal	NA
12237_s1	chr9	110566158	C	T	SNV	germline	paternal	NA
12237_s1	chr9	127492145	G	A	SNV	germline	paternal	NA
12237_s1	chr9	132636310	T	G	SNV	germline	paternal	NA
12237_s1	chr10	14494183	A	T	SNV	postzygotic	maternal	NA
12237_s1	chr10	18336123	G	A	SNV	germline	maternal	NA
12237_s1	chr10	81521964	T	C	SNV	postzygotic	maternal	NA
12237_s1	chr10	84447367	A	C	SNV	germline	paternal	NA
12237_s1	chr10	104358683	C	T	SNV	germline	maternal	NA
12237_s1	chr10	121466715	G	A	SNV	germline	paternal	NA
12237_s1	chr11	48919341	G	A	SNV	germline	maternal	NA
12237_s1	chr11	62521467	T	C	SNV	germline	paternal	NA
12237_s1	chr11	105647206	A	G	SNV	germline	paternal	NA
12237_s1	chr13	54765586	T	C	SNV	germline	paternal	NA
12237_s1	chr13	69774525	T	C	SNV	germline	paternal	NA
12237_s1	chr13	98902301	G	A	SNV	germline	paternal	NA
12237_s1	chr14	38519143	A	C	SNV	germline	paternal	NA
12237_s1	chr14	52371472	G	A	SNV	postzygotic	maternal	NA
12237_s1	chr14	71617978	C	T	SNV	postzygotic	paternal	NA
12237_s1	chr15	44645343	C	T	SNV	postzygotic	paternal	NA
12237_s1	chr15	77852416	G	A	SNV	germline	paternal	NA
12237_s1	chr15	88878711	A	G	SNV	germline	paternal	NA
12237_s1	chr15	94176844	A	C	SNV	postzygotic	maternal	NA
12237_s1	chr16	13307166	C	A	SNV	germline	paternal	NA
12237_s1	chr17	48439496	C	A	SNV	postzygotic	paternal	NA
12237_s1	chr17	65546621	C	T	SNV	postzygotic	paternal	NA
12237_s1	chr17	78565518	C	CA	INDEL	germline	paternal	NA
12237_s1	chr18	32744201	C	A	SNV	germline	paternal	NA
12237_s1	chr18	39419977	T	G	SNV	postzygotic	maternal	NA
12237_s1	chr19	16502460	A	ATGGGGCTGGCTCTGCTGCAC	INDEL	cannot_determine	cannot_determine	NA
12237_s1	chr19	25695236	C	A	SNV	postzygotic	paternal	NA
12237_s1	chr20	43077041	C	A	SNV	germline	paternal	NA
12237_s1	chr20	65628748	A	T	SNV	germline	paternal	NA
12237_s1	chr21	11979045	C	T	SNV	germline	paternal	NA
12237_s1	chr21	15406415	G	A	SNV	germline	paternal	NA
12237_s1	chr21	31231497	T	A	SNV	germline	paternal	NA
12237_s1	chr21	31231498	T	C	SNV	germline	paternal	NA
12237_s1	chr21	40293380	A	G	SNV	germline	paternal	NA
12237_s1	chr22	17701545	T	A	SNV	postzygotic	maternal	NA
12237_s1	chr22	48857590	C	T	SNV	germline	maternal	NA
12456_p1	chr1	39053847	T	G	SNV	postzygotic	paternal	NA
12456_p1	chr1	54326623	T	C	SNV	germline	paternal	NA
12456_p1	chr1	66136616	G	T	SNV	germline	maternal	NA
12456_p1	chr1	97567939	G	C	SNV	germline	paternal	NA
12456_p1	chr1	128722663	G	A	SNV	germline	paternal	NA
12456_p1	chr1	150581989	G	A	SNV	germline	paternal	NA
12456_p1	chr1	189328865	G	T	SNV	postzygotic	maternal	NA
12456_p1	chr1	194696540	A	G	SNV	germline	paternal	NA
12456_p1	chr1	222891772	AAGGAAGGG	A	INDEL	postzygotic	paternal	NA
12456_p1	chr1	245677498	A	AAGATAGATAGATAGATAGAT	INDEL	germline	paternal	NA
12456_p1	chr2	26219148	A	G	SNV	germline	paternal	NA
12456_p1	chr2	38140659	A	G	SNV	germline	maternal	NA
12456_p1	chr2	45576569	CAAAAAAAAAAAAA	C	INDEL	postzygotic	paternal	NA
12456_p1	chr2	69614553	G	A	SNV	germline	paternal	NA
12456_p1	chr2	97139397	G	A	SNV	germline	paternal	NA
12456_p1	chr2	113802730	A	G	SNV	germline	paternal	NA
12456_p1	chr2	116753976	G	A	SNV	germline	paternal	NA
12456_p1	chr2	124429377	T	A	SNV	postzygotic	paternal	NA
12456_p1	chr2	168519001	T	C	SNV	germline	maternal	NA
12456_p1	chr2	192325804	C	T	SNV	postzygotic	paternal	NA
12456_p1	chr2	218414561	C	T	SNV	postzygotic	paternal	NA
12456_p1	chr2	225728392	C	A	SNV	postzygotic	maternal	NA
12456_p1	chr2	230152156	GT	G	INDEL	germline	paternal	NA
12456_p1	chr3	11891151	G	A	SNV	germline	paternal	NA
12456_p1	chr3	121389191	T	C	SNV	germline	paternal	NA
12456_p1	chr3	126514560	G	A	SNV	germline	paternal	NA
12456_p1	chr3	132807521	C	T	SNV	germline	maternal	NA
12456_p1	chr3	132807530	T	C	SNV	germline	maternal	NA
12456_p1	chr3	141289605	G	A	SNV	germline	maternal	NA
12456_p1	chr3	152887502	T	C	SNV	germline	cannot_determine	NA
12456_p1	chr3	190239309	T	C	SNV	germline	paternal	NA
12456_p1	chr3	193613705	C	A	SNV	germline	maternal	NA
12456_p1	chr4	87971999	G	A	SNV	germline	paternal	NA
12456_p1	chr4	99013475	G	A	SNV	postzygotic	maternal	NA
12456_p1	chr4	99036858	T	C	SNV	germline	paternal	NA
12456_p1	chr4	126139733	C	G	SNV	germline	paternal	NA
12456_p1	chr4	169191354	G	A	SNV	germline	paternal	NA
12456_p1	chr4	184974472	C	T	SNV	germline	paternal	NA
12456_p1	chr5	27808042	C	T	SNV	postzygotic	paternal	NA
12456_p1	chr5	110568450	A	G	SNV	germline	paternal	NA
12456_p1	chr5	145745106	G	C	SNV	postzygotic	maternal	NA
12456_p1	chr5	159660373	T	C	SNV	postzygotic	paternal	NA
12456_p1	chr5	172083156	T	C	SNV	germline	paternal	NA
12456_p1	chr6	12212702	G	A	SNV	germline	maternal	NA
12456_p1	chr6	67001608	T	C	SNV	postzygotic	maternal	NA
12456_p1	chr6	71333872	A	C	SNV	germline	paternal	NA
12456_p1	chr6	76172141	A	G	SNV	germline	maternal	NA
12456_p1	chr6	105436369	T	TTAGA	INDEL	germline	maternal	NA
12456_p1	chr6	155374641	G	A	SNV	germline	paternal	NA
12456_p1	chr7	6965415	C	G	SNV	germline	paternal	NA
12456_p1	chr7	17483555	C	T	SNV	germline	paternal	NA
12456_p1	chr7	151834422	G	C	SNV	germline	paternal	NA
12456_p1	chr8	30314052	GAAGT	G	INDEL	germline	maternal	NA
12456_p1	chr8	40763799	G	A	SNV	germline	paternal	NA
12456_p1	chr8	54663303	G	C	SNV	germline	paternal	NA
12456_p1	chr8	72684854	G	A	SNV	postzygotic	paternal	NA
12456_p1	chr8	84909143	T	C	SNV	germline	paternal	NA
12456_p1	chr8	124293352	G	C	SNV	germline	paternal	NA
12456_p1	chr8	134204887	C	T	SNV	postzygotic	paternal	NA
12456_p1	chr9	6665974	AAAAAG	A	INDEL	postzygotic	paternal	NA
12456_p1	chr9	16564956	C	T	SNV	germline	paternal	NA
12456_p1	chr10	9902866	T	C	SNV	germline	paternal	NA
12456_p1	chr10	122117901	G	A	SNV	germline	cannot_determine	NA
12456_p1	chr11	94968746	T	C	SNV	germline	paternal	NA
12456_p1	chr11	105127785	G	T	SNV	postzygotic	maternal	NA
12456_p1	chr11	120938445	G	A	SNV	postzygotic	maternal	NA
12456_p1	chr12	18438109	C	G	SNV	germline	maternal	NA
12456_p1	chr12	54725335	G	A	SNV	germline	paternal	NA
12456_p1	chr12	75909403	C	T	SNV	germline	cannot_determine	NA
12456_p1	chr12	125841250	T	C	SNV	germline	maternal	NA
12456_p1	chr13	45683272	T	C	SNV	germline	maternal	NA
12456_p1	chr14	37604023	T	C	SNV	germline	paternal	NA
12456_p1	chr15	37733871	T	C	SNV	germline	paternal	NA
12456_p1	chr15	66155089	G	A	SNV	germline	paternal	NA
12456_p1	chr15	73569110	G	T	SNV	germline	paternal	NA
12456_p1	chr15	81224361	C	T	SNV	postzygotic	maternal	NA
12456_p1	chr16	57295995	C	A	SNV	germline	paternal	NA
12456_p1	chr17	22344505	G	A	SNV	germline	paternal	NA
12456_p1	chr18	13462680	T	C	SNV	germline	paternal	NA
12456_p1	chr18	32187716	C	A	SNV	germline	paternal	NA
12456_p1	chr18	73886906	T	C	SNV	germline	maternal	NA
12456_p1	chr19	16231596	C	T	SNV	germline	paternal	NA
12456_p1	chr19	22432630	A	G	SNV	germline	paternal	NA
12456_p1	chr21	25855773	GAAAGAAAGAAAGAA	G	INDEL	postzygotic	paternal	NA
12456_p1	chr21	33207353	G	A	SNV	germline	paternal	NA
12456_p1	chr22	40061357	A	G	SNV	germline	paternal	NA
12456_p1	chr22	49455812	C	A	SNV	germline	paternal	NA
12456_s1	chr1	23128890	C	A	SNV	germline	paternal	NA
12456_s1	chr1	28035515	G	A	SNV	germline	paternal	NA
12456_s1	chr1	104828025	G	A	SNV	germline	paternal	NA
12456_s1	chr1	194178233	T	C	SNV	germline	paternal	NA
12456_s1	chr1	213457494	G	A	SNV	germline	paternal	NA
12456_s1	chr1	222814257	C	CTAAA	INDEL	germline	paternal	NA
12456_s1	chr2	26576910	C	T	SNV	germline	paternal	NA
12456_s1	chr2	37272123	C	A	SNV	germline	paternal	NA
12456_s1	chr2	186338708	G	A	SNV	germline	paternal	NA
12456_s1	chr3	8896925	G	A	SNV	postzygotic	maternal	NA
12456_s1	chr3	11712172	G	A	SNV	germline	paternal	NA
12456_s1	chr4	10258335	GTGTGTGTGAATA	G	INDEL	germline	paternal	NA
12456_s1	chr4	47981293	G	A	SNV	germline	maternal	NA
12456_s1	chr4	113146373	A	G	SNV	germline	paternal	NA
12456_s1	chr4	139196373	G	C	SNV	germline	paternal	NA
12456_s1	chr4	180089864	A	G	SNV	germline	paternal	NA
12456_s1	chr5	18287730	C	T	SNV	germline	maternal	NA
12456_s1	chr5	36092339	GATTT	G	INDEL	germline	maternal	NA
12456_s1	chr5	61393398	G	A	SNV	germline	maternal	NA
12456_s1	chr5	76611021	C	T	SNV	germline	paternal	NA
12456_s1	chr5	82165909	G	C	SNV	germline	paternal	NA
12456_s1	chr5	120124641	C	T	SNV	germline	cannot_determine	NA
12456_s1	chr5	141092257	G	A	SNV	germline	paternal	NA
12456_s1	chr6	9383901	T	C	SNV	germline	paternal	NA
12456_s1	chr6	30603634	G	A	SNV	postzygotic	paternal	NA
12456_s1	chr6	51448526	T	C	SNV	germline	paternal	NA
12456_s1	chr6	57194933	G	A	SNV	germline	paternal	NA
12456_s1	chr6	143797179	T	G	SNV	postzygotic	paternal	NA
12456_s1	chr6	159328372	G	A	SNV	germline	maternal	NA
12456_s1	chr7	57835699	T	C	SNV	germline	maternal	NA
12456_s1	chr7	58535279	T	A	SNV	germline	paternal	NA
12456_s1	chr7	111552248	G	A	SNV	germline	paternal	NA
12456_s1	chr7	113343692	C	T	SNV	germline	paternal	NA
12456_s1	chr7	157945168	G	C	SNV	postzygotic	maternal	NA
12456_s1	chr8	79183044	C	T	SNV	germline	paternal	NA
12456_s1	chr8	95204683	C	A	SNV	germline	paternal	NA
12456_s1	chr8	108237534	T	A	SNV	germline	paternal	NA
12456_s1	chr9	87652943	CAT	C	INDEL	germline	paternal	NA
12456_s1	chr9	110539288	A	C	SNV	germline	paternal	NA
12456_s1	chr9	125556584	G	A	SNV	germline	paternal	NA
12456_s1	chr9	140373696	C	G	SNV	germline	paternal	NA
12456_s1	chr9	148918357	C	A	SNV	germline	paternal	NA
12456_s1	chr10	162789	A	G	SNV	germline	paternal	NA
12456_s1	chr10	7248862	C	G	SNV	germline	maternal	NA
12456_s1	chr10	45544423	G	A	SNV	germline	paternal	NA
12456_s1	chr10	92884083	ACACACACACT	A	INDEL	postzygotic	maternal	NA
12456_s1	chr10	95439601	G	T	SNV	germline	paternal	NA
12456_s1	chr10	116317275	G	A	SNV	germline	maternal	NA
12456_s1	chr11	3757189	G	A	SNV	germline	paternal	NA
12456_s1	chr11	42117701	G	T	SNV	germline	paternal	NA
12456_s1	chr11	82224304	C	A	SNV	germline	maternal	NA
12456_s1	chr11	94024526	TTATC	T	INDEL	germline	paternal	NA
12456_s1	chr11	113254322	T	C	SNV	germline	maternal	NA
12456_s1	chr12	806169	G	A	SNV	germline	paternal	NA
12456_s1	chr12	12708017	G	A	SNV	germline	maternal	NA
12456_s1	chr12	18138183	C	T	SNV	germline	paternal	NA
12456_s1	chr12	28801952	C	T	SNV	germline	paternal	NA
12456_s1	chr12	40322651	A	G	SNV	germline	paternal	NA
12456_s1	chr12	53067338	C	T	SNV	germline	paternal	NA
12456_s1	chr12	91142847	A	G	SNV	germline	paternal	NA
12456_s1	chr12	96068254	A	G	SNV	germline	paternal	NA
12456_s1	chr12	102353618	T	C	SNV	germline	paternal	NA
12456_s1	chr12	118482346	T	A	SNV	postzygotic	paternal	NA
12456_s1	chr13	37673397	C	T	SNV	germline	paternal	NA
12456_s1	chr13	83822567	C	T	SNV	germline	paternal	NA
12456_s1	chr14	100804666	T	G	SNV	germline	cannot_determine	NA
12456_s1	chr15	81090119	TTAAA	T	INDEL	germline	maternal	NA
12456_s1	chr16	6646837	T	C	SNV	germline	paternal	NA
12456_s1	chr16	25314332	C	A	SNV	germline	paternal	NA
12456_s1	chr16	52179461	A	C	SNV	germline	paternal	NA
12456_s1	chr16	54016415	A	G	SNV	germline	paternal	NA
12456_s1	chr16	70842812	G	A	SNV	germline	paternal	NA
12456_s1	chr17	20148811	G	A	SNV	germline	paternal	NA
12456_s1	chr17	41230165	A	G	SNV	germline	maternal	NA
12456_s1	chr17	51153077	T	TTCCCTCCCTCCCTCCC	INDEL	germline	paternal	NA
12456_s1	chr17	60920366	G	T	SNV	germline	paternal	NA
12456_s1	chr18	46652099	G	A	SNV	postzygotic	maternal	NA
12456_s1	chr19	629610	C	CA	INDEL	germline	paternal	NA
12456_s1	chr19	47349773	A	T	SNV	germline	paternal	NA
12456_s1	chr20	9708167	T	C	SNV	germline	paternal	NA
12456_s1	chr20	11281425	G	A	SNV	germline	paternal	NA
12456_s1	chr20	45355914	AT	A	INDEL	germline	paternal	NA
12456_s1	chr20	59611564	G	A	SNV	germline	paternal	NA
12456_s1	chr20	64813459	C	T	SNV	germline	paternal	NA
12456_s1	chr21	18458852	G	A	SNV	germline	maternal	NA
12456_s1	chr21	35749121	G	T	SNV	postzygotic	paternal	NA
12456_s1	chr22	19193846	A	T	SNV	germline	cannot_determine	NA
12456_s1	chr22	45582471	GTGTGTGTGTA	G	INDEL	germline	maternal	NA
12456_s1	chrY	12607500	AGGAAT	A	INDEL	germline	paternal	NA
12651_p1	chr1	3475585	G	A	SNV	germline	paternal	NA
12651_p1	chr1	7635782	A	T	SNV	germline	maternal	NA
12651_p1	chr1	72910034	A	G	SNV	germline	maternal	NA
12651_p1	chr1	85113268	T	C	SNV	germline	paternal	NA
12651_p1	chr1	91040297	G	T	SNV	germline	paternal	NA
12651_p1	chr1	183375538	G	A	SNV	germline	paternal	NA
12651_p1	chr1	215299570	A	T	SNV	germline	paternal	NA
12651_p1	chr1	221125867	G	A	SNV	postzygotic	paternal	NA
12651_p1	chr2	41350944	G	C	SNV	germline	maternal	NA
12651_p1	chr2	57031645	C	T	SNV	germline	paternal	NA
12651_p1	chr2	87124964	A	G	SNV	germline	paternal	NA
12651_p1	chr2	150825181	A	C	SNV	germline	paternal	NA
12651_p1	chr2	163987560	A	G	SNV	germline	maternal	NA
12651_p1	chr2	193284137	C	G	SNV	germline	paternal	NA
12651_p1	chr2	240912415	G	A	SNV	germline	paternal	NA
12651_p1	chr2	240912416	C	A	SNV	germline	paternal	NA
12651_p1	chr3	7907965	T	C	SNV	germline	paternal	NA
12651_p1	chr3	96955809	T	C	SNV	germline	paternal	NA
12651_p1	chr3	105450523	G	C	SNV	germline	cannot_determine	NA
12651_p1	chr3	147009955	T	A	SNV	germline	paternal	NA
12651_p1	chr4	22648680	C	A	SNV	germline	paternal	NA
12651_p1	chr4	101172732	C	T	SNV	germline	paternal	NA
12651_p1	chr4	107149180	T	C	SNV	germline	maternal	NA
12651_p1	chr4	113396347	C	A	SNV	germline	paternal	NA
12651_p1	chr4	133583753	G	A	SNV	germline	paternal	NA
12651_p1	chr4	145125985	C	T	SNV	germline	paternal	NA
12651_p1	chr4	160059062	G	A	SNV	germline	paternal	NA
12651_p1	chr5	68817516	T	G	SNV	germline	paternal	NA
12651_p1	chr5	72886469	C	T	SNV	germline	paternal	NA
12651_p1	chr5	102653739	G	A	SNV	germline	paternal	NA
12651_p1	chr5	107348448	T	G	SNV	germline	paternal	NA
12651_p1	chr5	126566989	G	A	SNV	postzygotic	maternal	NA
12651_p1	chr5	137209531	T	A	SNV	germline	paternal	NA
12651_p1	chr5	143512140	T	C	SNV	postzygotic	paternal	NA
12651_p1	chr6	35693988	A	G	SNV	germline	paternal	NA
12651_p1	chr6	50205560	AAC	A	INDEL	germline	maternal	NA
12651_p1	chr6	80634219	C	T	SNV	germline	paternal	NA
12651_p1	chr6	92031879	A	T	SNV	germline	paternal	NA
12651_p1	chr6	95852092	G	C	SNV	germline	paternal	NA
12651_p1	chr6	119935794	C	G	SNV	germline	maternal	NA
12651_p1	chr6	121874181	T	C	SNV	germline	paternal	NA
12651_p1	chr6	159655134	C	T	SNV	germline	paternal	NA
12651_p1	chr7	17818706	G	T	SNV	germline	paternal	NA
12651_p1	chr7	37234590	C	G	SNV	germline	paternal	NA
12651_p1	chr7	45024624	C	T	SNV	germline	paternal	NA
12651_p1	chr7	45551341	T	A	SNV	germline	paternal	NA
12651_p1	chr7	121198126	A	T	SNV	germline	paternal	NA
12651_p1	chr8	622222	A	G	SNV	germline	paternal	NA
12651_p1	chr8	16104556	T	C	SNV	germline	paternal	NA
12651_p1	chr8	89305827	T	C	SNV	germline	paternal	NA
12651_p1	chr8	105053978	T	C	SNV	germline	maternal	NA
12651_p1	chr8	105053989	A	T	SNV	germline	maternal	NA
12651_p1	chr8	109996468	T	G	SNV	germline	paternal	NA
12651_p1	chr8	111116686	TA	T	INDEL	cannot_determine	cannot_determine	NA
12651_p1	chr8	116685485	G	A	SNV	germline	paternal	NA
12651_p1	chr9	3275872	CAAT	C	INDEL	germline	paternal	NA
12651_p1	chr9	44857443	C	T	SNV	germline	paternal	NA
12651_p1	chr9	76546733	C	T	SNV	germline	paternal	NA
12651_p1	chr9	98315757	G	A	SNV	germline	paternal	NA
12651_p1	chr11	8158871	G	T	SNV	germline	paternal	NA
12651_p1	chr11	103139489	A	G	SNV	germline	paternal	NA
12651_p1	chr11	107563658	G	C	SNV	germline	paternal	NA
12651_p1	chr11	129685499	T	C	SNV	germline	paternal	NA
12651_p1	chr12	26741463	C	T	SNV	postzygotic	paternal	NA
12651_p1	chr12	83242264	A	C	SNV	germline	paternal	NA
12651_p1	chr12	87647415	G	A	SNV	germline	maternal	NA
12651_p1	chr12	92613422	T	C	SNV	germline	cannot_determine	NA
12651_p1	chr12	94546873	C	T	SNV	germline	paternal	NA
12651_p1	chr12	111361183	A	T	SNV	germline	paternal	NA
12651_p1	chr12	115690206	G	A	SNV	germline	maternal	NA
12651_p1	chr13	10573900	A	G	SNV	postzygotic	paternal	NA
12651_p1	chr13	13703012	CTTTA	C	INDEL	germline	paternal	NA
12651_p1	chr13	102075932	GC	G	INDEL	germline	paternal	NA
12651_p1	chr14	55199869	A	G	SNV	germline	paternal	NA
12651_p1	chr14	78258268	G	A	SNV	germline	paternal	NA
12651_p1	chr15	15331994	A	G	SNV	germline	paternal	NA
12651_p1	chr15	23238584	G	A	SNV	germline	paternal	NA
12651_p1	chr15	23329557	A	G	SNV	germline	paternal	NA
12651_p1	chr15	27425137	G	A	SNV	germline	paternal	NA
12651_p1	chr15	35279493	C	T	SNV	germline	maternal	NA
12651_p1	chr15	38934140	T	C	SNV	germline	paternal	NA
12651_p1	chr15	87085288	G	A	SNV	germline	paternal	NA
12651_p1	chr16	20908128	C	T	SNV	germline	paternal	NA
12651_p1	chr16	77324063	C	T	SNV	germline	paternal	NA
12651_p1	chr17	1468865	C	T	SNV	germline	paternal	NA
12651_p1	chr17	21963505	C	T	SNV	germline	maternal	NA
12651_p1	chr17	54072396	T	G	SNV	germline	paternal	NA
12651_p1	chr18	54626112	A	G	SNV	germline	paternal	NA
12651_p1	chr19	22955017	G	GTTTT	INDEL	germline	paternal	NA
12651_p1	chr19	39996865	G	C	SNV	postzygotic	paternal	NA
12651_p1	chr19	39996866	A	G	SNV	postzygotic	paternal	NA
12651_p1	chr20	35868328	A	T	SNV	postzygotic	paternal	NA
12651_p1	chr21	36969706	C	T	SNV	germline	paternal	NA
12651_p1	chr22	26603005	G	GTAGA	INDEL	germline	paternal	NA
12651_p1	chr22	27883727	G	GT	INDEL	postzygotic	paternal	NA
12651_p1	chr22	28267268	C	A	SNV	germline	paternal	NA
12651_p1	chr22	50048394	C	T	SNV	germline	paternal	NA
12651_p1	chrX	21181182	ACTT	A	INDEL	germline	maternal	NA
12651_s1	chr1	2422270	C	T	SNV	germline	paternal	NA
12651_s1	chr1	30026250	T	C	SNV	germline	paternal	NA
12651_s1	chr1	64035189	C	T	SNV	germline	paternal	NA
12651_s1	chr1	71945015	G	C	SNV	germline	paternal	NA
12651_s1	chr1	115563952	G	A	SNV	germline	paternal	NA
12651_s1	chr1	184360344	G	A	SNV	germline	maternal	NA
12651_s1	chr1	209128206	T	G	SNV	germline	paternal	NA
12651_s1	chr2	78967077	C	T	SNV	germline	paternal	NA
12651_s1	chr2	99437652	C	T	SNV	postzygotic	maternal	NA
12651_s1	chr2	111894758	G	A	SNV	postzygotic	paternal	NA
12651_s1	chr2	124795068	C	T	SNV	germline	paternal	NA
12651_s1	chr2	195116268	T	C	SNV	germline	paternal	NA
12651_s1	chr3	52826946	A	G	SNV	germline	paternal	NA
12651_s1	chr3	74912816	C	T	SNV	germline	paternal	NA
12651_s1	chr3	76917550	A	C	SNV	germline	paternal	NA
12651_s1	chr3	83094391	C	G	SNV	germline	paternal	NA
12651_s1	chr4	4173067	C	T	SNV	germline	paternal	NA
12651_s1	chr4	39782444	TGTGTGG	T	INDEL	germline	paternal	NA
12651_s1	chr4	141170033	G	C	SNV	germline	maternal	NA
12651_s1	chr4	185260865	CCTAT	C	INDEL	germline	paternal	NA
12651_s1	chr5	60526299	A	G	SNV	germline	maternal	NA
12651_s1	chr5	73892356	C	T	SNV	germline	paternal	NA
12651_s1	chr5	99950181	A	G	SNV	germline	paternal	NA
12651_s1	chr5	145400194	C	T	SNV	germline	maternal	NA
12651_s1	chr5	176822772	A	G	SNV	germline	maternal	NA
12651_s1	chr6	38223865	C	T	SNV	germline	paternal	NA
12651_s1	chr6	40189371	C	T	SNV	germline	paternal	NA
12651_s1	chr6	50342786	C	T	SNV	germline	maternal	NA
12651_s1	chr6	57172307	T	A	SNV	germline	paternal	NA
12651_s1	chr6	104654925	C	A	SNV	germline	paternal	NA
12651_s1	chr6	164547993	C	G	SNV	germline	paternal	NA
12651_s1	chr7	29412271	G	A	SNV	germline	paternal	NA
12651_s1	chr7	33569158	C	T	SNV	germline	paternal	NA
12651_s1	chr7	48999815	A	T	SNV	germline	paternal	NA
12651_s1	chr7	56997975	A	G	SNV	germline	paternal	NA
12651_s1	chr7	73688763	G	T	SNV	germline	paternal	NA
12651_s1	chr7	88757484	G	A	SNV	germline	paternal	NA
12651_s1	chr7	90374668	T	C	SNV	germline	paternal	NA
12651_s1	chr7	99534191	C	T	SNV	germline	paternal	NA
12651_s1	chr7	151403159	T	C	SNV	germline	paternal	NA
12651_s1	chr8	2134055	T	C	SNV	germline	paternal	NA
12651_s1	chr8	17878788	G	A	SNV	germline	paternal	NA
12651_s1	chr8	24209903	C	T	SNV	germline	paternal	NA
12651_s1	chr8	63225296	G	A	SNV	germline	paternal	NA
12651_s1	chr8	79404092	C	A	SNV	germline	paternal	NA
12651_s1	chr8	80150448	G	A	SNV	germline	paternal	NA
12651_s1	chr8	94459119	G	A	SNV	germline	maternal	NA
12651_s1	chr9	79414979	G	C	SNV	germline	paternal	NA
12651_s1	chr9	98845494	G	C	SNV	germline	paternal	NA
12651_s1	chr9	112515549	C	T	SNV	germline	paternal	NA
12651_s1	chr9	144931112	A	G	SNV	germline	paternal	NA
12651_s1	chr10	29331333	C	A	SNV	germline	paternal	NA
12651_s1	chr10	59083892	C	T	SNV	germline	paternal	NA
12651_s1	chr10	113740695	C	T	SNV	germline	paternal	NA
12651_s1	chr11	66081443	C	T	SNV	germline	paternal	NA
12651_s1	chr11	81201185	G	A	SNV	germline	paternal	NA
12651_s1	chr12	47170644	C	T	SNV	germline	paternal	NA
12651_s1	chr13	70328025	A	G	SNV	germline	paternal	NA
12651_s1	chr14	32127402	C	T	SNV	germline	paternal	NA
12651_s1	chr14	51759325	G	A	SNV	germline	maternal	NA
12651_s1	chr14	84881331	C	T	SNV	germline	paternal	NA
12651_s1	chr15	19304774	C	T	SNV	postzygotic	maternal	NA
12651_s1	chr15	66661445	G	A	SNV	germline	paternal	NA
12651_s1	chr15	84989369	C	T	SNV	germline	paternal	NA
12651_s1	chr16	6410693	C	T	SNV	germline	paternal	NA
12651_s1	chr16	15918521	G	A	SNV	germline	paternal	NA
12651_s1	chr16	26381423	C	A	SNV	postzygotic	paternal	NA
12651_s1	chr16	30425666	A	C	SNV	germline	paternal	NA
12651_s1	chr16	85579179	A	C	SNV	postzygotic	paternal	NA
12651_s1	chr18	26886929	C	T	SNV	germline	maternal	NA
12651_s1	chr18	60508234	G	C	SNV	germline	paternal	NA
12651_s1	chr19	30918843	A	G	SNV	germline	paternal	NA
12651_s1	chr19	40116457	G	A	SNV	germline	paternal	NA
12651_s1	chr19	46729342	A	G	SNV	germline	paternal	NA
12651_s1	chr20	278836	T	A	SNV	germline	paternal	NA
12651_s1	chr20	19388992	G	GTAAATAAA	INDEL	germline	paternal	NA
12651_s1	chr20	34810654	C	T	SNV	germline	maternal	NA
12651_s1	chr22	6255692	C	T	SNV	postzygotic	paternal	NA
12651_s1	chrY	6837640	A	AAAAG	INDEL	germline	paternal	NA
12826_p1	chr1	8071418	A	G	SNV	postzygotic	paternal	NA
12826_p1	chr1	9635455	ATT	A	INDEL	germline	paternal	NA
12826_p1	chr1	19664420	G	T	SNV	germline	paternal	NA
12826_p1	chr1	27979143	T	C	SNV	germline	paternal	NA
12826_p1	chr1	60579061	C	G	SNV	postzygotic	paternal	NA
12826_p1	chr1	69349480	A	G	SNV	germline	paternal	NA
12826_p1	chr1	199310107	G	A	SNV	postzygotic	paternal	NA
12826_p1	chr1	210480992	T	C	SNV	germline	paternal	NA
12826_p1	chr1	213309406	G	A	SNV	germline	paternal	NA
12826_p1	chr1	223845474	G	A	SNV	germline	paternal	NA
12826_p1	chr1	228969783	A	G	SNV	germline	paternal	NA
12826_p1	chr2	33267619	T	A	SNV	germline	paternal	NA
12826_p1	chr2	44631481	C	CA	INDEL	germline	paternal	NA
12826_p1	chr2	47347327	C	A	SNV	germline	paternal	NA
12826_p1	chr2	92029697	C	T	SNV	germline	paternal	NA
12826_p1	chr2	103507676	G	A	SNV	germline	maternal	NA
12826_p1	chr2	107388304	G	A	SNV	germline	maternal	NA
12826_p1	chr2	139564678	G	C	SNV	germline	paternal	NA
12826_p1	chr2	143102149	C	T	SNV	germline	paternal	NA
12826_p1	chr2	159918730	A	ACATAGCTGTTTAATT	INDEL	germline	paternal	NA
12826_p1	chr2	203240648	A	G	SNV	germline	paternal	NA
12826_p1	chr3	38589949	C	T	SNV	germline	paternal	NA
12826_p1	chr3	166631098	T	C	SNV	germline	maternal	NA
12826_p1	chr3	193041297	T	C	SNV	postzygotic	paternal	NA
12826_p1	chr4	6610020	G	A	SNV	germline	maternal	NA
12826_p1	chr4	32379247	T	A	SNV	postzygotic	paternal	NA
12826_p1	chr4	33932224	T	C	SNV	germline	paternal	NA
12826_p1	chr4	44305246	T	A	SNV	germline	paternal	NA
12826_p1	chr4	131338434	A	C	SNV	germline	paternal	NA
12826_p1	chr5	882629	G	A	SNV	germline	paternal	NA
12826_p1	chr5	52965413	C	T	SNV	postzygotic	maternal	NA
12826_p1	chr5	105880835	T	C	SNV	germline	paternal	NA
12826_p1	chr5	125483703	C	T	SNV	germline	paternal	NA
12826_p1	chr5	141149113	T	G	SNV	germline	maternal	NA
12826_p1	chr5	162698817	C	G	SNV	postzygotic	maternal	NA
12826_p1	chr5	170633189	C	T	SNV	germline	paternal	NA
12826_p1	chr5	178358749	C	T	SNV	germline	paternal	NA
12826_p1	chr6	151981962	T	G	SNV	germline	paternal	NA
12826_p1	chr7	168720	C	G	SNV	germline	paternal	NA
12826_p1	chr7	22903783	A	G	SNV	germline	paternal	NA
12826_p1	chr7	38868356	C	T	SNV	germline	maternal	NA
12826_p1	chr7	71247629	T	TA	INDEL	germline	paternal	NA
12826_p1	chr8	6643858	C	T	SNV	germline	paternal	NA
12826_p1	chr8	10339001	C	T	SNV	germline	paternal	NA
12826_p1	chr8	30645438	C	A	SNV	germline	maternal	NA
12826_p1	chr8	93704339	CTTTCTTTCTTTCTTTCTTTT	C	INDEL	postzygotic	maternal	NA
12826_p1	chr8	135539603	G	A	SNV	germline	paternal	NA
12826_p1	chr8	139763908	G	C	SNV	germline	paternal	NA
12826_p1	chr9	21006230	C	T	SNV	germline	paternal	NA
12826_p1	chr9	28444607	G	T	SNV	germline	paternal	NA
12826_p1	chr9	30459804	C	G	SNV	germline	maternal	NA
12826_p1	chr9	38436691	A	G	SNV	germline	paternal	NA
12826_p1	chr9	38475677	G	A	SNV	germline	maternal	NA
12826_p1	chr9	76640140	GTGGAA	G	INDEL	germline	paternal	NA
12826_p1	chr9	128851892	A	C	SNV	germline	paternal	NA
12826_p1	chr9	135522958	A	G	SNV	germline	maternal	NA
12826_p1	chr11	33631063	T	C	SNV	germline	cannot_determine	NA
12826_p1	chr11	58299570	A	G	SNV	germline	maternal	NA
12826_p1	chr11	72635632	A	T	SNV	germline	maternal	NA
12826_p1	chr11	131708872	A	C	SNV	germline	paternal	chr11_131708872
12826_p1	chr11	131708899	A	G	SNV	germline	paternal	chr11_131708872
12826_p1	chr11	131708966	G	A	SNV	germline	paternal	chr11_131708872
12826_p1	chr12	7482667	T	C	SNV	germline	paternal	NA
12826_p1	chr12	64708012	G	A	SNV	germline	paternal	NA
12826_p1	chr12	112272734	C	T	SNV	germline	cannot_determine	NA
12826_p1	chr12	113850184	C	T	SNV	germline	paternal	NA
12826_p1	chr13	77381993	T	C	SNV	germline	paternal	NA
12826_p1	chr13	107471855	G	A	SNV	germline	maternal	NA
12826_p1	chr13	112609779	C	A	SNV	germline	maternal	NA
12826_p1	chr14	49093155	T	C	SNV	germline	paternal	NA
12826_p1	chr14	51899589	C	T	SNV	germline	paternal	NA
12826_p1	chr15	23555698	A	T	SNV	postzygotic	paternal	NA
12826_p1	chr16	13855042	C	G	SNV	germline	maternal	NA
12826_p1	chr16	13942670	C	A	SNV	germline	maternal	NA
12826_p1	chr16	37863419	G	C	SNV	postzygotic	paternal	NA
12826_p1	chr17	21834492	C	T	SNV	germline	maternal	NA
12826_p1	chr18	9581920	G	T	SNV	germline	paternal	NA
12826_p1	chr18	30333557	G	A	SNV	postzygotic	maternal	NA
12826_p1	chr18	35275123	A	C	SNV	germline	paternal	NA
12826_p1	chr18	42310226	C	CAA	INDEL	postzygotic	paternal	NA
12826_p1	chr18	44667864	G	A	SNV	germline	paternal	NA
12826_p1	chr19	15805151	A	C	SNV	germline	paternal	NA
12826_p1	chr22	11555347	G	A	SNV	germline	paternal	NA
12826_p1	chr22	30059092	C	G	SNV	germline	paternal	NA
12826_p1	chr22	36110414	G	GAAA	INDEL	germline	paternal	NA
12826_p1	chr22	41695257	C	T	SNV	germline	paternal	NA
12826_s1	chr1	30791681	G	T	SNV	germline	paternal	NA
12826_s1	chr1	79138755	G	A	SNV	germline	paternal	NA
12826_s1	chr1	102983994	T	C	SNV	germline	paternal	NA
12826_s1	chr1	128956221	A	G	SNV	postzygotic	paternal	NA
12826_s1	chr1	149784674	C	T	SNV	germline	paternal	NA
12826_s1	chr1	171990664	G	A	SNV	germline	paternal	NA
12826_s1	chr1	205877673	G	T	SNV	germline	paternal	NA
12826_s1	chr1	212503780	C	T	SNV	germline	paternal	NA
12826_s1	chr1	220766737	AGAAAGAAAGAAC	A	INDEL	postzygotic	maternal	NA
12826_s1	chr2	36458270	CTG	C	INDEL	germline	paternal	NA
12826_s1	chr2	70233175	A	C	SNV	germline	paternal	NA
12826_s1	chr2	76038137	C	T	SNV	germline	paternal	NA
12826_s1	chr2	95468299	A	G	SNV	germline	cannot_determine	NA
12826_s1	chr2	130295740	G	C	SNV	germline	paternal	NA
12826_s1	chr2	187010392	A	G	SNV	postzygotic	maternal	NA
12826_s1	chr2	232819200	G	A	SNV	germline	paternal	NA
12826_s1	chr3	19294741	C	T	SNV	germline	maternal	NA
12826_s1	chr3	19478112	T	C	SNV	germline	paternal	NA
12826_s1	chr3	82434555	A	G	SNV	germline	maternal	NA
12826_s1	chr3	189176406	C	A	SNV	germline	paternal	NA
12826_s1	chr4	101044122	C	T	SNV	germline	paternal	NA
12826_s1	chr4	113345204	G	A	SNV	germline	maternal	NA
12826_s1	chr4	143844599	A	G	SNV	germline	maternal	NA
[truncated: 4,635 more rows]

## Sheet: Supplementary Data  2
Supplementary Data 2: Functional annotations of DNM calls
CHM13								GRCh38-coding-annotation																									GRCh38-noncoding-annotation															GRCh38-intersect-annotation
Variant ID	Role	Consequence	Gene	NDD	lof_oe_ci_upper_gnomad_v4_1_gene	lof.pLI_gnomad_v4_1	Liftover_correct	Chromosome	Position (GRCh38)	Consequence_GRCh38	Effect	Gene	NDD	SFARI_070825	Fu_NDD664	Wang_NDD615	Satterstrom_ASD102	hgvs.cDNA	hgvs.AA	Strand	lof.pLI_gnomad.v4.1_gene	loeuf_gnomad.v4.1_gene	dbNSFP_rs_dbSNP	dbNSFP_clinvar_clnsig	dbNSFP_SIFT_score	dbNSFP_REVEL_score	dbNSFP_AlphaMissense_score	dbNSFP_AlphaMissense_pred	EVE	popEVE	MisFit_D	MisFit_S	Gnocchi	REG	brainREG	ENCODE_cCREs	ENCODE_H3K27Ac	ENCODE_H3K4Me1	ENCODE_H3K4Me3	DHS	OREGANNO	geneHancer	brain_ATAC_CorticalMap	brain_CUT&Tag_H3K27ac	brain_CUT&Tag_H3K27me3	brain_CUT&Tag_H3K4me3	brain_CUT&Tag_CTCF	SegDup	RepeatMasker
11071_p1_chr1_15476597_C_T	proband	downstream_gene_variant	CLCNKA	NO	0.959	_gene_CHM13	TRUE	chr1	16035287	downstream_gene_variant	MODIFIER	CLCNKA	NO							1	3.7019e-17	0.959	.	.	.	.	.	.	.	.	.	.		NO	NO													0.913548
11071_p1_chr1_40789975_C_A	proband	intergenic_variant		NO			TRUE	chr1	40920603	intergenic_variant	MODIFIER		NO										.	.	.	.	.	.	.	.	.	.	0.450488	YES	NO							Enhancer
11071_p1_chr1_110697216_T_C	proband	intergenic_variant		NO			TRUE	chr1	110682473	upstream_gene_variant	MODIFIER	LOC107985174	NO							1			.	.	.	.	.	.	.	.	.	.	1.57136	NO	NO
11071_p1_chr1_154115466_G_T	proband	intron_variant	CKS1B	NO	0.991	0.57902	TRUE	chr1	154976105	intron_variant	MODIFIER	CKS1B	NO					NM_001826.3:c.59+1301G>T		1	0.57902	0.991	.	.	.	.	.	.	.	.	.	.	2.18945	YES	NO	pELS,CTCF-bound	H3K27Ac		H3K4Me3		OREG1253257;OREG1511021	Promoter/Enhancer
11071_p1_chr1_239515620_G_A	proband	intron_variant	FMN2	NO	0.907	0.99708	TRUE	chr1	240102294	intron_variant	MODIFIER	FMN2	NO					NM_020066.5:c.1615+8570G>A		1	0.99708	0.907	.	.	.	.	.	.	.	.	.	.	2.36864	NO	NO
11071_p1_chr2_68124868_G_A	proband	intergenic_variant		NO			TRUE	chr2	68114315	upstream_gene_variant	MODIFIER	LOC105374789	NO							-1			.	.	.	.	.	.	.	.	.	.	1.09382	NO	NO
11071_p1_chr2_81602430_T_C	proband	intergenic_variant		NO			TRUE	chr2	81601883	intron_variant&non_coding_transcript_variant	MODIFIER	LOC102724542	NO					XR_007088668.1:n.667+22274T>C		1			.	.	.	.	.	.	.	.	.	.	-2.43461	NO	NO
11071_p1_chr2_107588133_T_C	proband	intergenic_variant		NO			TRUE	chr2	107126631	intergenic_variant	MODIFIER		NO										.	.	.	.	.	.	.	.	.	.	-2.87185	NO	NO														SINE-Alu-AluSz
11071_p1_chr2_162002099_A_G	proband	intergenic_variant		NO			TRUE	chr2	161545522	intergenic_variant	MODIFIER		NO										.	.	.	.	.	.	.	.	.	.		NO	NO														LINE-L1-L1ME3E
11071_p1_chr3_55018156_T_G	proband	intron_variant	CACNA2D3	CACNA2D3:SFARI1;CACNA2D3:ASD102			TRUE	chr3	54983958	intron_variant	MODIFIER	CACNA2D3	SFARI1;ASD102	SFARI1			ASD102	NM_018398.3:c.2557-650T>G		1			.	.	.	.	.	.	.	.	.	.	-0.119797	YES	NO	dELS					OREG0070464	Enhancer
11071_p1_chr3_150911680_T_C	proband	intergenic_variant		NO			TRUE	chr3	148156463	intergenic_variant	MODIFIER		NO										.	.	.	.	.	.	.	.	.	.	-0.106584	NO	NO														LTR-ERV1-HERVH-int
11071_p1_chr3_179460034_T_C	proband	intergenic_variant		NO			TRUE	chr3	176657439	intergenic_variant	MODIFIER		NO										.	.	.	.	.	.	.	.	.	.	-0.65488	NO	NO														LINE-L1-L1ME3A
11071_p1_chr4_63250646_T_G	proband	intergenic_variant		NO			TRUE	chr4	59806699	intergenic_variant	MODIFIER		NO										.	.	.	.	.	.	.	.	.	.	-3.11318	NO	NO														LINE-L1-L1PA10
11071_p1_chr4_97990826_C_A	proband	intergenic_variant		NO			TRUE	chr4	94675668	intergenic_variant	MODIFIER		NO										.	.	.	.	.	.	.	.	.	.		YES	NO	pELS
11071_p1_chr4_120024189_T_A	proband	intergenic_variant		NO			TRUE	chr4	116721538	intergenic_variant	MODIFIER		NO										.	.	.	.	.	.	.	.	.	.	-0.11309	NO	NO														LTR-ERVL-MaLR-MLT1H1
11071_p1_chr4_161807430_T_C	proband	intergenic_variant		NO			TRUE	chr4	158455465	intergenic_variant	MODIFIER		NO										.	.	.	.	.	.	.	.	.	.	1.66569	NO	NO														LINE-L1-L1MA2
11071_p1_chr5_974672_C_T	proband	intron_variant	SLC12A7	NO	0.985	8.8659e-11	TRUE	chr5	1069929	intron_variant	MODIFIER	SLC12A7	NO					NM_006598.3:c.2241+3704G>A		-1	8.8659e-11	0.985	.	.	.	.	.	.	.	.	.	.		NO	NO
11071_p1_chr5_7310129_C_A	proband	intergenic_variant		NO			TRUE	chr5	7372387	intron_variant&non_coding_transcript_variant	MODIFIER	LOC105374645	NO					XR_925758.3:n.254+486G>T		-1			.	.	.	.	.	.	.	.	.	.		YES	YES								NoActivatingHistoneMarks						Simple_repeat-Simple_repeat-(CCA)n
11071_p1_chr5_74610717_C_G	proband	intergenic_variant		NO			TRUE	chr5	74129619	intergenic_variant	MODIFIER		NO										.	.	.	.	.	.	.	.	.	.		YES	NO	dELS													LINE-L1-L1ME4a
11071_p1_chr5_97172558_C_G	proband	intron_variant	CAST	NO	1.933	9.6383e-05	TRUE	chr5	96671711	intron_variant	MODIFIER	CAST	NO					NM_001750.7:c.76-3828C>G		1	9.6383e-05	1.933	.	.	.	.	.	.	.	.	.	.	-0.290141	YES	NO							Enhancer
11071_p1_chr6_4888645_C_T	proband	intergenic_variant		NO			TRUE	chr6	5019656	intron_variant&non_coding_transcript_variant	MODIFIER	LYRM4-AS1	NO					NR_126015.1:n.145-1725C>T		1			.	.	.	.	.	.	.	.	.	.		NO	NO														LINE-L1-L1P2
11071_p1_chr6_12603075_A_G	proband	intron_variant	PHACTR1	NO	0.906	0.99999	TRUE	chr6	12734646	intron_variant	MODIFIER	PHACTR1	NO					NM_030948.6:c.104-14998A>G		1	0.99999	0.906	.	.	.	.	.	.	.	.	.	.	-0.0604262	NO	NO
11071_p1_chr6_20655525_A_G	proband	intron_variant	CDKAL1	NO	0.91	0.79058	TRUE	chr6	20783649	intron_variant	MODIFIER	CDKAL1	NO					NM_017774.3:c.638+2384A>G		1	0.79058	0.91	.	.	.	.	.	.	.	.	.	.	-0.842528	NO	NO														LINE-L2-L2c
11071_p1_chr6_49173853_C_T	proband	intergenic_variant		NO			TRUE	chr6	49331839	intergenic_variant	MODIFIER		NO										.	.	.	.	.	.	.	.	.	.	-1.19379	NO	NO
11071_p1_chr6_122689393_T_A	proband	intergenic_variant		NO			TRUE	chr6	121502335	intergenic_variant	MODIFIER		NO										.	.	.	.	.	.	.	.	.	.	-0.364868	NO	NO														SINE-Alu-AluSq2
11071_p1_chr6_161527697_T_A	proband	intergenic_variant		NO			TRUE	chr6	160277753	non_coding_transcript_exon_variant	MODIFIER	LOC105378088	NO					XR_001744437.2:n.2128T>A		1			.	.	.	.	.	.	.	.	.	.	2.62145	YES	YES								withinGene
11071_p1_chr7_3881114_G_C	proband	intron_variant	SDK1	NO	0.883	9.5289e-21	TRUE	chr7	3766598	intron_variant	MODIFIER	SDK1	NO					NM_152744.4:c.714-54852G>C		1	9.5289e-21	0.883	.	.	.	.	.	.	.	.	.	.	-3.63584	NO	NO														SINE-MIR-MIR
11071_p1_chr7_69670726_G_T	proband	intergenic_variant		NO			TRUE	chr7	68450545	intergenic_variant	MODIFIER		NO										.	.	.	.	.	.	.	.	.	.	-0.286871	NO	NO														LTR-ERVL-MaLR-THE1B
11071_p1_chr8_20553312_C_T	proband	intron_variant	LZTS1	NO	1.455	5.9326e-10	TRUE	chr8	20288230	intron_variant	MODIFIER	LZTS1	NO					NM_021020.5:c.-135+15510G>A		-1	5.9326e-10	1.455	.	.	.	.	.	.	.	.	.	.	-0.067905	YES	NO	pELS,CTCF-bound						Enhancer
11071_p1_chr8_31682660_C_T	proband	intergenic_variant		NO			TRUE	chr8	31401482	downstream_gene_variant	MODIFIER	LOC101929492	NO							1			.	.	.	.	.	.	.	.	.	.	1.12295	NO	NO														LTR-ERV1-LTR1
11071_p1_chr8_47987639_G_A	proband	intron_variant	SPIDR	NO	0.978	9.4083e-19	TRUE	chr8	47611914	intron_variant	MODIFIER	SPIDR	NO					NM_001080394.4:c.1544+12718G>A		1	9.4083e-19	0.978	.	.	.	.	.	.	.	.	.	.	0.281803	YES	NO							Enhancer
11071_p1_chr8_114892755_A_G	proband	intergenic_variant		NO			TRUE	chr8	113767802	intergenic_variant	MODIFIER		NO										.	.	.	.	.	.	.	.	.	.	-0.804981	NO	NO														SINE-Alu-AluJr4
11071_p1_chr8_124940310_C_T	proband	intron_variant	FAM91A1	NO	0.497	0.99852	TRUE	chr8	123808067	intron_variant	MODIFIER	FAM91A1	NO					NM_144963.4:c.2033-205C>T		1	0.99852	0.497	.	.	.	.	.	.	.	.	.	.	2.64809	YES	NO	dELS					OREG1267440								DNA-hAT-Charlie-MER20
11071_p1_chr8_128682515_A_C	proband	intergenic_variant		NO			TRUE	chr8	127555080	intergenic_variant	MODIFIER		NO										.	.	.	.	.	.	.	.	.	.	-2.81217	NO	NO														LINE-L2-L2a
11071_p1_chr9_17997538_A_G	proband	intergenic_variant		NO			TRUE	chr9	17984318	intron_variant	MODIFIER	ADAMTSL1	NO					XM_011518063.3:c.141+51293A>G		1	9.7304e-24	0.945	.	.	.	.	.	.	.	.	.	.	-5.07179	NO	NO														LINE-L1-L1ME4a
11071_p1_chr9_26421930_C_A	proband	intergenic_variant		NO			TRUE	chr9	26410997	intron_variant&non_coding_transcript_variant	MODIFIER	LOC105375999	NO					XR_001746566.2:n.341+13112G>T		-1			.	.	.	.	.	.	.	.	.	.	-1.67533	NO	NO														LTR-ERVL-MaLR-MLT1J
11071_p1_chr9_48816498_C_T	proband	intergenic_variant		NO
11071_p1_chr9_86349092_G_A	proband	intergenic_variant		NO			TRUE	chr9	74197659	intron_variant&non_coding_transcript_variant	MODIFIER	LOC101927329	NO					XR_242624.4:n.311-22966C>T		-1			.	.	.	.	.	.	.	.	.	.		NO	NO														Retroposon-SVA-SVA_D
11071_p1_chr9_141668502_C_T	proband	intergenic_variant		NO			TRUE	chr9	129464016	intergenic_variant	MODIFIER		NO										.	.	.	.	.	.	.	.	.	.		YES	YES							Enhancer			H3K27me3
11071_p1_chr9_145655538_C_T	proband	intron_variant	ADAMTS13	NO	0.931	9.9963e-30	TRUE	chr9	133441110	intron_variant	MODIFIER	ADAMTS13	NO					NM_139027.6:c.1968+585C>T		1	9.9963e-30	0.931	.	.	.	.	.	.	.	.	.	.	4.95166	YES	NO	dELS,CTCF-bound						Enhancer
11071_p1_chr10_252818_C_G	proband	intergenic_variant		NO			TRUE	chr10	259848	downstream_gene_variant	MODIFIER	LOC107984191	NO							-1			.	.	.	.	.	.	.	.	.	.	1.19759	NO	NO														LTR-ERV1-LTR49-int
11071_p1_chr10_773904_G_A	proband	intergenic_variant		NO			TRUE	chr10	775670	intergenic_variant	MODIFIER		NO										.	.	.	.	.	.	.	.	.	.		NO	NO
11071_p1_chr10_13411692_T_G	proband	intergenic_variant		NO			TRUE	chr10	13398652	intron_variant&non_coding_transcript_variant	MODIFIER	LOC105376419	NO					XR_930671.3:n.348-1417T>G		1			.	.	.	.	.	.	.	.	.	.		NO	NO														SINE-Alu-AluSx1
11071_p1_chr10_46857493_A_C	proband	intron_variant	TIMM23	NO	0.799	0.014778	TRUE	chr10	45976606	intron_variant	MODIFIER	TIMM23	NO					NM_006327.4:c.165+1094A>C		1	0.014778	0.799	.	.	.	.	.	.	.	.	.	.		NO	NO													0.988489	SINE-Alu-AluSz6
11071_p1_chr10_71590414_A_G	proband	intron_variant	ADAMTS14	NO	0.966	7.4307e-17	TRUE	chr10	70720639	intron_variant	MODIFIER	ADAMTS14	NO					NM_080722.4:c.871-8655A>G		1	7.4307e-17	0.966	.	.	.	.	.	.	.	.	.	.		NO	NO
11071_p1_chr10_108352416_T_G	proband	intergenic_variant		NO			TRUE	chr10	107465365	intergenic_variant	MODIFIER		NO										.	.	.	.	.	.	.	.	.	.		NO	NO														LINE-L1-L1PA2
11071_p1_chr10_115783752_C_G	proband	intergenic_variant		NO			TRUE	chr10	114889625	intron_variant	MODIFIER	FHIP2A	NO					NM_001135051.2:c.2193-9865C>G		1	0.00057518	0.677	.	.	.	.	.	.	.	.	.	.	1.57392	NO	NO														LTR-ERVL-ERV3-16A3_I-int
11071_p1_chr10_126368280_C_T	proband	intergenic_variant		NO			TRUE	chr10	125487106	intron_variant&non_coding_transcript_variant	MODIFIER	LOC105378543	NO					XR_007062331.1:n.315+6734G>A		-1			.	.	.	.	.	.	.	.	.	.		NO	NO														SINE-Alu-AluSx1
11071_p1_chr11_8181814_T_C	proband	downstream_gene_variant;3_prime_UTR_variant	RIC3;TUB	NO	0.97	7.7693e-05	TRUE	chr11	8102656	3_prime_UTR_variant	MODIFIER	TUB	NO					NM_177972.3:c.*1037T>C		1	8.5767e-08	0.83	.	.	.	.	.	.	.	.	.	.	-2.54958	YES	NO	dELS						Enhancer
11071_p1_chr11_16251751_G_T	proband	intron_variant	SOX6	SOX6:SFARI;SOX6:NDD664	0.87	0.99162	TRUE	chr11	16153813	intron_variant	MODIFIER	SOX6	SFARI;NDD664	SFARI	NDD664			NM_001367873.1:c.777+30073C>A		-1	0.99162	0.87	.	.	.	.	.	.	.	.	.	.	0.839286	YES	NO							Enhancer
11071_p1_chr11_54469378_C_T	proband	intergenic_variant		NO			TRUE	chr11	54533356	intergenic_variant	MODIFIER		NO										.	.	.	.	.	.	.	.	.	.		NO	NO														Satellite-centr-ALR/Alpha
11071_p1_chr11_64005534_T_C	proband	intron_variant	MACROD1	NO	1.704	4.7265e-11	TRUE	chr11	64015739	intron_variant	MODIFIER	MACROD1	NO					NM_014067.4:c.518-458A>G		-1	4.7265e-11	1.704	.	.	.	.	.	.	.	.	.	.	3.32839	YES	YES								withinGene	H3K27ac
11071_p1_chr11_95280911_T_C	proband	intergenic_variant		NO			TRUE	chr11	95273798	intergenic_variant	MODIFIER		NO										.	.	.	.	.	.	.	.	.	.	0.366583	NO	NO														LINE-L1-L1PA5
11071_p1_chr11_125260435_T_G	proband	intron_variant	PKNOX2	NO	0.794	0.99999	TRUE	chr11	125231739	intron_variant	MODIFIER	PKNOX2	NO					NM_001382323.2:c.-200-3306T>G		1	0.99999	0.794	.	.	.	.	.	.	.	.	.	.	2.05387	NO	NO														Simple_repeat-Simple_repeat-(GT)n
11071_p1_chr11_125260436_G_A	proband	intron_variant	PKNOX2	NO	0.794	0.99999	TRUE	chr11	125231740	intron_variant	MODIFIER	PKNOX2	NO					NM_001382323.2:c.-200-3305G>A		1	0.99999	0.794	.	.	.	.	.	.	.	.	.	.	2.05387	NO	NO
11071_p1_chr12_71322359_T_C	proband	intergenic_variant		NO			TRUE	chr12	71344541	intergenic_variant	MODIFIER		NO										.	.	.	.	.	.	.	.	.	.	1.44666	NO	NO
11071_p1_chr12_100148209_A_G	proband	intergenic_variant		NO			TRUE	chr12	100186973	upstream_gene_variant	MODIFIER	MIR1827	NO							1			.	.	.	.	.	.	.	.	.	.		NO	NO
11071_p1_chr12_106771633_C_T	proband	intron_variant	RIC8B	NO	0.633	0.99939	TRUE	chr12	106807999	intron_variant	MODIFIER	RIC8B	NO					NM_001330145.2:c.133-6697C>T		1	0.99939	0.633	.	.	.	.	.	.	.	.	.	.	0.671261	NO	NO														SINE-Alu-AluSx
11071_p1_chr13_13791688_G_A	proband	intergenic_variant		NO				chr13_KN538372v1_fix	119610
11071_p1_chr13_27560191_C_T	proband	intron_variant	FLT1	NO	0.729	0.032669	TRUE	chr13	28337974	intron_variant	MODIFIER	FLT1	NO					NM_002019.4:c.2488+1194G>A		-1	0.032669	0.729	.	.	.	.	.	.	.	.	.	.	1.48162	YES	NO	dELS,CTCF-bound						Enhancer
11071_p1_chr13_97445800_G_A	proband	intron_variant	FARP1	NO	0.743	0.086132	TRUE	chr13	98238168	intron_variant	MODIFIER	FARP1	NO					NM_005766.4:c.171+24755G>A		1	0.086132	0.743	.	.	.	.	.	.	.	.	.	.	-0.887395	NO	NO														DNA-TcMar-Tigger-Tigger2
11071_p1_chr15_60487340_A_G	proband	intron_variant	TLN2	TLN2:SFARI3	0.481	0.99454	TRUE	chr15	62683858	intron_variant	MODIFIER	TLN2	SFARI3	SFARI3				NM_015059.3:c.958-2783A>G		1	0.99454	0.481	.	.	.	.	.	.	.	.	.	.		YES	NO	dELS						Enhancer
11071_p1_chr15_78870489_T_C	proband	downstream_gene_variant	TLNRD1	NO	1.664	6.2764e-06	TRUE	chr15	81006844	downstream_gene_variant	MODIFIER	TLNRD1	NO							1	6.2764e-06	1.664	.	.	.	.	.	.	.	.	.	.		YES	YES	dELS							withinGene
11071_p1_chr16_69115743_C_T	proband	intergenic_variant		NO			TRUE	chr16	63327709	intron_variant&non_coding_transcript_variant	MODIFIER	LOC105371308	NO					XR_001752232.2:n.502+6891G>A		-1			.	.	.	.	.	.	.	.	.	.	-1.82365	NO	NO
11071_p1_chr16_91235483_C_G	proband	intergenic_variant		NO			TRUE	chr16	85169315	upstream_gene_variant	MODIFIER	LOC105371382	NO							-1			.	.	.	.	.	.	.	.	.	.		YES	YES		H3K27Ac				OREG1507837	Promoter/Enhancer	Promoter			H3K4me3
11071_p1_chr17_52307007_A_C	proband	intergenic_variant		NO			TRUE	chr17	51439802	intron_variant&non_coding_transcript_variant	MODIFIER	LINC02073	NO					NR_146897.1:n.271-431A>C		1			.	.	.	.	.	.	.	.	.	.		YES	NO						OREG1929048
11071_p1_chr18_4094475_T_G	proband	intron_variant	DLGAP1	DLGAP1:SFARI2	0.363	0.99993	TRUE	chr18	3934155	intron_variant	MODIFIER	DLGAP1	SFARI2	SFARI2				NM_004746.4:c.-72-54015A>C		-1	0.99993	0.363	.	.	.	.	.	.	.	.	.	.	3.07932	NO	NO
11071_p1_chr18_27322022_C_T	proband	intron_variant	CHST9	NO	1.959	9.858e-10	TRUE	chr18	27127966	intron_variant	MODIFIER	CHST9	NO					NM_031422.6:c.121+14723G>A		-1	9.858e-10	1.959	.	.	.	.	.	.	.	.	.	.	-0.589973	NO	NO														LINE-L2-L2b
11071_p1_chr18_65582776_A_G	proband	intergenic_variant		NO			TRUE	chr18	65376671	intergenic_variant	MODIFIER		NO										.	.	.	.	.	.	.	.	.	.	0.393831	NO	NO														LINE-L1-L1MA5
11071_p1_chr19_21549500_A_G	proband	intron_variant	ZNF493	NO	1.884	0.00090792	TRUE	chr19	21410966	intron_variant	MODIFIER	ZNF493	NO					NM_001076678.3:c.253+5110A>G		1	0.00090792	1.884	.	.	.	.	.	.	.	.	.	.	-1.37363	NO	NO														SINE-Alu-AluSp
11071_p1_chr19_37518477_C_T	proband	intergenic_variant		NO			TRUE	chr19	34973866	upstream_gene_variant	MODIFIER	LOC124904700	NO							-1			.	.	.	.	.	.	.	.	.	.	0.0271997	YES	NO							Enhancer							SINE-Alu-AluSx1
11071_p1_chr19_55794678_T_A	proband	intron_variant	ZNF611	NO	1.879	0.054441	TRUE	chr19	52710227	intron_variant	MODIFIER	ZNF611	NO					NM_001161499.2:c.191-3363A>T		-1	0.054441	1.879	.	.	.	.	.	.	.	.	.	.	-0.672261	NO	NO													0.920469	SINE-Alu-AluSz
11071_p1_chr20_14883395_T_C	proband	intron_variant	MACROD2	MACROD2:SFARI2	0.95	0.0053496	TRUE	chr20	14834087	intron_variant	MODIFIER	MACROD2	SFARI2	SFARI2				NM_001351661.2:c.418+149128T>C		1	0.0053496	0.95	.	.	.	.	.	.	.	.	.	.	-0.0248716	NO	NO
11071_p1_chr21_24268079_A_C	proband	intron_variant	APP	NO	0.711	0.99999	TRUE	chr21	25909996	intron_variant	MODIFIER	APP	NO					NM_000484.4:c.1909+1745T>G		-1	0.99999	0.711	.	.	.	.	.	.	.	.	.	.		NO	NO
11071_p1_chr21_28699556_A_G	proband	downstream_gene_variant	KRTAP27-1	NO	1.939	0.020208	TRUE	chr21	30333685	downstream_gene_variant	MODIFIER	KRTAP27-1	NO							-1	0.020208	1.939	.	.	.	.	.	.	.	.	.	.		NO	NO
11071_p1_chr21_43508332_G_A	proband	intron_variant	ADARB1	ADARB1:LC615	0.728	0.99999	TRUE	chr21	45146159	intron_variant	MODIFIER	ADARB1	LC615			LC615		NM_001112.4:c.-48+17586G>A		1	0.99999	0.728	.	.	.	.	.	.	.	.	.	.	2.01963	YES	NO							Enhancer
11071_s1_chr1_19862495_G_T	sibling	intergenic_variant		NO			TRUE	chr1	20038811	intron_variant	MODIFIER	PLA2G5	NO					XM_005245891.6:c.-258+10102G>T		1	0.080811	1.057	.	.	.	.	.	.	.	.	.	.	0.0853499	NO	NO														LINE-L1-L1M2a
11071_s1_chr1_44331537_G_A	sibling	intron_variant	RNF220	NO	0.526	0.99999	TRUE	chr1	44460622	intron_variant	MODIFIER	RNF220	NO					NM_018150.4:c.625+47900G>A		1	0.99999	0.526	.	.	.	.	.	.	.	.	.	.	2.32917	YES	NO	dELS					OREG1219036	Enhancer
11071_s1_chr1_82746502_A_T	sibling	intergenic_variant		NO			TRUE	chr1	82906136	intron_variant&non_coding_transcript_variant	MODIFIER	LINC01362	NO					NR_147074.1:n.642-1332A>T		1			.	.	.	.	.	.	.	.	.	.	-2.63677	NO	NO														Simple_repeat-Simple_repeat-(AAT)n
11071_s1_chr1_147026371_C_A	sibling	intergenic_variant		NO			FALSE	chr1	147781284	intron_variant&non_coding_transcript_variant	MODIFIER	LOC102723321	NO							1			.	.	.	.	.	.	.	.	.	.	-0.732447	YES	NO	dELS					OREG1673346;OREG1906383
11071_s1_chr1_157442316_A_G	sibling	intergenic_variant		NO			TRUE	chr1	158305219	intron_variant	MODIFIER	CD1B	NO					XM_017002784.3:c.608-10181T>C		-1	7.2316e-13	1.585	.	.	.	.	.	.	.	.	.	.		NO	NO														LINE-L1-L1PA4
11071_s1_chr1_176701409_T_A	sibling	intergenic_variant		NO			TRUE	chr1	177346700	upstream_gene_variant	MODIFIER	LINC01645	NO							1			.	.	.	.	.	.	.	.	.	.	0.273669	YES	NO							Enhancer							LINE-L2-L2c
11071_s1_chr1_190889489_A_T	sibling	intergenic_variant		NO			TRUE	chr1	191543011	intergenic_variant	MODIFIER		NO										.	.	.	.	.	.	.	.	.	.	-0.365674	NO	NO
11071_s1_chr1_212366070_G_T	sibling	intron_variant	RPS6KC1	NO	0.684	0.99736	TRUE	chr1	213122996	intron_variant	MODIFIER	RPS6KC1	NO					NM_012424.6:c.472+5586G>T		1	0.99736	0.684	.	.	.	.	.	.	.	.	.	.	0.172969	NO	NO
11071_s1_chr1_232250259_A_G	sibling	intergenic_variant		NO			TRUE	chr1	232863879	intron_variant&non_coding_transcript_variant	MODIFIER	LOC101927711	NO					XR_949278.3:n.962+5411A>G		1			.	.	.	.	.	.	.	.	.	.	2.37154	YES	YES								withinGene
11071_s1_chr2_57411114_G_T	sibling	intergenic_variant		NO			TRUE	chr2	57410535	intergenic_variant	MODIFIER		NO										.	.	.	.	.	.	.	.	.	.	-0.421908	NO	NO														LINE-L1-L1MA2
11071_s1_chr2_89942825_T_G	sibling	intergenic_variant		NO			FALSE	chr2	90294362	intergenic_variant	MODIFIER		NO										.	.	.	.	.	.	.	.	.	.		NO	NO													0.985772	SINE-Alu-Alu
11071_s1_chr2_124902156_G_A	sibling	intron_variant	CNTNAP5	CNTNAP5:SFARI2			TRUE	chr2	124464694	intron_variant	MODIFIER	CNTNAP5	SFARI2	SFARI2				NM_001367498.1:c.919-10045G>A		1			.	.	.	.	.	.	.	.	.	.	-3.07801	NO	NO
11071_s1_chr2_127479907_G_A	sibling	downstream_gene_variant	BIN1	NO	0.835	7.9345e-07	TRUE	chr2	127045522	downstream_gene_variant	MODIFIER	BIN1	NO							-1	7.9345e-07	0.835	.	.	.	.	.	.	.	.	.	.		YES	NO							Enhancer
11071_s1_chr2_215169017_G_C	sibling	intergenic_variant		NO			TRUE	chr2	214684445	intergenic_variant	MODIFIER		NO										.	.	.	.	.	.	.	.	.	.		NO	NO														LINE-L1-L1PA2
11071_s1_chr2_215169018_G_C	sibling	intergenic_variant		NO			TRUE	chr2	214684446	intergenic_variant	MODIFIER		NO										.	.	.	.	.	.	.	.	.	.		NO	NO														LINE-L1-L1PA2
11071_s1_chr2_215169021_A_C	sibling	intergenic_variant		NO			TRUE	chr2	214684449	intergenic_variant	MODIFIER		NO										.	.	.	.	.	.	.	.	.	.		NO	NO														LINE-L1-L1PA2
11071_s1_chr2_234710238_G_A	sibling	intergenic_variant		NO			TRUE	chr2	234221259	intergenic_variant	MODIFIER		NO										.	.	.	.	.	.	.	.	.	.	0.752312	NO	NO
11071_s1_chr2_238808257_A_C	sibling	upstream_gene_variant	TRAF3IP1	NO	0.723	9.6688e-08	TRUE	chr2	238318477	upstream_gene_variant	MODIFIER	TRAF3IP1	NO							1	9.6688e-08	0.723	.	.	.	.	.	.	.	.	.	.		NO	NO														LINE-L1-L1MEf
11071_s1_chr3_23755344_C_A	sibling	intergenic_variant		NO			FALSE	chr3	23750574	intergenic_variant	MODIFIER		NO										.	.	.	.	.	.	.	.	.	.	1.65782	NO	NO														SINE-Alu-AluJr
11071_s1_chr3_33457961_T_C	sibling	intergenic_variant		NO			FALSE	chr3	33456227	downstream_gene_variant	MODIFIER	LOC124909363	NO							1			.	.	.	.	.	.	.	.	.	.		NO	NO														Simple_repeat-Simple_repeat-(TTG)n
11071_s1_chr3_41001858_G_A	sibling	intergenic_variant		NO			TRUE	chr3	40986505	intergenic_variant	MODIFIER		NO										.	.	.	.	.	.	.	.	.	.	1.15109	NO	NO
11071_s1_chr3_112193888_G_A	sibling	intergenic_variant		NO			TRUE	chr3	109473664	intron_variant&non_coding_transcript_variant	MODIFIER	LINC01205	NO					NR_109841.1:n.425-3059G>A		1			.	.	.	.	.	.	.	.	.	.	0.737644	NO	NO														LINE-L1-L1PA15
11071_s1_chr3_189583577_G_C	sibling	intergenic_variant		NO			TRUE	chr3	186761547	intergenic_variant	MODIFIER		NO										.	.	.	.	.	.	.	.	.	.		YES	NO							Enhancer						0.919275
11071_s1_chr3_198428235_G_A	sibling	intergenic_variant		NO			FALSE	chr3	195929790	intergenic_variant	MODIFIER		NO										.	.	.	.	.	.	.	.	.	.		NO	NO														LTR-ERVL-MaLR-MLT1A0
11071_s1_chr4_21651024_T_A	sibling	intron_variant	KCNIP4	NO	0.854	0.0063476	TRUE	chr4	21668682	intron_variant	MODIFIER	KCNIP4	NO					NM_025221.6:c.61+279889A>T		-1	0.0063476	0.854	.	.	.	.	.	.	.	.	.	.	-0.219708	NO	NO
11071_s1_chr4_44929798_A_G	sibling	intergenic_variant		NO			TRUE	chr4	44962794	upstream_gene_variant	MODIFIER	LOC124900850	NO							1			.	.	.	.	.	.	.	.	.	.	-1.83958	NO	NO
11071_s1_chr4_138494039_G_A	sibling	intergenic_variant		NO			TRUE	chr4	135171426	intergenic_variant	MODIFIER		NO										.	.	.	.	.	.	.	.	.	.	-4.47017	NO	NO														LTR-ERV1-HERVH-int
11071_s1_chr5_67458320_C_T	sibling	intron_variant	MAST4	NO	0.902	0.0085921	TRUE	chr5	66636235	intron_variant	MODIFIER	MAST4	NO					NM_001164664.2:c.363+39217C>T		1	0.0085921	0.902	.	.	.	.	.	.	.	.	.	.	2.11337	YES	NO	dELS,CTCF-bound													SINE-Alu-AluSc
11071_s1_chr5_174108560_A_C	sibling	intergenic_variant		NO			TRUE	chr5	173568515	intergenic_variant	MODIFIER		NO										.	.	.	.	.	.	.	.	.	.		NO	NO														LINE-L1-L1ME3Cz
11071_s1_chr5_177800277_T_C	sibling	missense_variant	NSD1	NSD1:SFARI1;NSD1:NDD373;NSD1:ASD102;NSD1:HC138	0.094	0.99982	TRUE	chr5	177257068	missense_variant	MODERATE	NSD1	SFARI1;NDD373;ASD102;HC138	SFARI1	NDD373	HC138	ASD102	NM_022455.5:c.4883T>C	NP_071900.2:p.Met1628Thr	1	0.99982	0.094	rs530920626	Benign/Likely_benign	0.664,0.637,0.664	0.246,0.246,0.246	.,0.0726,0.0837	.,B,B	.	.	0.320259	.		NO	NO
11071_s1_chr6_21217155_C_T	sibling	intergenic_variant		NO			TRUE	chr6	21344987	intergenic_variant	MODIFIER		NO										.	.	.	.	.	.	.	.	.	.	1.04644	NO	NO														LINE-L1-L1PA6
11071_s1_chr6_43873195_C_A	sibling	intergenic_variant		NO			TRUE	chr6	44041491	intron_variant&non_coding_transcript_variant	MODIFIER	SCIRT	NO					NR_125864.1:n.156+33006G>T		-1			.	.	.	.	.	.	.	.	.	.	2.90908	YES	NO		H3K27Ac	H3K4Me1			OREG1507976	Enhancer
11071_s1_chr6_57234855_C_T	sibling	intron_variant	PRIM2	NO	0.962	0.87243	TRUE	chr6	57395816	intron_variant	MODIFIER	PRIM2	NO					NM_000947.5:c.693+13648C>T		1	0.87243	0.962	.	.	.	.	.	.	.	.	.	.	0.326613	NO	NO													0.978822	LINE-L1-L1PB1
11071_s1_chr6_71839411_A_C	sibling	intergenic_variant		NO			TRUE	chr6	70658830	intergenic_variant	MODIFIER		NO										.	.	.	.	.	.	.	.	.	.	-1.12695	NO	NO
11071_s1_chr6_86866404_G_A	sibling	intergenic_variant		NO			TRUE	chr6	85649566	intergenic_variant	MODIFIER		NO										.	.	.	.	.	.	.	.	.	.	-0.543017	NO	NO														SINE-Alu-AluY
11071_s1_chr6_89448978_T_A	sibling	intergenic_variant		NO			TRUE	chr6	88240491	intergenic_variant	MODIFIER		NO										.	.	.	.	.	.	.	.	.	.	-0.394602	NO	NO														Simple_repeat-Simple_repeat-(TG)n
11071_s1_chr6_107347672_A_G	sibling	intergenic_variant		NO			TRUE	chr6	106171833	intergenic_variant	MODIFIER		NO										.	.	.	.	.	.	.	.	.	.	1.48245	NO	NO														LINE-L1-L1MC3
11071_s1_chr6_110400507_G_A	sibling	intergenic_variant		NO			TRUE	chr6	109222470	intron_variant&non_coding_transcript_variant	MODIFIER	CCDC162P	NO					NR_152435.1:n.1443-4096G>A		1			.	.	.	.	.	.	.	.	.	.	2.09487	NO	NO														SINE-Alu-AluJb
11071_s1_chr6_161497270_G_T	sibling	intron_variant	SLC22A2	NO	1.341	7.1868e-08	TRUE	chr6	160247322	intron_variant	MODIFIER	SLC22A2	NO					NM_003058.4:c.843-24C>A		-1	7.1868e-08	1.341	.	.	.	.	.	.	.	.	.	.		NO	NO
11071_s1_chr7_46431852_T_G	sibling	intergenic_variant		NO			TRUE	chr7	46270125	intergenic_variant	MODIFIER		NO										.	.	.	.	.	.	.	.	.	.	-1.39954	NO	NO
11071_s1_chr7_72646903_C_T	sibling	intron_variant	GALNT17	NO	0.941	0.075263	TRUE	chr7	71428742	intron_variant	MODIFIER	GALNT17	NO					NM_022479.3:c.962+7637C>T		1	0.075263	0.941	.	.	.	.	.	.	.	.	.	.	-2.69336	NO	NO
11071_s1_chr7_89025831_C_T	sibling	intron_variant	RUNDC3B	NO	0.991	0.091868	TRUE	chr7	87775906	intron_variant	MODIFIER	RUNDC3B	NO					NM_001134405.2:c.799-1892C>T		1	0.091868	0.991	.	.	.	.	.	.	.	.	.	.	-0.00226353	NO	NO														DNA-TcMar-Tigger-Tigger3b
11071_s1_chr7_93189030_T_C	sibling	intron_variant	AKAP9	AKAP9:SFARI2	0.896	9.4267e-44	TRUE	chr7	91947740	intron_variant	MODIFIER	AKAP9	SFARI2	SFARI2				NM_005751.5:c.48+6593T>C		1	9.4267e-44	0.896	.	.	.	.	.	.	.	.	.	.	-0.163062	NO	NO
11071_s1_chr7_98653830_G_C	sibling	intergenic_variant		NO			TRUE	chr7	97424288	intron_variant&non_coding_transcript_variant	MODIFIER	LOC105375416	NO					XR_001745293.1:n.126+85785C>G		-1			.	.	.	.	.	.	.	.	.	.		NO	NO														SINE-Alu-AluY
11071_s1_chr7_113936567_C_T	sibling	intergenic_variant		NO			TRUE	chr7	112618266	non_coding_transcript_exon_variant	MODIFIER	LOC100996249	NO					NR_110159.1:n.202C>T		1			.	.	.	.	.	.	.	.	.	.	-0.232588	NO	NO
11071_s1_chr7_147551272_C_A	sibling	intron_variant	CNTNAP2	CNTNAP2:SFARI2			TRUE	chr7	146371202	intron_variant	MODIFIER	CNTNAP2	SFARI2	SFARI2				NM_014141.6:c.97+254229C>A		1			.	.	.	.	.	.	.	.	.	.		NO	NO														LINE-L1-L1M5
11071_s1_chr8_25161432_A_T	sibling	intergenic_variant		NO			TRUE	chr8	24886278	upstream_gene_variant	MODIFIER	LOC105379329	NO							-1			.	.	.	.	.	.	.	.	.	.		NO	NO
11071_s1_chr8_74954649_A_G	sibling	intergenic_variant		NO			TRUE	chr8	74525093	intergenic_variant	MODIFIER		NO										.	.	.	.	.	.	.	.	.	.	-3.52402	NO	NO														LINE-L1-L1MA3
11071_s1_chr8_78908717_T_C	sibling	intergenic_variant		NO			FALSE	chr8	78477189	intron_variant&non_coding_transcript_variant	MODIFIER	LOC105375911	NO					XR_007060972.1:n.1089-46241A>G		-1			.	.	.	.	.	.	.	.	.	.	-0.396164	NO	NO
11071_s1_chr8_125460050_A_T	sibling	intron_variant	TMEM65	NO	1.875	6.2337e-05	TRUE	chr8	124327301	intron_variant	MODIFIER	TMEM65	NO					NM_194291.3:c.417+53T>A		-1	6.2337e-05	1.875	.	.	.	.	.	.	.	.	.	.	0.897661	YES	NO						OREG1277204
11071_s1_chr8_133498967_A_G	sibling	intron_variant	KCNQ3	KCNQ3:SFARI1;KCNQ3:NDD373;KCNQ3:ASD102;KCNQ3:MC237	0.61	0.99912	TRUE	chr8	132375929	intron_variant	MODIFIER	KCNQ3	SFARI1;NDD373;ASD102;MC237	SFARI1	NDD373	MC237	ASD102	NM_004519.4:c.386+104218T>C		-1	0.99912	0.61	.	.	.	.	.	.	.	.	.	.	1.13569	NO	NO														LINE-L2-L2c
11071_s1_chr9_16150442_A_G	sibling	intergenic_variant		NO			TRUE	chr9	16138243	intergenic_variant	MODIFIER		NO										.	.	.	.	.	.	.	.	.	.	-0.152388	YES	NO							Enhancer							SINE-MIR-MIRb
11071_s1_chr9_42212347_A_G	sibling	intergenic_variant		NO			FALSE	chr9	41082677	intron_variant&non_coding_transcript_variant	MODIFIER	LOC105376058	NO					XR_929659.4:n.295+782C>G		1			.	.	.	.	.	.	.	.	.	.		NO	NO													0.991532	DNA-hAT?-MER99
11071_s1_chr9_87994187_C_T	sibling	intergenic_variant		NO			TRUE	chr9	75835472	intergenic_variant	MODIFIER		NO										.	.	.	.	.	.	.	.	.	.	-0.52917	NO	NO
11071_s1_chr9_88379776_T_C	sibling	intron_variant	PCSK5	NO	0.911	0.99995	TRUE	chr9	76221167	intron_variant	MODIFIER	PCSK5	NO					NM_001372043.1:c.2627-6336T>C		1	0.99995	0.911	.	.	.	.	.	.	.	.	.	.	0.0838237	NO	NO
11071_s1_chr9_88695332_A_C	sibling	intergenic_variant		NO			TRUE	chr9	76539087	intergenic_variant	MODIFIER		NO										.	.	.	.	.	.	.	.	.	.		NO	NO														LTR-ERVL-MER21C
11071_s1_chr9_105960857_C_T	sibling	intergenic_variant		NO			TRUE	chr9	93792979	intergenic_variant	MODIFIER		NO										.	.	.	.	.	.	.	.	.	.	-0.878824	NO	NO														LINE-L1-L1MB4
11071_s1_chr10_11320315_A_G	sibling	intron_variant	CELF2	CELF2:SFARI2;CELF2:NDD373;CELF2:LC615	0.347	0.99983	TRUE	chr10	11308236	intron_variant	MODIFIER	CELF2	SFARI2;NDD373;LC615	SFARI2	NDD373	LC615		NM_001326342.2:c.977-5903A>G		1	0.99983	0.347	.	.	.	.	.	.	.	.	.	.	3.31802	YES	NO							Enhancer							LINE-L1-L1M4b
11071_s1_chr10_54511303_T_G	sibling	intergenic_variant		NO			TRUE	chr10	53662558	intergenic_variant	MODIFIER		NO										.	.	.	.	.	.	.	.	.	.	-1.75985	NO	NO
11071_s1_chr10_70443979_G_A	sibling	upstream_gene_variant	NEUROG3	NEUROG3:LC615	1.892	0.29275	TRUE	chr10	69575975	intron_variant&non_coding_transcript_variant	MODIFIER	LOC101929021	NO					XR_946037.2:n.379-44G>A		1			.	.	.	.	.	.	.	.	.	.	0.1605	NO	NO
11071_s1_chr10_108286254_A_G	sibling	intergenic_variant		NO			TRUE	chr10	107399215	intron_variant&non_coding_transcript_variant	MODIFIER	LOC105378474	NO					XR_946303.1:n.232-5558A>G		1			.	.	.	.	.	.	.	.	.	.	1.6944	NO	NO														LINE-L1-L1PA15
11071_s1_chr10_121469065_A_G	sibling	intron_variant	PLPP4	NO	0.826	9.4729e-05	TRUE	chr10	120573196	intron_variant	MODIFIER	PLPP4	NO					NM_001030059.3:c.446-1935A>G		1	9.4729e-05	0.826	.	.	.	.	.	.	.	.	.	.	1.42803	NO	NO
11071_s1_chr10_124694137_C_T	sibling	intron_variant	CPXM2	NO	0.996	8.5781e-13	TRUE	chr10	123817280	intron_variant	MODIFIER	CPXM2	NO					NM_198148.3:c.654-18081G>A		-1	8.5781e-13	0.996	.	.	.	.	.	.	.	.	.	.	0.418076	NO	NO														LTR-ERVL-HERVL-int
11071_s1_chr11_78451975_T_G	sibling	intron_variant	NARS2	NO			TRUE	chr11	78518696	intron_variant	MODIFIER	NARS2	NO					NM_024678.6:c.689+10146A>C		-1			.	.	.	.	.	.	.	.	.	.	0.733156	NO	NO														SINE-Alu-AluYk2
11071_s1_chr11_115122641_G_A	sibling	intergenic_variant		NO			TRUE	chr11	115109769	intergenic_variant	MODIFIER		NO										.	.	.	.	.	.	.	.	.	.	0.752754	NO	NO
11071_s1_chr12_3636088_G_A	sibling	intron_variant	CRACR2A	NO	0.969	0.00076773	TRUE	chr12	3629525	intron_variant	MODIFIER	CRACR2A	NO					NM_001144958.2:c.1736-1819C>T		-1	0.00076773	0.969	.	.	.	.	.	.	.	.	.	.	1.82148	YES	YES	dELS,CTCF-bound									H3K27me3
11071_s1_chr12_9039404_C_T	sibling	intergenic_variant		NO			TRUE	chr12	9057216	intron_variant&non_coding_transcript_variant	MODIFIER	LINC00612	NO					NR_034140.1:n.2060+404G>A		-1			.	.	.	.	.	.	.	.	.	.	2.08336	NO	NO
11071_s1_chr12_57354803_C_G	sibling	intron_variant	R3HDM2	NO	0.503	0.99998	TRUE	chr12	57386551	intron_variant	MODIFIER	R3HDM2	NO					NM_001394031.1:c.-36+9198G>C		-1	0.99998	0.503	.	.	.	.	.	.	.	.	.	.	-0.503517	YES	NO	dELS													LTR-ERV1-LTR12C
11071_s1_chr12_94779317_G_T	sibling	intergenic_variant		NO			TRUE	chr12	94798462	intergenic_variant	MODIFIER		NO										.	.	.	.	.	.	.	.	.	.	1.179	NO	NO
11071_s1_chr13_44894526_T_A	sibling	intergenic_variant		NO			TRUE	chr13	45673217	intergenic_variant	MODIFIER		NO										.	.	.	.	.	.	.	.	.	.	0.760462	NO	NO														LTR-ERVL-MaLR-MSTD
11071_s1_chr13_101783553_G_A	sibling	intergenic_variant		NO			TRUE	chr13	102567549	intergenic_variant	MODIFIER		NO										.	.	.	.	.	.	.	.	.	.	1.30012	NO	NO
11071_s1_chr14_17024951_G_A	sibling	upstream_gene_variant	MRPL52	NO	1.444	0.0009552	TRUE	chr14	22826889	upstream_gene_variant	MODIFIER	MRPL52	NO							1	0.0009552	1.444	.	.	.	.	.	.	.	.	.	.		NO	NO														SINE-Alu-AluSg
11071_s1_chr14_76546476_T_A	sibling	intergenic_variant		NO			TRUE	chr14	82334339	intergenic_variant	MODIFIER		NO										.	.	.	.	.	.	.	.	.	.		NO	NO														LINE-L1-L1MC
11071_s1_chr14_90369714_C_A	sibling	intergenic_variant		NO			TRUE	chr14	96138478	intergenic_variant	MODIFIER		NO										.	.	.	.	.	.	.	.	.	.		YES	NO	pELS						Enhancer							LTR-ERVL-MER54A
11071_s1_chr14_99664658_C_T	sibling	downstream_gene_variant;upstream_gene_variant	TEX22;MTA1	NO	1.929	0.64704	TRUE	chr14	105417129	upstream_gene_variant	MODIFIER	MTA1	NO							1	0.64704	0.635	.	.	.	.	.	.	.	.	.	.		NO	NO														SINE-Alu-AluSx
11071_s1_chr15_34049398_G_A	sibling	intergenic_variant		NO			TRUE	chr15	36244005	intergenic_variant	MODIFIER		NO										.	.	.	.	.	.	.	.	.	.		NO	NO														LINE-L1-L1PA10
11071_s1_chr16_25366076_C_T	sibling	intergenic_variant		NO			TRUE	chr16	25086547	intergenic_variant	MODIFIER		NO										.	.	.	.	.	.	.	.	.	.	-1.08401	NO	NO														SINE-Alu-AluSz
11071_s1_chr16_33856357_A_G	sibling	intergenic_variant		NO				chr16_KI270728v1_random	1527948	intergenic_variant	MODIFIER		NO										.	.	.	.	.	.	.	.	.	.		NO	NO													0.990636	LINE-L2-L2b
11071_s1_chr16_33856372_T_A	sibling	intergenic_variant		NO				chr16_KI270728v1_random	1527963	intergenic_variant	MODIFIER		NO										.	.	.	.	.	.	.	.	.	.		NO	NO													0.990636	LINE-L2-L2b
11071_s1_chr16_95056244_G_A	sibling	upstream_gene_variant	CBFA2T3	NO	0.957	0.80744	TRUE	chr16	88978873	upstream_gene_variant	MODIFIER	CBFA2T3	NO							-1	0.80744	0.957	.	.	.	.	.	.	.	.	.	.	2.77381	YES	YES	pELS,CTCF-bound	H3K27Ac				OREG1232430;OREG1263081;OREG1863474;OREG1934914	Promoter/Enhancer	NoActivatingHistoneMarks
11071_s1_chr17_16965810_C_T	sibling	intergenic_variant		NO			TRUE	chr17	17019733	intergenic_variant	MODIFIER		NO										.	.	.	.	.	.	.	.	.	.	2.32319	YES	NO	dELS,CTCF-bound						Enhancer							SINE-MIR-MIRb
11071_s1_chr17_46019443_C_T	sibling	intron_variant	HEXIM2	NO	1.694	0.06938	TRUE	chr17	45165555	intron_variant	MODIFIER	HEXIM2	NO					NM_001303441.2:c.66+2696C>T		1	0.06938	1.694	.	.	.	.	.	.	.	.	.	.	0.856599	YES	NO	dELS					OREG1244346;OREG1276005	Enhancer
11071_s1_chr17_65504276_T_C	sibling	intron_variant	SMURF2	NO	0.603	0.577	TRUE	chr17	64634514	intron_variant	MODIFIER	SMURF2	NO					NM_022739.4:c.52+27315A>G		-1	0.577	0.603	.	.	.	.	.	.	.	.	.	.	0.713646	YES	YES						OREG1262828		NoActivatingHistoneMarks						LINE-L1-HAL1
11071_s1_chr17_76009695_T_G	sibling	intron_variant	ARMC7	NO	1.094	0.065637	TRUE	chr17	75118231	intron_variant	MODIFIER	ARMC7	NO					NM_024585.4:c.235+7625T>G		1	0.065637	1.094	.	.	.	.	.	.	.	.	.	.	3.17189	YES	NO							Enhancer							LTR-ERV1-LTR39
11071_s1_chr18_40372580_T_C	sibling	intergenic_variant		NO			TRUE	chr18	40177877	intergenic_variant	MODIFIER		NO										.	.	.	.	.	.	.	.	.	.	-0.504209	NO	NO														LINE-CR1-L3
11071_s1_chr20_52613129_G_A	sibling	intron_variant	BCAS4	NO	1.309	0.00086419	TRUE	chr20	50842708	intron_variant	MODIFIER	BCAS4	NO					NM_198799.4:c.399+808G>A		1	0.00086419	1.309	.	.	.	.	.	.	.	.	.	.		YES	NO						OREG1903546								SINE-Alu-AluSx
11071_s1_chr21_42158986_G_A	sibling	intron_variant	RRP1	NO	0.897	0.00093529	TRUE	chr21	43803375	intron_variant	MODIFIER	RRP1	NO					NM_003683.6:c.1124-137G>A		1	0.00093529	0.897	.	.	.	.	.	.	.	.	.	.		NO	NO
11071_s1_chr21_44348699_C_G	sibling	intergenic_variant		NO			TRUE	chr21	45974319	non_coding_transcript_exon_variant	MODIFIER	LOC101928796	NO					NR_109931.1:n.433C>G		1			.	.	.	.	.	.	.	.	.	.		YES	YES	PLS,CTCF-bound	H3K27Ac				OREG1801170	Promoter/Enhancer	Promoter	H3K27ac			CTCF
11071_s1_chr22_11780018_G_A	sibling	intergenic_variant		NO
11071_s1_chr22_30891106_A_G	sibling	downstream_gene_variant;intron_variant	SEC14L2;MTFP1	NO	1.651	7.8389e-08	TRUE	chr22	30427763	intron_variant	MODIFIER	MTFP1	NO					NM_016498.5:c.428+360A>G		1	7.8389e-08	1.651	.	.	.	.	.	.	.	.	.	.	1.68783	NO	NO														LTR-ERVL-MaLR-MLT1K
11071_s1_chr22_49818184_G_C	sibling	intergenic_variant		NO			TRUE	chr22	49312054	intergenic_variant	MODIFIER		NO										.	.	.	.	.	.	.	.	.	.		NO	NO														SINE-Alu-AluSg
11080_p1_chr1_5496999_T_C	proband	intron_variant	NPHP4	NO	1.33	4.8054e-45	TRUE	chr1	5972496	intron_variant	MODIFIER	NPHP4	NO					NM_015102.5:c.280-3237A>G		-1	4.8054e-45	1.33	.	.	.	.	.	.	.	.	.	.		NO	NO
11080_p1_chr1_97528515_T_C	proband	intron_variant	DPYD	DPYD:SFARI2	1.427	8.0594e-30	TRUE	chr1	97680642	intron_variant	MODIFIER	DPYD	SFARI2	SFARI2				NM_000110.4:c.763-1460A>G		-1	8.0594e-30	1.427	.	.	.	.	.	.	.	.	.	.	0.48872	YES	NO						OREG1888368								LTR-ERVL-ERV3-16A3_I-int
11080_p1_chr1_112850678_A_G	proband	intergenic_variant		NO			TRUE	chr1	112838122	intron_variant&non_coding_transcript_variant	MODIFIER	LINC01356	NO					NR_103746.1:n.1154+2366T>C		-1			.	.	.	.	.	.	.	.	.	.		YES	NO							Enhancer							LTR-ERVL-MER21B
11080_p1_chr1_144288174_C_T	proband	intergenic_variant		NO			TRUE	chr1	145163465	downstream_gene_variant	MODIFIER	LINC01145	NO							-1			.	.	.	.	.	.	.	.	.	.		NO	NO													0.995871	LINE-L1-L1ME2
11080_p1_chr1_153027045_T_C	proband	intron_variant	GATAD2B	GATAD2B:NDD373;GATAD2B:HC138	0.505	0.9943	TRUE	chr1	153889787	intron_variant	MODIFIER	GATAD2B	NDD373;HC138		NDD373	HC138		NM_020699.4:c.-2+32946A>G		-1	0.9943	0.505	.	.	.	.	.	.	.	.	.	.		YES	NO						OREG1260053								LINE-L1-L1MC5a
11080_p1_chr1_161012834_C_T	proband	intron_variant	FCGR2B	NO	0.995	0.069334	TRUE	chr1	161668479	intron_variant	MODIFIER	FCGR2B	NO					NM_001394477.1:c.113-1773C>T		1	0.069334	0.995	.	.	.	.	.	.	.	.	.	.		NO	NO													0.9845
11080_p1_chr1_170333312_A_G	proband	intron_variant	MROH9	NO	1.302	7.4657e-23	TRUE	chr1	170976964	intron_variant	MODIFIER	MROH9	NO					NM_001163629.2:c.616+5081A>G		1	7.4657e-23	1.302	.	.	.	.	.	.	.	.	.	.	-1.06824	NO	NO														LINE-L1-L1PREC2
11080_p1_chr1_226900210_C_T	proband	intergenic_variant		NO			TRUE	chr1	227711275	intergenic_variant	MODIFIER		NO										.	.	.	.	.	.	.	.	.	.		NO	NO														Retroposon-SVA-SVA_D
11080_p1_chr1_233564949_A_G	proband	intron_variant	SLC35F3	NO	0.697	0.87221	TRUE	chr1	234178357	intron_variant	MODIFIER	SLC35F3	NO					NM_173508.4:c.284-53060A>G		1	0.87221	0.697	.	.	.	.	.	.	.	.	.	.		NO	NO
11080_p1_chr1_240441296_G_A	proband	intron_variant	RGS7	RGS7:SFARI2	0.629	0.99504	TRUE	chr1	241030249	intron_variant	MODIFIER	RGS7	SFARI2	SFARI2				NM_001364886.1:c.176-47120C>T		-1	0.99504	0.629	.	.	.	.	.	.	.	.	.	.		YES	NO						OREG1603790;OREG1662058
11080_p1_chr1_243110693_T_C	proband	intron_variant	AKT3	AKT3:NDD664;AKT3:LC615	0.741	0.99589	TRUE	chr1	243699555	intron_variant	MODIFIER	AKT3	NDD664;LC615		NDD664	LC615		NM_005465.7:c.47-3839A>G		-1	0.99589	0.741	.	.	.	.	.	.	.	.	.	.		NO	NO
11080_p1_chr1_247493718_G_A	proband	downstream_gene_variant	OR2L3	NO	1.867	0.31824	TRUE	chr1	248067667	intron_variant&non_coding_transcript_variant	MODIFIER	LOC105373275	NO					XR_949369.3:n.295-2408C>T		-1			.	.	.	.	.	.	.	.	.	.		NO	NO														LINE-L1-L1PA3
11080_p1_chr2_3438732_T_C	proband	intron_variant	TRAPPC12	NO	1.921	7.1292e-07	TRUE	chr2	3416614	intron_variant	MODIFIER	TRAPPC12	NO					NM_016030.6:c.1165-5267T>C		1	7.1292e-07	1.921	.	.	.	.	.	.	.	.	.	.		YES	YES									H3K27ac
11080_p1_chr2_83890871_G_A	proband	intergenic_variant		NO			TRUE	chr2	83889792	intergenic_variant	MODIFIER		NO										.	.	.	.	.	.	.	.	.	.	0.905304	NO	NO														LTR-ERV1-MER90
11080_p1_chr2_116509155_C_T	proband	intergenic_variant		NO			TRUE	chr2	116078228	intergenic_variant	MODIFIER		NO										.	.	.	.	.	.	.	.	.	.	-2.30443	NO	NO														Simple_repeat-Simple_repeat-(AC)n
11080_p1_chr2_119253647_A_G	proband	intergenic_variant		NO			TRUE	chr2	118820284	intergenic_variant	MODIFIER		NO										.	.	.	.	.	.	.	.	.	.	-0.917097	YES	YES										H3K27me3
11080_p1_chr2_136813167_C_T	proband	intergenic_variant		NO			TRUE	chr2	136367128	intergenic_variant	MODIFIER		NO										.	.	.	.	.	.	.	.	.	.		NO	NO														SINE-Alu-AluY
11080_p1_chr2_154239835_A_G	proband	intergenic_variant		NO			TRUE	chr2	153787288	intron_variant	MODIFIER	GALNT13	SFARI2	SFARI2				XM_047443120.1:c.-177+54458A>G		1	0.092762	0.834	.	.	.	.	.	.	.	.	.	.	-0.328489	NO	NO														LINE-L1-L1PREC2
11080_p1_chr2_178230187_C_T	proband	intron_variant	PDE11A	NO	1.52	7.0484e-05	TRUE	chr2	177747895	intron_variant	MODIFIER	PDE11A	NO					NM_016953.4:c.1789-19723G>A		-1	7.0484e-05	1.52	.	.	.	.	.	.	.	.	.	.	0.542124	NO	NO														SINE-MIR-MIR3
11080_p1_chr2_208137198_G_T	proband	intergenic_variant		NO			TRUE	chr2	207663126	intron_variant&non_coding_transcript_variant	MODIFIER	LINC01857	NO					NR_135566.1:n.139+604G>T		1			.	.	.	.	.	.	.	.	.	.	-0.742699	YES	NO							Enhancer
11080_p1_chr3_74888040_T_C	proband	intergenic_variant		NO			TRUE	chr3	74846190	intron_variant&non_coding_transcript_variant	MODIFIER	LOC105377167	NO					XR_940970.3:n.560-12740T>C		1			.	.	.	.	.	.	.	.	.	.	-0.105616	NO	NO
11080_p1_chr3_156559689_G_A	proband	intergenic_variant		NO			TRUE	chr3	153788708	intergenic_variant	MODIFIER		NO										.	.	.	.	.	.	.	.	.	.	0.948427	NO	NO														SINE-MIR-MIRb
11080_p1_chr3_163771534_A_T	proband	intron_variant	PPM1L	NO	0.838	0.09883	TRUE	chr3	160996800	intron_variant	MODIFIER	PPM1L	NO					NM_139245.4:c.574+34890A>T		1	0.09883	0.838	.	.	.	.	.	.	.	.	.	.	1.02516	NO	NO
11080_p1_chr3_188172658_C_T	proband	intergenic_variant		NO			TRUE	chr3	185357111	intron_variant	MODIFIER	MAP3K13	NO					NM_001242314.2:c.-85-71386C>T		1	0.43553	0.927	.	.	.	.	.	.	.	.	.	.		NO	NO														Simple_repeat-Simple_repeat-(TC)n
11080_p1_chr4_12361789_T_C	proband	intergenic_variant		NO			TRUE	chr4	12383260	intergenic_variant	MODIFIER		NO										.	.	.	.	.	.	.	.	.	.	-3.40168	NO	NO														LINE-L1-L1PA10
11080_p1_chr4_17448237_C_A	proband	intergenic_variant		NO			TRUE	chr4	17466488	intergenic_variant	MODIFIER		NO										.	.	.	.	.	.	.	.	.	.	2.75141	NO	NO
11080_p1_chr4_65568582_C_G	proband	intergenic_variant		NO			TRUE	chr4	62131280	intron_variant&non_coding_transcript_variant	MODIFIER	ADGRL3-AS1	NO					NR_110595.1:n.174-4193G>C		-1			.	.	.	.	.	.	.	.	.	.	-1.59592	NO	NO
11080_p1_chr4_174226764_A_G	proband	intergenic_variant		NO			TRUE	chr4	170869307	intergenic_variant	MODIFIER		NO										.	.	.	.	.	.	.	.	.	.	-2.18727	NO	NO
11080_p1_chr4_181251662_T_C	proband	intergenic_variant		NO			TRUE	chr4	177913086	intron_variant&non_coding_transcript_variant	MODIFIER	LINC01098	NO					NR_028342.1:n.375-47676T>C		1			.	.	.	.	.	.	.	.	.	.	0.417476	NO	NO
11080_p1_chr5_20426842_G_C	proband	intergenic_variant		NO			TRUE	chr5	20425087	intron_variant	MODIFIER	CDH18	NO					NM_001291956.3:c.-580+150375C>G		-1	8.3655e-05	0.914	.	.	.	.	.	.	.	.	.	.	0.334291	NO	NO														SINE-Alu-AluSx3
11080_p1_chr6_7086598_A_T	proband	intron_variant	RREB1	NO	0.789	0.5401	TRUE	chr6	7216972	intron_variant	MODIFIER	RREB1	NO					NM_001003699.4:c.707+5263A>T		1	0.5401	0.789	.	.	.	.	.	.	.	.	.	.	0.886738	YES	YES	dELS,CTCF-bound	H3K27Ac					Enhancer	withinGene		H3K27me3
11080_p1_chr6_14984017_T_C	proband	intergenic_variant		NO			TRUE	chr6	15110870	intergenic_variant	MODIFIER		NO										.	.	.	.	.	.	.	.	.	.		YES	NO	dELS
11080_p1_chr6_32680268_A_G	proband	intron_variant	PSMB9	NO	0.947	0.00094723	TRUE	chr6	32858893	intron_variant	MODIFIER	PSMB9	NO					NM_002800.5:c.532+388A>G		1	0.00094723	0.947	.	.	.	.	.	.	.	.	.	.	5.18226	NO	NO														SINE-Alu-AluJb
11080_p1_chr6_88085582_C_A	proband	intergenic_variant		NO			TRUE	chr6	86876863	intergenic_variant	MODIFIER		NO										.	.	.	.	.	.	.	.	.	.		NO	NO														LINE-L1-L1PA3
11080_p1_chr6_88085583_T_G	proband	intergenic_variant		NO			TRUE	chr6	86876864	intergenic_variant	MODIFIER		NO										.	.	.	.	.	.	.	.	.	.		NO	NO														LINE-L1-L1PA3
11080_p1_chr6_134759702_T_C	proband	intergenic_variant		NO			TRUE	chr6	133570880	intron_variant&non_coding_transcript_variant	MODIFIER	TARID	NO					NR_109982.1:n.648-2632A>G		-1			.	.	.	.	.	.	.	.	.	.	1.14462	NO	NO														LINE-L1-L1M5
11080_p1_chr6_159137224_T_C	proband	intron_variant	SNX9	NO	0.7	0.00079135	TRUE	chr6	157891038	intron_variant	MODIFIER	SNX9	NO					NM_016224.5:c.301-5789T>C		1	0.00079135	0.7	.	.	.	.	.	.	.	.	.	.		YES	NO						OREG1252487								SINE-Alu-AluSx1
11080_p1_chr6_171152140_C_G	proband	intergenic_variant		NO			TRUE	chr6	169798527	intron_variant&non_coding_transcript_variant	MODIFIER	LINC00574	NO					NR_026780.1:n.524-2304C>G		1			.	.	.	.	.	.	.	.	.	.		NO	NO
11080_p1_chr7_77888490_T_C	proband	downstream_gene_variant	POMZP3	NO	0.438	0.93634	TRUE	chr7	76609276	intron_variant&non_coding_transcript_variant	MODIFIER	LINC03009	NO					NR_029411.1:n.625-16645T>C		1			.	.	.	.	.	.	.	.	.	.		NO	NO													0.992334	SINE-Alu-AluJr
11080_p1_chr7_79691500_A_C	proband	intron_variant	MAGI2	NO	0.796	0.99995	TRUE	chr7	78439641	non_coding_transcript_exon_variant	MODIFIER	LOC124901683	NO					XR_007060399.1:n.5125T>G		-1			.	.	.	.	.	.	.	.	.	.	-1.09563	NO	NO
11080_p1_chr8_30347540_G_A	proband	intron_variant	SARAF	NO	0.933	0.073793	TRUE	chr8	30068625	intron_variant	MODIFIER	SARAF	NO					NM_016127.6:c.700+1017C>T		-1	0.073793	0.933	.	.	.	.	.	.	.	.	.	.		NO	NO														DNA-hAT-Charlie-MER1A
11080_p1_chr8_68152952_T_C	proband	intron_variant	CPA6	CPA6:MC237	1.566	2.1646e-10	TRUE	chr8	67726523	intron_variant	MODIFIER	CPA6	MC237			MC237		NM_020361.5:c.116+19491A>G		-1	2.1646e-10	1.566	.	.	.	.	.	.	.	.	.	.	0.965969	NO	NO
11080_p1_chr8_90185728_G_A	proband	intergenic_variant		NO			TRUE	chr8	89062732	intergenic_variant	MODIFIER		NO										.	.	.	.	.	.	.	.	.	.	-0.18021	NO	NO														DNA-TcMar-Tigger-Tigger2
11080_p1_chr8_93156710_A_G	proband	intron_variant	RUNX1T1	RUNX1T1:SFARI1;RUNX1T1:NDD664	0.893	0.99999	TRUE	chr8	92031598	intron_variant&non_coding_transcript_variant	MODIFIER	RUNX1T1	SFARI1;NDD664	SFARI1	NDD664			XR_007060758.1:n.432-14235T>C		-1	0.99999	0.893	.	.	.	.	.	.	.	.	.	.	-0.41658	YES	YES								NoActivatingHistoneMarks						SINE-Alu-AluJr
11080_p1_chr9_27216275_G_T	proband	intron_variant	TEK	TEK:SFARI1;TEK:ASD102	0.482	0.99998	TRUE	chr9	27205718	intron_variant	MODIFIER	TEK	SFARI1;ASD102	SFARI1			ASD102	NM_000459.5:c.2364+653G>T		1	0.99998	0.482	.	.	.	.	.	.	.	.	.	.	-1.05352	NO	NO
11080_p1_chr9_81892021_G_A	proband	intron_variant	PTAR1	NO	0.78	0.97187	TRUE	chr9	69725408	intron_variant	MODIFIER	PTAR1	NO					NM_001099666.2:c.643-1778C>T		-1	0.97187	0.78	.	.	.	.	.	.	.	.	.	.	0.17619	NO	NO														SINE-Alu-AluSx
11080_p1_chr9_143498785_G_A	proband	intron_variant	PLPP7	NO	1.498	0.051092	TRUE	chr9	131290503	intron_variant	MODIFIER	PLPP7	NO					NM_032728.4:c.451+55G>A		1	0.051092	1.498	.	.	.	.	.	.	.	.	.	.	4.2068	YES	YES	pELS,CTCF-bound			H3K4Me3			Promoter/Enhancer			H3K27me3	H3K4me3
11080_p1_chr10_13172733_T_C	proband	upstream_gene_variant	MCM10	NO	0.938	6.9963e-19	TRUE	chr10	13158108	upstream_gene_variant	MODIFIER	MCM10	NO							1	6.9963e-19	0.938	.	.	.	.	.	.	.	.	.	.	0.21244	NO	NO
11080_p1_chr10_18905206_C_A	proband	intergenic_variant		NO			TRUE	chr10	18886148	intergenic_variant	MODIFIER		NO										.	.	.	.	.	.	.	.	.	.	-0.839556	NO	NO
11080_p1_chr10_29471394_A_G	proband	intergenic_variant		NO			TRUE	chr10	29440301	intron_variant&non_coding_transcript_variant	MODIFIER	SVIL-AS1	NO					NR_110927.1:n.181+24889A>G		1			.	.	.	.	.	.	.	.	.	.		NO	NO														LTR-ERVL-MLT2C1
11080_p1_chr10_39578059_A_C	proband	intergenic_variant		NO
11080_p1_chr10_46783654_A_G	proband	intergenic_variant		NO			TRUE	chr10	45902728	intron_variant&non_coding_transcript_variant	MODIFIER	PARGP1-AGAP4	NO					NR_160518.1:n.410-2302T>C		-1			.	.	.	.	.	.	.	.	.	.		YES	NO						OREG1575399							0.988489
11080_p1_chr10_75864096_T_C	proband	intron_variant	KAT6B	KAT6B:SFARI3;KAT6B:NDD373;KAT6B:HC138	0.098	0.99969	TRUE	chr10	74990565	intron_variant	MODIFIER	KAT6B	SFARI3;NDD373;HC138	SFARI3	NDD373	HC138		NM_012330.4:c.2629+1453T>C		1	0.99969	0.098	.	.	.	.	.	.	.	.	.	.		NO	NO
11080_p1_chr10_105612548_C_A	proband	intron_variant	SORCS3	SORCS3:SFARI2	0.515	0.99872	TRUE	chr10	104724379	intron_variant	MODIFIER	SORCS3	SFARI2	SFARI2				NM_014978.3:c.627+82425C>A		1	0.99872	0.515	.	.	.	.	.	.	.	.	.	.	-4.75474	NO	NO														LINE-L1-L1PA4
11080_p1_chr10_109050725_G_C	proband	intergenic_variant		NO			TRUE	chr10	108162038	intergenic_variant	MODIFIER		NO										.	.	.	.	.	.	.	.	.	.	-2.20067	NO	NO														LINE-L1-L1ME3
11080_p1_chr11_84439009_T_A	proband	intron_variant	DLG2	DLG2:SFARI2	0.979	0.99999	TRUE	chr11	84502391	intron_variant	MODIFIER	DLG2	SFARI2	SFARI2				NM_001142699.3:c.519+32179A>T		-1	0.99999	0.979	.	.	.	.	.	.	.	.	.	.		NO	NO														SINE-Alu-AluSx3
11080_p1_chr12_37176810_T_A	proband	intergenic_variant		NO
11080_p1_chr12_74068401_T_C	proband	intergenic_variant		NO			TRUE	chr12	74091103	intergenic_variant	MODIFIER		NO										.	.	.	.	.	.	.	.	.	.		NO	NO														LINE-L1-L1PA3
11080_p1_chr14_58502158_C_T	proband	upstream_gene_variant	ESR2	ESR2:SFARI2	0.963	8.7669e-08	TRUE	chr14	64294443	upstream_gene_variant	MODIFIER	ESR2	SFARI2	SFARI2						-1	8.7669e-08	0.963	.	.	.	.	.	.	.	.	.	.		YES	YES	PLS,CTCF-bound			H3K4Me3		OREG0022545;OREG0232004;OREG1241767;OREG1273154;OREG1944592	Promoter/Enhancer	Promoter		H3K27me3	H3K4me3
11080_p1_chr15_52895298_T_C	proband	intergenic_variant		NO			TRUE	chr15	55091789	intron_variant&non_coding_transcript_variant	MODIFIER	LOC105370829	NO					NR_135679.1:n.167-68T>C		1			.	.	.	.	.	.	.	.	.	.	-0.795188	NO	NO
11080_p1_chr16_29922889_A_G	proband	intergenic_variant		NO			TRUE	chr16	29640844	intergenic_variant	MODIFIER		NO										.	.	.	.	.	.	.	.	.	.	-0.543564	YES	NO						OREG1486343	Enhancer							SINE-Alu-AluSx1
11080_p1_chr16_58148754_C_T	proband	intergenic_variant		NO			TRUE	chr16	52350846	intron_variant&non_coding_transcript_variant	MODIFIER	LOC107984901	NO					XR_001752185.2:n.331+3190G>A		-1			.	.	.	.	.	.	.	.	.	.	-0.816109	NO	NO
11080_p1_chr16_67406306_G_C	proband	intergenic_variant		NO			TRUE	chr16	61618250	intergenic_variant	MODIFIER		NO										.	.	.	.	.	.	.	.	.	.	-3.97159	NO	NO
11080_p1_chr17_61297243_C_G	proband	intron_variant	C17orf64	NO	1.972	5.7139e-15	TRUE	chr17	60428306	intron_variant	MODIFIER	C17orf64	NO					NM_181707.3:c.430-1056C>G		1	5.7139e-15	1.972	.	.	.	.	.	.	.	.	.	.		YES	NO	CTCF-only,CTCF-bound													SINE-MIR-MIRb
11080_p1_chr17_62352590_G_A	proband	3_prime_UTR_variant	TBX4	NO	0.379	0.99998	TRUE	chr17	61483747	3_prime_UTR_variant	MODIFIER	TBX4	NO					NM_001321120.2:c.*231G>A		1	0.99998	0.379	.	.	.	.	.	.	.	.	.	.	6.60936	NO	NO
11080_p1_chr18_29640322_T_C	proband	intergenic_variant		NO			TRUE	chr18	29450807	intergenic_variant	MODIFIER		NO										.	.	.	.	.	.	.	.	.	.	-3.02117	NO	NO
11080_p1_chr18_53715441_A_G	proband	intron_variant	DCC	DCC:SFARI2	0.595	0.99998	TRUE	chr18	53512319	intron_variant	MODIFIER	DCC	SFARI2	SFARI2				NM_005215.4:c.4111+12809A>G		1	0.99998	0.595	.	.	.	.	.	.	.	.	.	.		NO	NO														LINE-L1-L1PA3
11080_p1_chr18_53715453_C_G	proband	intron_variant	DCC	DCC:SFARI2	0.595	0.99998	TRUE	chr18	53512331	intron_variant	MODIFIER	DCC	SFARI2	SFARI2				NM_005215.4:c.4111+12821C>G		1	0.99998	0.595	.	.	.	.	.	.	.	.	.	.		NO	NO														LINE-L1-L1PA3
11080_p1_chr18_53716083_T_A	proband	intron_variant	DCC	DCC:SFARI2	0.595	0.99998	TRUE	chr18	53512961	intron_variant	MODIFIER	DCC	SFARI2	SFARI2				NM_005215.4:c.4111+13451T>A		1	0.99998	0.595	.	.	.	.	.	.	.	.	.	.		NO	NO														LINE-L1-L1PA3
11080_p1_chr18_53716518_C_G	proband	intron_variant	DCC	DCC:SFARI2	0.595	0.99998	TRUE	chr18	53513396	intron_variant	MODIFIER	DCC	SFARI2	SFARI2				NM_005215.4:c.4112-13221C>G		1	0.99998	0.595	.	.	.	.	.	.	.	.	.	.	-4.79454	NO	NO														LINE-L1-L1PA3
11080_p1_chr18_74514464_G_C	proband	intron_variant	CYB5A	NO	1.578	0.46675	TRUE	chr18	74286913	intron_variant	MODIFIER	CYB5A	NO					NM_148923.4:c.129+4834C>G		-1	0.46675	1.578	.	.	.	.	.	.	.	.	.	.		NO	NO
11080_p1_chr19_6312189_T_G	proband	intron_variant	ACER1	NO	1.411	3.5209e-07	TRUE	chr19	6323292	intron_variant	MODIFIER	ACER1	NO					NM_133492.3:c.93+10167A>C		-1	3.5209e-07	1.411	.	.	.	.	.	.	.	.	.	.	-3.08458	NO	NO														SINE-Alu-AluYe5
11080_p1_chr19_20859874_T_C	proband	intergenic_variant		NO			TRUE	chr19	20722082	intergenic_variant	MODIFIER		NO										.	.	.	.	.	.	.	.	.	.	-1.72579	NO	NO														LINE-L1-L1PA6
11080_p1_chr21_2933724_C_G	proband	intergenic_variant		NO				chr21_ML143377v1_fix	258603
11080_p1_chr21_23433354_A_G	proband	intergenic_variant		NO			TRUE	chr21	25075570	intergenic_variant	MODIFIER		NO										.	.	.	.	.	.	.	.	.	.	-2.04581	NO	NO														LINE-L1-L1PA16
11080_p1_chr22_21081301_C_T	proband	intergenic_variant		NO			TRUE	chr22	20672586	intergenic_variant	MODIFIER		NO										.	.	.	.	.	.	.	.	.	.		NO	NO
11129_p1_chr1_56044433_C_T	proband	intergenic_variant		NO			TRUE	chr1	56161440	upstream_gene_variant	MODIFIER	LOC124904188	NO							-1			.	.	.	.	.	.	.	.	.	.	-1.53748	NO	NO														SINE-MIR-MIR3
11129_p1_chr1_67364225_T_G	proband	intergenic_variant		NO			TRUE	chr1	67486639	intergenic_variant	MODIFIER		NO										.	.	.	.	.	.	.	.	.	.	-1.81745	NO	NO														SINE-MIR-MIR
11129_p1_chr1_70982778_G_C	proband	intergenic_variant		NO			TRUE	chr1	71104773	intron_variant&non_coding_transcript_variant	MODIFIER	ZRANB2-DT	NO					NR_046217.1:n.131+13069G>C		1			.	.	.	.	.	.	.	.	.	.	-1.21787	NO	NO
11129_p1_chr1_104013479_A_G	proband	intergenic_variant		NO			TRUE	chr1	103971049	intergenic_variant	MODIFIER		NO										.	.	.	.	.	.	.	.	.	.	-2.49537	NO	NO														LINE-L1-L1MB3
11129_p1_chr1_164613274_C_T	proband	intron_variant	LMX1A	NO	0.563	0.99395	TRUE	chr1	165266915	intron_variant	MODIFIER	LMX1A	NO					NM_177398.4:c.264-17275G>A		-1	0.99395	0.563	.	.	.	.	.	.	.	.	.	.		NO	NO														Simple_repeat-Simple_repeat-(GCTT)n
11129_p1_chr1_196857063_T_G	proband	intron_variant	DENND1B	NO	0.999	7.5045e-05	TRUE	chr1	197597935	intron_variant	MODIFIER	DENND1B	NO					NM_001195215.2:c.922-2602A>C		-1	7.5045e-05	0.999	.	.	.	.	.	.	.	.	.	.	0.0271986	NO	NO														DNA-hAT-Charlie-MER33
11129_p1_chr1_208393184_C_G	proband	intergenic_variant		NO			TRUE	chr1	209146366	intergenic_variant	MODIFIER		NO										.	.	.	.	.	.	.	.	.	.		NO	NO
11129_p1_chr1_215698052_C_T	proband	intergenic_variant		NO			TRUE	chr1	216457723	intergenic_variant	MODIFIER		NO										.	.	.	.	.	.	.	.	.	.		NO	NO														SINE-MIR-MIRb
11129_p1_chr1_239385980_G_A	proband	intergenic_variant		NO			TRUE	chr1	239972628	intergenic_variant	MODIFIER		NO										.	.	.	.	.	.	.	.	.	.		NO	NO
11129_p1_chr1_243331029_C_G	proband	intergenic_variant		NO			TRUE	chr1	243915495	upstream_gene_variant	MODIFIER	LINC02774	NO							1			.	.	.	.	.	.	.	.	.	.	1.71963	NO	NO														LINE-RTE-X-L4_C_Mam
11129_p1_chr2_27908573_G_A	proband	intron_variant	RBKS	NO	1.564	0.00036263	TRUE	chr2	27865417	intron_variant	MODIFIER	RBKS	NO					NM_022128.3:c.90-6846C>T		-1	0.00036263	1.564	.	.	.	.	.	.	.	.	.	.		NO	NO														LTR-ERVL-LTR40A1
11129_p1_chr2_44695181_C_A	proband	intron_variant	CAMKMT	NO	1.958	9.0365e-09	TRUE	chr2	44689858	intron_variant	MODIFIER	CAMKMT	NO					NM_024766.5:c.377-14425C>A		1	9.0365e-09	1.958	.	.	.	.	.	.	.	.	.	.	1.95995	NO	NO
11129_p1_chr2_57430138_C_T	proband	intergenic_variant		NO			TRUE	chr2	57429559	intergenic_variant	MODIFIER		NO										.	.	.	.	.	.	.	.	.	.	0.064921	NO	NO
11129_p1_chr2_101186492_G_T	proband	intergenic_variant		NO			TRUE	chr2	100727798	intron_variant&non_coding_transcript_variant	MODIFIER	LOC105375310	NO					XR_001739612.2:n.2416-3442C>A		-1			.	.	.	.	.	.	.	.	.	.	-0.704127	NO	NO														LINE-L1-L1PA10
11129_p1_chr2_195356788_G_A	proband	intergenic_variant		NO			TRUE	chr2	194871530	intron_variant&non_coding_transcript_variant	MODIFIER	LOC105376755	NO					XR_007088699.1:n.266-145291C>T		-1			.	.	.	.	.	.	.	.	.	.	0.0105453	NO	NO
11129_p1_chr2_239438392_C_G	proband	intergenic_variant		NO			TRUE	chr2	238946852	intergenic_variant	MODIFIER		NO										.	.	.	.	.	.	.	.	.	.	1.60819	NO	NO														LTR-ERV1-MER52A
11129_p1_chr3_118905646_G_T	proband	intron_variant	LSAMP	NO	0.542	0.99998	TRUE	chr3	116185448	intron_variant	MODIFIER	LSAMP	NO					NM_002338.5:c.156-98892C>A		-1	0.99998	0.542	.	.	.	.	.	.	.	.	.	.		YES	NO						OREG0796282
11129_p1_chr3_139761315_C_T	proband	intergenic_variant		NO			TRUE	chr3	137020663	intergenic_variant	MODIFIER		NO										.	.	.	.	.	.	.	.	.	.		NO	NO
11129_p1_chr3_143614526_C_T	proband	intergenic_variant		NO			TRUE	chr3	140867381	intergenic_variant	MODIFIER		NO										.	.	.	.	.	.	.	.	.	.	1.21466	NO	NO														LINE-L1-L1MA3
11129_p1_chr3_168306711_A_G	proband	intergenic_variant		NO			TRUE	chr3	165523689	intron_variant&non_coding_transcript_variant	MODIFIER	LINC01322	NO					NR_174101.1:n.817+12038A>G		1			.	.	.	.	.	.	.	.	.	.	-2.30549	NO	NO
11129_p1_chr4_4012172_T_G	proband	intergenic_variant		NO			TRUE	chr4	4012780	intergenic_variant	MODIFIER		NO										.	.	.	.	.	.	.	.	.	.	-5.94721	NO	NO													0.956795	SINE-Alu-AluSz
11129_p1_chr4_41485540_G_A	proband	intergenic_variant		NO			TRUE	chr4	41511775	intron_variant	MODIFIER	LIMCH1	NO					XM_011513642.2:c.168-12634G>A		1	9.9291e-22	0.889	.	.	.	.	.	.	.	.	.	.	1.00106	NO	NO														LINE-L1-L1MB8
11129_p1_chr4_57184182_A_G	proband	intergenic_variant		NO			TRUE	chr4	53696868	intron_variant&non_coding_transcript_variant	MODIFIER	LOC100506444	NO					NR_125918.1:n.268+700A>G		1			.	.	.	.	.	.	.	.	.	.	-0.977934	NO	NO														LINE-L1-L1MB1
11129_p1_chr4_106263374_A_G	proband	intron_variant	SLC9B1	NO	0.89	0.34921	TRUE	chr4	102948989	intron_variant	MODIFIER	SLC9B1	NO					NM_139173.4:c.382+268T>C		-1	0.34921	0.89	.	.	.	.	.	.	.	.	.	.	1.57437	NO	NO													0.958512
11129_p1_chr4_136805803_T_A	proband	intergenic_variant		NO			TRUE	chr4	133483543	intergenic_variant	MODIFIER		NO										.	.	.	.	.	.	.	.	.	.	-0.909491	NO	NO
11129_p1_chr4_139317191_C_A	proband	intergenic_variant		NO			TRUE	chr4	135994509	intergenic_variant	MODIFIER		NO										.	.	.	.	.	.	.	.	.	.	0.0937539	NO	NO														LTR-ERVL-MaLR-THE1C-int
11129_p1_chr4_143696660_A_G	proband	intron_variant	SCOC	NO	1.855	0.092523	TRUE	chr4	140376882	intron_variant	MODIFIER	SCOC	NO					NM_001153484.2:c.-50-2239A>G		1	0.092523	1.855	.	.	.	.	.	.	.	.	.	.	0.489377	YES	NO						OREG1271688
11129_p1_chr4_148826149_G_T	proband	intron_variant	SMAD1	NO	0.609	0.99999	TRUE	chr4	145508696	intron_variant	MODIFIER	SMAD1	NO					NM_005900.3:c.-176-5742G>T		1	0.99999	0.609	.	.	.	.	.	.	.	.	.	.	-0.520652	YES	NO							Enhancer							LTR-ERVL-MaLR-MLT1A0
11129_p1_chr5_20469311_T_G	proband	intergenic_variant		NO			TRUE	chr5	20467530	intron_variant	MODIFIER	CDH18	NO					NM_001291956.3:c.-580+107932A>C		-1	8.3655e-05	0.914	.	.	.	.	.	.	.	.	.	.	1.37077	NO	NO														LINE-L2-L2
11129_p1_chr5_68939068_G_A	proband	intergenic_variant		NO			TRUE	chr5	68116845	intergenic_variant	MODIFIER		NO										.	.	.	.	.	.	.	.	.	.	0.232524	YES	YES						OREG1262575		distalIntergenic_>50kb
11129_p1_chr5_79685640_T_C	proband	intergenic_variant		NO			TRUE	chr5	79201406	intron_variant&non_coding_transcript_variant	MODIFIER	LOC124901011	NO					XR_007058836.1:n.214-17536A>G		-1			.	.	.	.	.	.	.	.	.	.	-1.14458	YES	NO	dELS,CTCF-bound					OREG1679029								LTR-ERV1-MER92B
11129_p1_chr6_3028556_T_A	proband	upstream_gene_variant	TUBB2A	NO	0.449	0.99392	TRUE	chr6	3161344	upstream_gene_variant	MODIFIER	TUBB2A	NO							-1	0.99392	0.449	.	.	.	.	.	.	.	.	.	.		YES	NO						OREG1266305	Promoter/Enhancer
11129_p1_chr6_130752330_C_T	proband	intergenic_variant		NO			TRUE	chr6	129558693	non_coding_transcript_exon_variant	MODIFIER	LOC102723409	NO					XR_001743860.2:n.10874G>A		-1			.	.	.	.	.	.	.	.	.	.	-3.14507	NO	NO														LINE-L1-L1PA4
11129_p1_chr6_134407187_G_T	proband	intergenic_variant		NO			TRUE	chr6	133218282	intergenic_variant	MODIFIER		NO										.	.	.	.	.	.	.	.	.	.		NO	NO														SINE-Alu-AluSc5
11129_p1_chr7_13247976_T_C	proband	intergenic_variant		NO			TRUE	chr7	13116753	intergenic_variant	MODIFIER		NO										.	.	.	.	.	.	.	.	.	.	-3.00439	NO	NO
11129_p1_chr7_15418976_T_C	proband	intron_variant	AGMO	AGMO:SFARI2	1.963	6.4021e-16	TRUE	chr7	15286538	intron_variant	MODIFIER	AGMO	SFARI2	SFARI2				NM_001004320.2:c.1263+78976A>G		-1	6.4021e-16	1.963	.	.	.	.	.	.	.	.	.	.	-5.23845	NO	NO														LINE-L1-L1PB3
11129_p1_chr7_30465996_A_G	proband	intron_variant	ZNRF2	NO	1.945	0.00041914	TRUE	chr7	30328299	intron_variant	MODIFIER	ZNRF2	NO					NM_147128.4:c.565+4562A>G		1	0.00041914	1.945	.	.	.	.	.	.	.	.	.	.	-0.405327	YES	NO						OREG1258675
11129_p1_chr7_49466682_A_G	proband	intergenic_variant		NO			TRUE	chr7	49305612	intergenic_variant	MODIFIER		NO										.	.	.	.	.	.	.	.	.	.	-1.93305	NO	NO														LINE-L1-L1MEc
11129_p1_chr7_52275610_T_G	proband	intergenic_variant		NO			TRUE	chr7	52114832	intergenic_variant	MODIFIER		NO										.	.	.	.	.	.	.	.	.	.		YES	NO							Enhancer
11129_p1_chr7_97064289_C_T	proband	intron_variant	DYNC1I1	NO	0.986	0.0074081	TRUE	chr7	95828423	intron_variant	MODIFIER	DYNC1I1	NO					NM_001135556.2:c.374+307C>T		1	0.0074081	0.986	.	.	.	.	.	.	.	.	.	.	2.34876	NO	NO
11129_p1_chr7_157241683_A_C	proband	intergenic_variant		NO			TRUE	chr7	156054698	intergenic_variant	MODIFIER		NO										.	.	.	.	.	.	.	.	.	.	1.54963	NO	NO
11129_p1_chr8_1872903_G_A	proband	intron_variant	MYOM2	NO	1.496	5.7116e-102	TRUE	chr8	2094199	intron_variant	MODIFIER	MYOM2	NO					NM_003970.4:c.2125+108G>A		1	5.7116e-102	1.496	.	.	.	.	.	.	.	.	.	.	-1.37182	YES	NO							Enhancer
11129_p1_chr8_37233001_G_A	proband	intergenic_variant		NO			TRUE	chr8	36956943	intergenic_variant	MODIFIER		NO										.	.	.	.	.	.	.	.	.	.		NO	NO
11129_p1_chr8_95579516_T_C	proband	intron_variant	RAD54B	NO	0.983	0.0007889	TRUE	chr8	94454675	intron_variant	MODIFIER	RAD54B	NO					NM_012415.3:c.304+3593A>G		-1	0.0007889	0.983	.	.	.	.	.	.	.	.	.	.	1.14693	NO	NO														DNA-hAT-Charlie-Charlie29a
11129_p1_chr9_25025238_T_C	proband	intergenic_variant		NO			TRUE	chr9	25014667	intergenic_variant	MODIFIER		NO										.	.	.	.	.	.	.	.	.	.	1.38036	NO	NO														LINE-L1-L1MC3
11129_p1_chr10_18918784_T_C	proband	intergenic_variant		NO			TRUE	chr10	18899726	intergenic_variant	MODIFIER		NO										.	.	.	.	.	.	.	.	.	.	-2.21057	NO	NO														LINE-L1-L1ME3
11129_p1_chr10_23289039_A_C	proband	intron_variant	C10orf67	NO	1.887	8.2182e-10	TRUE	chr10	23270033	intron_variant	MODIFIER	C10orf67	NO					NM_001371909.1:c.976-2779T>G		-1	8.2182e-10	1.887	.	.	.	.	.	.	.	.	.	.	-1.79732	NO	NO														LINE-L1-L1MEf
11129_p1_chr10_77074813_T_C	proband	intron_variant	LRMDA	NO	0.958	6.5584e-05	TRUE	chr10	76200759	intron_variant	MODIFIER	LRMDA	NO					NM_001305581.2:c.517-123642T>C		1	6.5584e-05	0.958	.	.	.	.	.	.	.	.	.	.	0.434994	NO	NO														SINE-Alu-AluSq
11129_p1_chr10_95791266_A_T	proband	intergenic_variant		NO			TRUE	chr10	94912120	intergenic_variant	MODIFIER		NO										.	.	.	.	.	.	.	.	.	.	-7.73289	NO	NO														LINE-L1-L1PA4
11129_p1_chr11_14274395_G_A	proband	intron_variant	SPON1	NO	0.687	7.0301e-08	TRUE	chr11	14181846	intron_variant	MODIFIER	SPON1	NO					NM_006108.4:c.825+46278G>A		1	7.0301e-08	0.687	.	.	.	.	.	.	.	.	.	.	2.48384	NO	NO
11129_p1_chr11_56439601_A_G	proband	intergenic_variant		NO			TRUE	chr11	56501678	intergenic_variant	MODIFIER		NO										.	.	.	.	.	.	.	.	.	.	-2.59813	NO	NO													0.919068
11129_p1_chr11_59994492_A_G	proband	intron_variant	OOSP2	NO			TRUE	chr11	60043205	intron_variant	MODIFIER	OOSP2	NO					NM_173801.5:c.65-264A>G		1			.	.	.	.	.	.	.	.	.	.	-1.59593	NO	NO
11129_p1_chr11_62390050_G_A	proband	intergenic_variant		NO			TRUE	chr11	62400620	intron_variant	MODIFIER	ASRGL1	NO					XM_011545265.4:c.611-575G>A		1	6.6492e-05	1.786	.	.	.	.	.	.	.	.	.	.	0.768605	YES	YES						OREG1267487;OREG1507860	Enhancer	distalIntergenic_geneWithin50kb	H3K27ac					SINE-MIR-MIRc
11129_p1_chr11_83757771_T_A	proband	intron_variant	DLG2	DLG2:SFARI2	0.979	0.99999	TRUE	chr11	83821325	intron_variant	MODIFIER	DLG2	SFARI2	SFARI2				NM_001142699.3:c.1722+12289A>T		-1	0.99999	0.979	.	.	.	.	.	.	.	.	.	.	-0.984223	YES	NO							Enhancer
11129_p1_chr11_93644679_C_T	proband	intron_variant	CEP295	NO	0.766	9.1541e-28	TRUE	chr11	93728300	intron_variant	MODIFIER	CEP295	NO					NM_033395.2:c.7162-381C>T		1	9.1541e-28	0.766	.	.	.	.	.	.	.	.	.	.	-2.21923	NO	NO
11129_p1_chr11_106480329_A_C	proband	intergenic_variant		NO			TRUE	chr11	106473867	intergenic_variant	MODIFIER		NO										.	.	.	.	.	.	.	.	.	.	-0.47015	YES	YES								distalIntergenic_>50kb
11129_p1_chr12_61238841_G_T	proband	intergenic_variant		NO			TRUE	chr12	61260647	intergenic_variant	MODIFIER		NO										.	.	.	.	.	.	.	.	.	.	-2.70028	NO	NO
11129_p1_chr12_81413279_A_G	proband	intron_variant	PPFIA2	PPFIA2:NDD664	0.921	0.99992	TRUE	chr12	81434318	intron_variant	MODIFIER	PPFIA2	NDD664		NDD664			NM_003625.5:c.645+5654T>C		-1	0.99992	0.921	.	.	.	.	.	.	.	.	.	.	0.385477	NO	NO														Simple_repeat-Simple_repeat-(ATATATC)n
11129_p1_chr12_81488526_C_G	proband	intron_variant	PPFIA2	PPFIA2:NDD664	0.921	0.99992	TRUE	chr12	81509584	intron_variant	MODIFIER	PPFIA2	NDD664		NDD664			NM_003625.5:c.304-51718G>C		-1	0.99992	0.921	.	.	.	.	.	.	.	.	.	.	-0.97468	NO	NO
11129_p1_chr13_71499571_T_A	proband	intergenic_variant		NO			TRUE	chr13	72277995	intergenic_variant	MODIFIER		NO										.	.	.	.	.	.	.	.	.	.		NO	NO
11129_p1_chr13_95912074_G_A	proband	intron_variant	HS6ST3	NO	0.903	0.81095	TRUE	chr13	96707998	intron_variant	MODIFIER	HS6ST3	NO					NM_153456.4:c.708-124492G>A		1	0.81095	0.903	.	.	.	.	.	.	.	.	.	.	0.474325	NO	NO														LINE-CR1-X6B_LINE
11129_p1_chr13_107187240_T_G	proband	intergenic_variant		NO			TRUE	chr13	107961193	intergenic_variant	MODIFIER		NO										.	.	.	.	.	.	.	.	.	.	1.74248	NO	NO
11129_p1_chr15_14767562_A_G	proband	intergenic_variant		NO
11129_p1_chr15_52066517_C_T	proband	intron_variant	UNC13C	NO	0.959	2.4291e-34	TRUE	chr15	54256674	intron_variant	MODIFIER	UNC13C	NO					NM_001080534.3:c.3448+6230C>T		1	2.4291e-34	0.959	.	.	.	.	.	.	.	.	.	.	1.0413	NO	NO														Simple_repeat-Simple_repeat-(AAC)n
11129_p1_chr15_55268304_A_C	proband	intron_variant	CGNL1	CGNL1:SFARI2	1.094	3.1354e-37	TRUE	chr15	57465455	intron_variant	MODIFIER	CGNL1	SFARI2	SFARI2				NM_032866.5:c.2403+3563A>C		1	3.1354e-37	1.094	.	.	.	.	.	.	.	.	.	.		NO	NO														SINE-Alu-AluSx
11129_p1_chr15_83627194_T_A	proband	intergenic_variant		NO			TRUE	chr15	85874501	intergenic_variant	MODIFIER		NO										.	.	.	.	.	.	.	.	.	.	1.46054	NO	NO
11129_p1_chr16_12215589_A_C	proband	intron_variant	SNX29	NO	0.992	9.616e-07	TRUE	chr16	12179333	intron_variant	MODIFIER	SNX29	NO					NM_032167.5:c.1596-20268A>C		1	9.616e-07	0.992	.	.	.	.	.	.	.	.	.	.	-1.25264	NO	NO														SINE-Alu-AluJo
11129_p1_chr16_19280497_G_A	proband	intergenic_variant		NO			TRUE	chr16	19349304	intron_variant&non_coding_transcript_variant	MODIFIER	LOC105371114	NO					XR_001752097.2:n.669+18507C>T		-1			.	.	.	.	.	.	.	.	.	.		YES	NO							Enhancer							DNA-hAT-Tip100-MamTip3
11129_p1_chr16_58442325_G_T	proband	intergenic_variant		NO			TRUE	chr16	52644439	intergenic_variant	MODIFIER		NO										.	.	.	.	.	.	.	.	.	.	-1.0226	NO	NO
11129_p1_chr16_65714384_A_T	proband	intergenic_variant		NO			TRUE	chr16	59922545	intron_variant&non_coding_transcript_variant	MODIFIER	LINC02141	NO					NR_110917.1:n.173+67020A>T		1			.	.	.	.	.	.	.	.	.	.	-2.22362	NO	NO														LINE-L2-L2a
11129_p1_chr17_6827456_C_A	proband	intergenic_variant		NO			TRUE	chr17	6926755	intergenic_variant	MODIFIER		NO										.	.	.	.	.	.	.	.	.	.		NO	NO														LINE-L1-L1M2
11129_p1_chr18_77810209_G_C	proband	intergenic_variant		NO			FALSE	chr18	77577322	intron_variant&non_coding_transcript_variant	MODIFIER	LOC107985172	NO					XR_001753512.2:n.479-11319G>C		1			.	.	.	.	.	.	.	.	.	.		NO	NO														LINE-L1-L1MC3
11129_p1_chr19_6177873_G_A	proband	intron_variant	ACSBG2	NO	0.99	7.2518e-16	TRUE	chr19	6189688	intron_variant&non_coding_transcript_variant	MODIFIER	LOC105372255	NO					XR_936282.3:n.49+9788C>T		-1			.	.	.	.	.	.	.	.	.	.	2.23031	NO	NO														SINE-Alu-AluJr
11129_p1_chr19_32444782_C_T	proband	intergenic_variant		NO			TRUE	chr19	29924341	intron_variant	MODIFIER	URI1	NO					XM_005259362.3:c.63+587C>T		1	0.074597	0.977	.	.	.	.	.	.	.	.	.	.	1.2588	YES	NO	pELS
11129_p1_chr22_42475903_A_G	proband	intron_variant;upstream_gene_variant	SEPTIN3;WBP2NL	NO	1.514	0.89501	TRUE	chr22	41996296	intron_variant	MODIFIER	SEPTIN3	NO					NM_001363845.2:c.2506-606A>G		1	0.89501	0.713	.	.	.	.	.	.	.	.	.	.	2.85661	NO	NO
11201_p1_chr1_11571818_T_G	proband	intron_variant	MIIP	NO	1.246	4.5335e-15	TRUE	chr1	12027676	intron_variant	MODIFIER	MIIP	NO					NM_021933.4:c.548-1357T>G		1	4.5335e-15	1.246	.	.	.	.	.	.	.	.	.	.	1.49011	NO	NO														LINE-L2-L2a
11201_p1_chr1_53675006_T_C	proband	intron_variant	NDC1	NO	0.429	0.9999	TRUE	chr1	53792163	intron_variant	MODIFIER	NDC1	NO					NM_018087.5:c.1635+1066A>G		-1	0.9999	0.429	.	.	.	.	.	.	.	.	.	.	-3.46462	NO	NO														SINE-Alu-AluYk4
11201_p1_chr1_80635070_T_C	proband	intergenic_variant		NO			TRUE	chr1	80797545	intergenic_variant	MODIFIER		NO										.	.	.	.	.	.	.	.	.	.	-1.48835	NO	NO														LTR-ERVL-MaLR-MLT1A1
11201_p1_chr1_100070479_G_C	proband	intron_variant	DBT	NO	1.529	5.5053e-06	TRUE	chr1	100222431	intron_variant	MODIFIER	DBT	NO					NM_001918.5:c.434-3684C>G		-1	5.5053e-06	1.529	.	.	.	.	.	.	.	.	.	.	1.85596	NO	NO
11201_p1_chr1_112289988_G_T	proband	intergenic_variant		NO			TRUE	chr1	112275125	intron_variant&non_coding_transcript_variant	MODIFIER	LINC02884	NO					XR_001738189.2:n.247-40226C>A		-1			.	.	.	.	.	.	.	.	.	.	-3.19211	NO	NO														LTR-ERVL-ERVL-E-int
11201_p1_chr1_191601168_T_A	proband	intergenic_variant		NO			TRUE	chr1	192254187	intergenic_variant	MODIFIER		NO										.	.	.	.	.	.	.	.	.	.	-2.33589	NO	NO														SINE-Alu-AluJb
11201_p1_chr2_47483771_C_G	proband	intron_variant	MSH2	NO	0.672	0.00089211	TRUE	chr2	47478718	intron_variant	MODIFIER	MSH2	NO					NM_000251.3:c.2458+199C>G		1	0.00089211	0.672	.	.	.	.	.	.	.	.	.	.	-0.263724	NO	NO
11201_p1_chr2_59567609_T_A	proband	intergenic_variant		NO			TRUE	chr2	59562185	intergenic_variant	MODIFIER		NO										.	.	.	.	.	.	.	.	.	.	-4.32822	NO	NO
11201_p1_chr2_136843860_C_T	proband	intergenic_variant		NO			TRUE	chr2	136397824	intergenic_variant	MODIFIER		NO										.	.	.	.	.	.	.	.	.	.		NO	NO
11201_p1_chr2_201964876_A_G	proband	downstream_gene_variant;downstream_gene_variant	C2CD6;STRADB	NO	0.908	0.00089026	TRUE	chr2	201484098	downstream_gene_variant	MODIFIER	C2CD6	NO							-1	5.301e-11	0.908	.	.	.	.	.	.	.	.	.	.		NO	NO														LINE-L1-L1PA2
11201_p1_chr3_473827_C_G	proband	intergenic_variant		NO			TRUE	chr3	481916	upstream_gene_variant	MODIFIER	LOC105376922	NO							1			.	.	.	.	.	.	.	.	.	.	-3.62058	YES	YES	dELS,CTCF-bound							distalIntergenic_>50kb
11201_p1_chr3_1283404_A_G	proband	intron_variant	CNTN6	CNTN6:SFARI2	1.459	9.3141e-35	TRUE	chr3	1289075	intron_variant	MODIFIER	CNTN6	SFARI2	SFARI2				NM_001289080.2:c.455-6526A>G		1	9.3141e-35	1.459	.	.	.	.	.	.	.	.	.	.	-3.66525	NO	NO
11201_p1_chr3_24342396_G_A	proband	intron_variant	THRB	NO	0.982	0.99989	TRUE	chr3	24337965	intron_variant	MODIFIER	THRB	NO					NM_001354712.2:c.-260-594C>T		-1	0.99989	0.982	.	.	.	.	.	.	.	.	.	.	0.277807	NO	NO
11201_p1_chr3_26091133_G_A	proband	intergenic_variant		NO			TRUE	chr3	26088530	intergenic_variant	MODIFIER		NO										.	.	.	.	.	.	.	.	.	.	-2.16392	NO	NO														LTR-ERVL-MaLR-THE1D-int
11201_p1_chr3_49232813_A_G	proband	intron_variant	IHO1	NO	0.632	0.88119	TRUE	chr3	49204734	intron_variant	MODIFIER	IHO1	NO					NM_001135197.2:c.-16+5161A>G		1	0.88119	0.632	.	.	.	.	.	.	.	.	.	.	2.50457	NO	NO														LTR-ERV1-MER41B
11201_p1_chr3_54324748_G_A	proband	intron_variant	CACNA2D3	CACNA2D3:SFARI1;CACNA2D3:ASD102			TRUE	chr3	54290918	intron_variant	MODIFIER	CACNA2D3	SFARI1;ASD102	SFARI1			ASD102	NM_018398.3:c.205-29524G>A		1			.	.	.	.	.	.	.	.	.	.	-7.9611	NO	NO														LINE-L1-L1PA4
11201_p1_chr3_88145483_G_A	proband	intron_variant	ZNF654	NO	0.348	0.99999	TRUE	chr3	88069649	intron_variant	MODIFIER	ZNF654	NO					NM_001350134.2:c.186+10144G>A		1	0.99999	0.348	.	.	.	.	.	.	.	.	.	.	-3.44396	NO	NO
11201_p1_chr4_147963306_G_T	proband	upstream_gene_variant	HHIP	NO	0.398	0.99531	TRUE	chr4	144645914	non_coding_transcript_exon_variant	MODIFIER	HHIP-AS1	NO					NR_037595.1:n.106C>A		-1			.	.	.	.	.	.	.	.	.	.		YES	YES		H3K27Ac				OREG1262693	Promoter/Enhancer	Promoter	H3K27ac	H3K27me3	H3K4me3
11201_p1_chr4_156232650_T_C	proband	intron_variant	ARFIP1	NO	0.914	0.00084143	TRUE	chr4	152909452	intron_variant	MODIFIER	ARFIP1	NO					NM_001025595.3:c.967-612T>C		1	0.00084143	0.914	.	.	.	.	.	.	.	.	.	.	0.65475	NO	NO
11201_p1_chr5_842681_C_T	proband	intergenic_variant		NO			TRUE	chr5	937089	intergenic_variant	MODIFIER		NO										.	.	.	.	.	.	.	.	.	.	3.28286	NO	NO
11201_p1_chr5_16684268_C_T	proband	intron_variant	MYO10	NO	0.904	6.8135e-11	TRUE	chr5	16745065	intron_variant	MODIFIER	MYO10	NO					NM_012334.3:c.1929+9763G>A		-1	6.8135e-11	0.904	.	.	.	.	.	.	.	.	.	.	2.52479	YES	NO						OREG1171399;OREG1576754;OREG1635488								SINE-Alu-AluSx1
11201_p1_chr5_56896515_T_C	proband	intergenic_variant		NO			TRUE	chr5	56068130	downstream_gene_variant	MODIFIER	LOC105378976	NO							1			.	.	.	.	.	.	.	.	.	.	0.999079	NO	NO
11201_p1_chr5_81745972_G_C	proband	intron_variant	CKMT2	NO	0.907	0.069993	TRUE	chr5	81261391	intron_variant&non_coding_transcript_variant	MODIFIER	CKMT2-AS1	NO					NR_034123.1:n.284-22036C>G		-1			.	.	.	.	.	.	.	.	.	.	-2.21229	NO	NO														LINE-L1-L1PA7
11201_p1_chr5_107159816_A_G	proband	intergenic_variant		NO			TRUE	chr5	106655155	intergenic_variant	MODIFIER		NO										.	.	.	.	.	.	.	.	.	.	-4.47335	NO	NO														LINE-L1-L1PREC2
11201_p1_chr5_134618714_T_C	proband	intergenic_variant		NO			TRUE	chr5	134095071	intron_variant	MODIFIER	VDAC1	NO					NM_001401008.1:c.-7+10392A>G		-1	0.9859	0.537	.	.	.	.	.	.	.	.	.	.	0.79754	YES	NO							Enhancer							DNA-hAT-Charlie-MER103C
11201_p1_chr5_145063813_C_A	proband	intergenic_variant		NO			TRUE	chr5	144531685	intergenic_variant	MODIFIER		NO										.	.	.	.	.	.	.	.	.	.	-0.722723	NO	NO
11201_p1_chr5_174378597_T_C	proband	intergenic_variant		NO			TRUE	chr5	173838226	intergenic_variant	MODIFIER		NO										.	.	.	.	.	.	.	.	.	.		YES	NO						OREG1259946								SINE-Alu-AluJr
11201_p1_chr6_339593_G_C	proband	downstream_gene_variant	EXOC2	NO	0.8	4.2713e-07	TRUE	chr6	481507	downstream_gene_variant	MODIFIER	EXOC2	NO							-1	4.2713e-07	0.8	.	.	.	.	.	.	.	.	.	.		NO	NO														LINE-L1-L1P1
11201_p1_chr6_27357298_G_T	proband	intergenic_variant		NO			TRUE	chr6	27487716	intergenic_variant	MODIFIER		NO										.	.	.	.	.	.	.	.	.	.	1.05507	NO	NO														LINE-L1-L1M5
11201_p1_chr6_73397350_A_G	proband	intron_variant	RIMS1	RIMS1:SFARI1	0.732	0.099749	TRUE	chr6	72219716	intron_variant	MODIFIER	RIMS1	SFARI1	SFARI1				NM_014989.7:c.1679-14057A>G		1	0.099749	0.732	.	.	.	.	.	.	.	.	.	.	-0.271421	YES	NO	dELS
11201_p1_chr6_84250279_T_G	proband	intron_variant	UBE3D	NO	1.917	5.0624e-11	TRUE	chr6	83027308	intron_variant	MODIFIER	UBE3D	NO					NM_198920.3:c.668-3270A>C		-1	5.0624e-11	1.917	.	.	.	.	.	.	.	.	.	.		NO	NO														SINE-Alu-AluSg
11201_p1_chr6_84251089_T_G	proband	intron_variant	UBE3D	NO	1.917	5.0624e-11	TRUE	chr6	83028118	intron_variant	MODIFIER	UBE3D	NO					NM_198920.3:c.668-4080A>C		-1	5.0624e-11	1.917	.	.	.	.	.	.	.	.	.	.	-0.506216	NO	NO
11201_p1_chr6_137265574_G_A	proband	intron_variant	PDE7B	NO	0.867	0.0050399	TRUE	chr6	136077322	intron_variant	MODIFIER	PDE7B	NO					NM_018945.4:c.83-31409G>A		1	0.0050399	0.867	.	.	.	.	.	.	.	.	.	.	1.30378	YES	NO							Enhancer
11201_p1_chr7_7196713_C_G	proband	intergenic_variant		NO			TRUE	chr7	7077496	non_coding_transcript_exon_variant	MODIFIER	LOC100131257	NO					NR_034022.1:n.19291G>C		-1			.	.	.	.	.	.	.	.	.	.	0.472816	NO	NO													0.932114	SINE-Alu-AluJr
11201_p1_chr7_8224088_G_A	proband	intergenic_variant		NO			TRUE	chr7	8105589	intergenic_variant	MODIFIER		NO										.	.	.	.	.	.	.	.	.	.	0.132713	YES	NO							Enhancer
11201_p1_chr7_85216488_A_T	proband	intron_variant	SEMA3A	NO	0.523	0.99879	TRUE	chr7	83966107	intron_variant	MODIFIER	SEMA3A	NO					NM_006080.3:c.1718-2760T>A		-1	0.99879	0.523	.	.	.	.	.	.	.	.	.	.	-1.66945	NO	NO
11201_p1_chr7_135002177_T_C	proband	intron_variant	EXOC4	NO	0.904	9.9407e-11	TRUE	chr7	133680961	intron_variant	MODIFIER	EXOC4	NO					NM_021807.4:c.1514+50820T>C		1	9.9407e-11	0.904	.	.	.	.	.	.	.	.	.	.		NO	NO
11201_p1_chr8_539903_G_T	proband	intron_variant	DLGAP2	DLGAP2:SFARI2	0.431	0.99998	TRUE	chr8	748252	intron_variant	MODIFIER	DLGAP2	SFARI2	SFARI2				NM_001346810.2:c.18+10427G>T		1	0.99998	0.431	.	.	.	.	.	.	.	.	.	.		YES	NO						OREG1487903
11201_p1_chr8_3416385_T_G	proband	intron_variant	CSMD1	CSMD1:SFARI2;CSMD1:LC615	0.608	8.1685e-19	TRUE	chr8	3661679	intron_variant	MODIFIER	CSMD1	SFARI2;LC615	SFARI2		LC615		NM_033225.6:c.1010-44882A>C		-1	8.1685e-19	0.608	.	.	.	.	.	.	.	.	.	.		NO	NO														SINE-Alu-AluSx1
11201_p1_chr8_79018361_A_G	proband	intron_variant	PKIA	NO	1.475	0.35878	TRUE	chr8	78586835	intron_variant&non_coding_transcript_variant	MODIFIER	LOC105375911	NO					XR_007060972.1:n.1088+43479T>C		-1			.	.	.	.	.	.	.	.	.	.	-0.0690441	NO	NO														SINE-MIR-MIR
11201_p1_chr8_81392885_T_C	proband	intergenic_variant		NO			TRUE	chr8	80961288	intergenic_variant	MODIFIER		NO										.	.	.	.	.	.	.	.	.	.	0.0374404	YES	NO	DNase-H3K4me3					OREG1174552
11201_p1_chr8_98375029_C_A	proband	intergenic_variant		NO			TRUE	chr8	97249302	intron_variant&non_coding_transcript_variant	MODIFIER	LOC101927066	NO					NR_125390.1:n.471+169768G>T		-1			.	.	.	.	.	.	.	.	.	.	0.133267	NO	NO														SINE-Alu-AluYa5
11201_p1_chr9_23003046_G_A	proband	intergenic_variant		NO			TRUE	chr9	22996847	intergenic_variant	MODIFIER		NO										.	.	.	.	.	.	.	.	.	.	-0.236012	NO	NO														LTR-ERVL-MaLR-THE1B-int
11201_p1_chr9_99258815_T_C	proband	intergenic_variant		NO			TRUE	chr9	87105102	downstream_gene_variant	MODIFIER	LOC124902197	NO							1			.	.	.	.	.	.	.	.	.	.	0.871179	NO	NO
11201_p1_chr9_129950003_A_T	proband	intergenic_variant		NO			TRUE	chr9	117756123	upstream_gene_variant	MODIFIER	LOC105376244	NO							1			.	.	.	.	.	.	.	.	.	.	0.536282	NO	NO
11201_p1_chr10_22329345_G_A	proband	intergenic_variant		NO			TRUE	chr10	22310311	intergenic_variant	MODIFIER		NO										.	.	.	.	.	.	.	.	.	.	0.269633	NO	NO														SINE-Alu-AluSc5
11201_p1_chr10_63691847_C_T	proband	intergenic_variant		NO			TRUE	chr10	62833707	intergenic_variant	MODIFIER		NO										.	.	.	.	.	.	.	.	.	.	0.475066	NO	NO														LINE-L1-L1MC3
11201_p1_chr10_86172066_T_C	proband	intergenic_variant		NO			TRUE	chr10	85291932	intergenic_variant	MODIFIER		NO										.	.	.	.	.	.	.	.	.	.	0.278719	NO	NO														LINE-L1-L1MC5
11201_p1_chr10_100794538_G_A	proband	intron_variant	DNMBP	NO	0.808	6.7533e-13	TRUE	chr10	99910750	intron_variant	MODIFIER	DNMBP	NO					NM_015221.4:c.2261-1604C>T		-1	6.7533e-13	0.808	.	.	.	.	.	.	.	.	.	.	0.626005	NO	NO														LINE-L1-L1MC4
11201_p1_chr11_48423266_A_T	proband	intergenic_variant		NO			TRUE	chr11	48253770	intergenic_variant	MODIFIER		NO										.	.	.	.	.	.	.	.	.	.	-7.57739	NO	NO														LINE-L1-L1PA16
11201_p1_chr11_61946448_G_C	proband	intron_variant	BEST1	NO	1.937	0.00091947	TRUE	chr11	61957627	non_coding_transcript_exon_variant	MODIFIER	LOC107984334	NO					XR_001748245.2:n.1067C>G		-1			.	.	.	.	.	.	.	.	.	.	1.43673	NO	NO
11201_p1_chr11_81676780_G_C	proband	intergenic_variant		NO			TRUE	chr11	81741973	intergenic_variant	MODIFIER		NO										.	.	.	.	.	.	.	.	.	.	-3.91684	NO	NO
11201_p1_chr12_55315915_T_G	proband	intergenic_variant		NO			TRUE	chr12	55349355	intergenic_variant	MODIFIER		NO										.	.	.	.	.	.	.	.	.	.		NO	NO														LINE-L1-L1PA2
11201_p1_chr12_61518602_C_T	proband	intergenic_variant		NO			TRUE	chr12	61539720	intergenic_variant	MODIFIER		NO										.	.	.	.	.	.	.	.	.	.		NO	NO														LINE-L1-L1PA2
11201_p1_chr12_77338261_T_A	proband	intergenic_variant		NO			TRUE	chr12	77360216	intergenic_variant	MODIFIER		NO										.	.	.	.	.	.	.	.	.	.	1.21551	NO	NO														LINE-L1-L1MC1
11201_p1_chr14_2933559_A_G	proband	intergenic_variant		NO			TRUE	chr21	9072851	intron_variant&non_coding_transcript_variant	MODIFIER	TEKT4P2	NO					NR_038328.2:n.139-2407T>C		-1			.	.	.	.	.	.	.	.	.	.		NO	NO													0.98903
11201_p1_chr14_79135108_A_C	proband	intergenic_variant		NO			TRUE	chr14	84921446	intergenic_variant	MODIFIER		NO										.	.	.	.	.	.	.	.	.	.	-3.09542	NO	NO
11201_p1_chr15_53169624_T_C	proband	intron_variant	CCPG1	NO	0.967	4.2891e-06	TRUE	chr15	55366442	intron_variant&non_coding_transcript_variant	MODIFIER	DNAAF4-CCPG1	NO					NR_037923.1:n.2124-1133A>G		-1			.	.	.	.	.	.	.	.	.	.	-1.11218	NO	NO
11201_p1_chr15_69325151_G_T	proband	intron_variant	THSD4	NO	0.737	2.3302e-06	TRUE	chr15	71506088	intron_variant&non_coding_transcript_variant	MODIFIER	LOC107984716	NO					XR_001751787.2:n.615+12334C>A		-1			.	.	.	.	.	.	.	.	.	.		YES	NO	dELS
11201_p1_chr15_75969475_A_G	proband	downstream_gene_variant;intron_variant	SH2D7;CIB2	CIB2:SFARI2	1.795	0.00092221	TRUE	chr15	78106920	intron_variant	MODIFIER	CIB2	SFARI2	SFARI2				NM_006383.4:c.347-986T>C		-1	0.00092221	1.795	.	.	.	.	.	.	.	.	.	.	2.15004	NO	NO														SINE-MIR-MIRb
11201_p1_chr15_81762758_G_C	proband	intron_variant	ADAMTSL3	NO	0.72	9.2646e-20	TRUE	chr15	83896813	intron_variant	MODIFIER	ADAMTSL3	NO					NM_207517.3:c.1468-1045G>C		1	9.2646e-20	0.72	.	.	.	.	.	.	.	.	.	.	1.46945	NO	NO														LTR-ERVL-MaLR-THE1D
11201_p1_chr15_84073077_A_T	proband	intron_variant	AGBL1	NO	1.56	4.1021e-49	TRUE	chr15	86318283	intron_variant	MODIFIER	AGBL1	NO					NM_001386094.1:c.2374+22875A>T		1	4.1021e-49	1.56	.	.	.	.	.	.	.	.	.	.		NO	NO														LINE-L1-L1ME3D
11201_p1_chr17_19301817_T_C	proband	intron_variant	B9D1	NO	0.971	9.2957e-05	TRUE	chr17	19353769	intron_variant	MODIFIER	B9D1	NO					NM_015681.6:c.244+4071A>G		-1	9.2957e-05	0.971	.	.	.	.	.	.	.	.	.	.		YES	NO							Enhancer							SINE-Alu-AluSp
11201_p1_chr17_23440979_A_T	proband	intergenic_variant		NO			TRUE	chr17	22752786	intergenic_variant	MODIFIER		NO										.	.	.	.	.	.	.	.	.	.		YES	NO		H3K27Ac	H3K4Me1	H3K4Me3										Satellite-centr-ALR/Alpha
11201_p1_chr17_81468494_G_A	proband	intron_variant	RPTOR	NO	0.282	0.24702	TRUE	chr17	80567074	intron_variant	MODIFIER	RPTOR	NO					NM_020761.3:c.162+21283G>A		1	0.24702	0.282	.	.	.	.	.	.	.	.	.	.		NO	NO														SINE-Alu-AluSz
11201_p1_chr18_52650747_G_A	proband	intron_variant	DCC	DCC:SFARI2	0.595	0.99998	TRUE	chr18	52447852	intron_variant	MODIFIER	DCC	SFARI2	SFARI2				NM_005215.4:c.91+106974G>A		1	0.99998	0.595	.	.	.	.	.	.	.	.	.	.	0.623463	NO	NO														LTR-ERVL-MaLR-MSTA
11201_p1_chr19_4522168_G_A	proband	upstream_gene_variant;downstream_gene_variant;synonymous_variant	PLIN5;SEMA6B;LRG1	SEMA6B:NDD373	1.748	0.24694	TRUE	chr19	4538501	synonymous_variant	LOW	LRG1	NO					NM_052972.3:c.483C>T	NP_443204.1:p.His161%3D	-1	0.24694	1.748	.	.	.	.	.	.	.	.	.	.	3.36759	NO	NO
11201_p1_chr19_51440031_T_A	proband	downstream_gene_variant;upstream_gene_variant	GRIN2D;GRWD1	NO	0.898	0.0032442	TRUE	chr19	48445863	upstream_gene_variant	MODIFIER	GRWD1	NO							1	0.0032442	0.898	.	.	.	.	.	.	.	.	.	.		YES	YES	PLS,CTCF-bound	H3K27Ac		H3K4Me3		OREG0025607;OREG1222670;OREG1252827;OREG1544146;OREG1779477;OREG1792416;OREG1798202;OREG1813845	Promoter/Enhancer	Promoter	H3K27ac	H3K27me3	H3K4me3	CTCF
11201_p1_chr21_11350378_G_T	proband	intergenic_variant		NO			TRUE	chr21	13006084	intergenic_variant	MODIFIER		NO										.	.	.	.	.	.	.	.	.	.		NO	NO													0.98127	LTR-ERVL-ERV3-16A3_I-int
11201_s1_chr1_20510194_G_A	sibling	intron_variant	KIF17	NO	1.017	3.2601e-21	TRUE	chr1	20684003	intron_variant	MODIFIER	KIF17	NO					NM_001122819.3:c.2231+806C>T		-1	3.2601e-21	1.017	.	.	.	.	.	.	.	.	.	.		YES	NO							Promoter/Enhancer							SINE-MIR-MIR
11201_s1_chr1_201710457_A_G	sibling	intron_variant	PPP1R12B	NO	0.783	9.2356e-06	TRUE	chr1	202448371	intron_variant	MODIFIER	PPP1R12B	NO					NM_002481.4:c.1668-618A>G		1	9.2356e-06	0.783	.	.	.	.	.	.	.	.	.	.	2.94394	YES	NO	dELS,CTCF-bound												0.971146
11201_s1_chr2_42995378_C_A	sibling	intergenic_variant		NO			TRUE	chr2	42990120	intergenic_variant	MODIFIER		NO										.	.	.	.	.	.	.	.	.	.	-5.33619	NO	NO														LINE-L1-L1PA3
11201_s1_chr2_204297278_C_T	sibling	intergenic_variant		NO			TRUE	chr2	203815398	intergenic_variant	MODIFIER		NO										.	.	.	.	.	.	.	.	.	.	3.34446	YES	YES	dELS,CTCF-bound					OREG0015148;OREG1340036;OREG1388626;OREG1572068;OREG1630810	Enhancer	Promoter
11201_s1_chr3_66025308_T_C	sibling	intron_variant	MAGI1	NO	0.691	0.99944	TRUE	chr3	65981306	non_coding_transcript_exon_variant	MODIFIER	LOC124900543	NO					XR_007095951.1:n.43009A>G		-1			.	.	.	.	.	.	.	.	.	.		NO	NO														DNA-hAT-Charlie-MER3
11201_s1_chr3_69868885_C_T	sibling	intron_variant	MITF	NO	0.756	0.99477	TRUE	chr3	69831992	intron_variant	MODIFIER	MITF	NO					NM_001354604.2:c.105-47142C>T		1	0.99477	0.756	.	.	.	.	.	.	.	.	.	.	1.66807	YES	NO						OREG1634818								LINE-L1-L1M5
11201_s1_chr3_75166376_T_C	sibling	intergenic_variant		NO			TRUE	chr3	75124551	intergenic_variant	MODIFIER		NO										.	.	.	.	.	.	.	.	.	.	-8.00795	NO	NO														LINE-L1-L1PA3
11201_s1_chr3_90668690_A_C	sibling	intergenic_variant		NO
11201_s1_chr3_112347814_G_C	sibling	intergenic_variant		NO			TRUE	chr3	109627548	intergenic_variant	MODIFIER		NO										.	.	.	.	.	.	.	.	.	.	0.66379	NO	NO														LTR-ERVL-MaLR-MLT1F1
11201_s1_chr3_126564460_C_T	sibling	intron_variant	MYLK	MYLK:SFARI3	0.908	0.97868	TRUE	chr3	123844379	intron_variant	MODIFIER	MYLK	SFARI3	SFARI3				NM_053025.4:c.-126-12709G>A		-1	0.97868	0.908	.	.	.	.	.	.	.	.	.	.		YES	NO							Enhancer
11201_s1_chr3_128660944_C_A	sibling	intergenic_variant		NO			TRUE	chr3	125928524	non_coding_transcript_exon_variant	MODIFIER	FAM86JP	NO					NR_024251.1:n.541C>A		1			.	.	.	.	.	.	.	.	.	.	-3.20936	NO	NO													0.958634
11201_s1_chr3_164580117_G_A	sibling	intergenic_variant		NO			TRUE	chr3	161805787	intergenic_variant	MODIFIER		NO										.	.	.	.	.	.	.	.	.	.	2.16222	NO	NO
11201_s1_chr4_14263690_G_A	sibling	intergenic_variant		NO			TRUE	chr4	14283922	intergenic_variant	MODIFIER		NO										.	.	.	.	.	.	.	.	.	.	-0.848197	NO	NO														LINE-L1-L1MEg2
11201_s1_chr4_72349862_G_A	sibling	intergenic_variant		NO			TRUE	chr4	68908895	upstream_gene_variant	MODIFIER	LOC124900853	NO							1			.	.	.	.	.	.	.	.	.	.	-0.735618	YES	NO							Enhancer						0.908958
11201_s1_chr4_89636880_G_A	sibling	intron_variant	MAPK10	NO	0.936	0.99228	TRUE	chr4	86307401	intron_variant	MODIFIER	MAPK10	NO					NM_138982.4:c.-7+47129C>T		-1	0.99228	0.936	.	.	.	.	.	.	.	.	.	.	0.413718	NO	NO
11201_s1_chr4_108395216_C_T	sibling	intergenic_variant		NO			TRUE	chr4	105084193	intergenic_variant	MODIFIER		NO										.	.	.	.	.	.	.	.	.	.	-3.67759	NO	NO
11201_s1_chr4_110294860_G_T	sibling	intron_variant	DKK2	NO	0.739	0.61166	TRUE	chr4	106989782	intron_variant	MODIFIER	DKK2	NO					NM_014421.3:c.222+45588C>A		-1	0.61166	0.739	.	.	.	.	.	.	.	.	.	.	-0.466149	NO	NO														LTR-ERVL-LTR33
11201_s1_chr4_134945444_T_C	sibling	intergenic_variant		NO			TRUE	chr4	131641649	intergenic_variant	MODIFIER		NO										.	.	.	.	.	.	.	.	.	.		NO	NO														LINE-L1-L1MA2
11201_s1_chr4_157365346_G_A	sibling	intergenic_variant		NO			TRUE	chr4	154040932	intron_variant&non_coding_transcript_variant	MODIFIER	LOC101927947	NO					XR_007058336.1:n.3958+13453G>A		1			.	.	.	.	.	.	.	.	.	.	0.996367	NO	NO														SINE-MIR-MIR3
11201_s1_chr4_171320456_C_T	sibling	intergenic_variant		NO			TRUE	chr4	167961511	intergenic_variant	MODIFIER		NO										.	.	.	.	.	.	.	.	.	.	-2.21164	NO	NO														LINE-L1-L1M3f
11201_s1_chr4_189362488_C_T	sibling	intergenic_variant		NO			TRUE	chr4	186021552	intron_variant&non_coding_transcript_variant	MODIFIER	LOC124900830	NO					XR_007058420.1:n.38+1376G>A		-1			.	.	.	.	.	.	.	.	.	.	2.18851	YES	YES	dELS,CTCF-bound					OREG0016443	Enhancer	Promoter	H3K27ac			CTCF
11201_s1_chr5_50653111_C_T	sibling	intergenic_variant		NO
11201_s1_chr5_64000948_A_G	sibling	intergenic_variant		NO			TRUE	chr5	63181250	intergenic_variant	MODIFIER		NO										.	.	.	.	.	.	.	.	.	.		NO	NO
11201_s1_chr5_111652321_G_A	sibling	intergenic_variant		NO			TRUE	chr5	111141685	intergenic_variant	MODIFIER		NO										.	.	.	.	.	.	.	.	.	.	-0.700526	NO	NO														LINE-L1-L1PB2
11201_s1_chr5_119383834_C_A	sibling	intron_variant	DTWD2	NO	1.871	1.8988e-12	TRUE	chr5	118870770	intron_variant	MODIFIER	DTWD2	NO					NM_173666.4:c.598-22552G>T		-1	1.8988e-12	1.871	.	.	.	.	.	.	.	.	.	.	-4.44947	NO	NO														DNA-TcMar-Tigger-Tigger1
11201_s1_chr5_148143691_G_A	sibling	intron_variant	JAKMIP2	NO	0.368	0.99999	TRUE	chr5	147607987	intron_variant	MODIFIER	JAKMIP2	NO					NM_001270941.2:c.2412+4319C>T		-1	0.99999	0.368	.	.	.	.	.	.	.	.	.	.	-1.02624	NO	NO														LINE-L1-L1PA7
11201_s1_chr5_150417686_T_C	sibling	intron_variant	PDE6A	NO	0.888	5.867e-17	TRUE	chr5	149881216	intron_variant	MODIFIER	PDE6A	NO					NM_000440.3:c.2135+2213A>G		-1	5.867e-17	0.888	.	.	.	.	.	.	.	.	.	.	3.86957	NO	NO														LINE-L1-L1PA16
11201_s1_chr5_164485222_G_A	sibling	intergenic_variant		NO			TRUE	chr5	163950038	intergenic_variant	MODIFIER		NO										.	.	.	.	.	.	.	.	.	.	1.27563	NO	NO
11201_s1_chr6_10956982_C_T	sibling	upstream_gene_variant	SMIM13	NO	1.37	0.080123	TRUE	chr6	11089049	upstream_gene_variant	MODIFIER	SMIM13	NO							1	0.080123	1.37	.	.	.	.	.	.	.	.	.	.		YES	NO							Enhancer
11201_s1_chr6_24944976_A_C	sibling	intergenic_variant		NO			TRUE	chr6	25079265	downstream_gene_variant	MODIFIER	CMAHP	NO							-1			.	.	.	.	.	.	.	.	.	.		NO	NO														SINE-Alu-AluSx1
11201_s1_chr6_36746527_C_T	sibling	3_prime_UTR_variant	C6orf89	NO	0.952	5.6859e-06	TRUE	chr6	36925904	3_prime_UTR_variant	MODIFIER	C6orf89	NO					NM_001286635.2:c.*2463C>T		1	5.6859e-06	0.952	.	.	.	.	.	.	.	.	.	.	1.77204	NO	NO
11201_s1_chr6_62482102_A_G	sibling	intergenic_variant		NO
11201_s1_chr6_71920029_C_T	sibling	intron_variant	SMAP1	NO	0.853	0.99684	TRUE	chr6	70739485	intron_variant	MODIFIER	SMAP1	NO					NM_001044305.3:c.252+6974C>T		1	0.99684	0.853	.	.	.	.	.	.	.	.	.	.	-1.76257	NO	NO
11201_s1_chr6_99061924_A_G	sibling	intergenic_variant		NO			TRUE	chr6	97887726	intergenic_variant	MODIFIER		NO										.	.	.	.	.	.	.	.	.	.		NO	NO
11201_s1_chr7_36134801_T_C	sibling	intergenic_variant		NO			TRUE	chr7	35993823	upstream_gene_variant	MODIFIER	LOC107986734	NO							-1			.	.	.	.	.	.	.	.	.	.	1.4564	YES	NO	dELS						Enhancer
11201_s1_chr7_42719809_G_C	sibling	intergenic_variant		NO			TRUE	chr7	42561761	intergenic_variant	MODIFIER		NO										.	.	.	.	.	.	.	.	.	.	0.531126	NO	NO														LINE-L1-L1PB1
11201_s1_chr7_91493551_G_C	sibling	5_prime_UTR_variant	CFAP69	NO	0.999	7.6401e-09	TRUE	chr7	90245243	5_prime_UTR_variant	MODIFIER	CFAP69	NO					NM_001039706.3:c.-182G>C		1	7.6401e-09	0.999	.	.	.	.	.	.	.	.	.	.	1.80315	YES	YES	PLS,CTCF-bound			H3K4Me3	1804.74	OREG1194898;OREG1517216;OREG1554987;OREG1728886;OREG1752386;OREG1825032	Promoter/Enhancer	Promoter	H3K27ac	H3K27me3	H3K4me3
11201_s1_chr7_96645703_A_G	sibling	intron_variant	PON2	NO	1.865	0.0092094	TRUE	chr7	95409558	intron_variant&non_coding_transcript_variant	MODIFIER	LOC107986822	NO					XR_007060439.1:n.558-8758A>G		1			.	.	.	.	.	.	.	.	.	.	2.44658	NO	NO
11201_s1_chr7_116255065_C_T	sibling	intron_variant	MDFIC	NO	1.916	0.00077543	TRUE	chr7	114940271	intron_variant	MODIFIER	MDFIC	NO					NM_001166345.3:c.95-2004C>T		1	0.00077543	1.916	.	.	.	.	.	.	.	.	.	.	0.94228	NO	NO
11201_s1_chr7_126245015_T_C	sibling	intron_variant	POT1	POT1:SFARI2	0.924	7.0147e-05	TRUE	chr7	124927611	intron_variant	MODIFIER	POT1	SFARI2	SFARI2				NM_015450.3:c.-227+1204A>G		-1	7.0147e-05	0.924	.	.	.	.	.	.	.	.	.	.	0.802296	NO	NO
11201_s1_chr7_142061950_T_C	sibling	intron_variant	BRAF	BRAF:SFARI1;BRAF:NDD373;BRAF:HC138	0.327	0.97932	TRUE	chr7	140747771	intron_variant	MODIFIER	BRAF	SFARI1;NDD373;HC138	SFARI1	NDD373	HC138		NM_004333.6:c.1992+1516A>G		-1	0.97932	0.327	.	.	.	.	.	.	.	.	.	.	1.52813	NO	NO
11201_s1_chr7_153729426_G_A	sibling	intergenic_variant		NO			TRUE	chr7	152556559	intergenic_variant	MODIFIER		NO										.	.	.	.	.	.	.	.	.	.		YES	YES								distalIntergenic_>50kb	H3K27ac					DNA-hAT-Charlie-Charlie29a
11201_s1_chr8_35270010_T_C	sibling	intergenic_variant		NO			TRUE	chr8	34994671	intergenic_variant	MODIFIER		NO										.	.	.	.	.	.	.	.	.	.	-3.15608	NO	NO
11201_s1_chr8_70099985_T_C	sibling	3_prime_UTR_variant	SLCO5A1	NO	0.931	8.9572e-08	TRUE	chr8	69670332	3_prime_UTR_variant	MODIFIER	SLCO5A1	NO					NM_030958.3:c.*2537A>G		-1	8.9572e-08	0.931	.	.	.	.	.	.	.	.	.	.	-1.07783	NO	NO														DNA-TcMar-Mariner-MARNA
11201_s1_chr8_73670200_G_A	sibling	downstream_gene_variant	C8orf89	NO	1.932	0.00053506	TRUE	chr8	73240693	intron_variant&non_coding_transcript_variant	MODIFIER	LOC105375901	NO					XR_929046.3:n.2785+6059G>A		1			.	.	.	.	.	.	.	.	.	.	0.235441	YES	NO						OREG1604703	Enhancer							LINE-L1-L1PA6
11201_s1_chr8_122368562_A_G	sibling	intergenic_variant		NO			TRUE	chr8	121238357	intergenic_variant	MODIFIER		NO										.	.	.	.	.	.	.	.	.	.	-0.0511585	YES	NO	dELS
11201_s1_chr8_145164819_T_C	sibling	intergenic_variant		NO			TRUE	chr8	144004619	intron_variant	MODIFIER	PARP10	NO					XM_047422327.1:c.-271+2930A>G		-1	9.9682e-09	0.91	.	.	.	.	.	.	.	.	.	.	3.26448	YES	YES							Enhancer			H3K27me3
11201_s1_chr9_6963813_A_G	sibling	intron_variant	KDM4C	KDM4C:SFARI2;KDM4C:LC615	0.907	6.7629e-10	TRUE	chr9	6967464	intron_variant	MODIFIER	KDM4C	SFARI2;LC615	SFARI2		LC615		NM_015061.6:c.922-13461A>G		1	6.7629e-10	0.907	.	.	.	.	.	.	.	.	.	.	-2.10595	NO	NO														LINE-L1-L1M5
11201_s1_chr9_20054409_G_A	sibling	intergenic_variant		NO			TRUE	chr9	20040592	intron_variant	MODIFIER	SLC24A2	SFARI2	SFARI2				XM_017014592.2:c.-528-36205C>T		-1	0.0004051	0.728	.	.	.	.	.	.	.	.	.	.	-0.515319	YES	YES									H3K27ac
11201_s1_chr9_85956141_G_A	sibling	intergenic_variant		NO			TRUE	chr9	73804758	intergenic_variant	MODIFIER		NO										.	.	.	.	.	.	.	.	.	.	0.200999	NO	NO
11201_s1_chr9_132316528_C_G	sibling	intergenic_variant		NO			TRUE	chr9	120122711	intergenic_variant	MODIFIER		NO										.	.	.	.	.	.	.	.	.	.	-3.90343	NO	NO														LINE-L1-L1PA4
11201_s1_chr9_135988229_G_A	sibling	intron_variant	DENND1A	NO	0.747	0.087683	TRUE	chr9	123790405	intron_variant	MODIFIER	DENND1A	NO					NM_001352964.2:c.132+2182C>T		-1	0.087683	0.747	.	.	.	.	.	.	.	.	.	.	3.3738	NO	NO
11201_s1_chr10_174651_G_A	sibling	intron_variant	ZMYND11	ZMYND11:SFARI2;ZMYND11:NDD373;ZMYND11:HC138	0.228	0.99939	TRUE	chr10	181715	intron_variant	MODIFIER	ZMYND11	SFARI2;NDD373;HC138	SFARI2	NDD373	HC138		NM_001370100.5:c.116+1587G>A		1	0.99939	0.228	.	.	.	.	.	.	.	.	.	.	-0.414293	NO	NO
11201_s1_chr10_54041419_G_A	sibling	intergenic_variant		NO			TRUE	chr10	53192395	intergenic_variant	MODIFIER		NO										.	.	.	.	.	.	.	.	.	.	-3.11599	YES	NO						OREG1585361;OREG1643836
11201_s1_chr10_72429851_C_T	sibling	intron_variant	CDH23	NO	0.872	0.84635	TRUE	chr10	71560017	intron_variant	MODIFIER	CDH23	NO					NM_022124.6:c.430-6725C>T		1	0.84635	0.872	.	.	.	.	.	.	.	.	.	.	1.11936	NO	NO
11201_s1_chr10_109265014_G_A	sibling	intergenic_variant		NO			TRUE	chr10	108376312	intergenic_variant	MODIFIER		NO										.	.	.	.	.	.	.	.	.	.	-2.06542	NO	NO														DNA-TcMar-Tigger-Tigger7
11201_s1_chr10_134130490_C_T	sibling	intron_variant	KNDC1	NO	0.882	6.634e-24	TRUE	chr10	133173859	intron_variant	MODIFIER	KNDC1	NO					NM_152643.8:c.360+5547C>T		1	6.634e-24	0.882	.	.	.	.	.	.	.	.	.	.		NO	NO
11201_s1_chr11_7524168_C_T	sibling	intron_variant	SYT9	NO	0.88	0.00081485	TRUE	chr11	7465802	non_coding_transcript_exon_variant	MODIFIER	SYT9-AS1	NO					NR_103855.1:n.34G>A		-1			.	.	.	.	.	.	.	.	.	.	-0.0876465	NO	NO														LTR-ERVL-MaLR-THE1A
11201_s1_chr11_8571636_G_C	sibling	intron_variant	STK33	NO	1.923	8.1479e-07	TRUE	chr11	8490147	intron_variant	MODIFIER	STK33	NO					NM_001352389.2:c.-465-9533C>G		-1	8.1479e-07	1.923	.	.	.	.	.	.	.	.	.	.	-1.1696	NO	NO														LINE-L1-L1PA6
11201_s1_chr11_42166906_C_T	sibling	intergenic_variant		NO			TRUE	chr11	42020077	intron_variant&non_coding_transcript_variant	MODIFIER	LINC02745	NO					NR_135065.1:n.1064+5910G>A		-1			.	.	.	.	.	.	.	.	.	.	-1.5561	NO	NO														LTR-ERVL-LTR16A
11201_s1_chr11_81995200_A_C	sibling	intergenic_variant		NO			TRUE	chr11	82060455	intron_variant&non_coding_transcript_variant	MODIFIER	MIR4300HG	NO					NR_120571.1:n.813+36006T>G		-1			.	.	.	.	.	.	.	.	.	.	-0.892326	NO	NO
11201_s1_chr11_93107653_T_A	sibling	intron_variant	SLC36A4	NO	1.764	6.5778e-05	TRUE	chr11	93184849	intron_variant	MODIFIER	SLC36A4	NO					NM_152313.4:c.180-329A>T		-1	6.5778e-05	1.764	.	.	.	.	.	.	.	.	.	.	1.52885	NO	NO
11201_s1_chr12_13001350_C_T	sibling	intergenic_variant		NO			TRUE	chr12	13127089	intergenic_variant	MODIFIER		NO										.	.	.	.	.	.	.	.	.	.		NO	NO														SINE-Alu-AluSx1
11201_s1_chr12_13063529_G_C	sibling	intergenic_variant		NO			TRUE	chr12	13189241	intergenic_variant	MODIFIER		NO										.	.	.	.	.	.	.	.	.	.		YES	YES							Enhancer	distalIntergenic_geneWithin50kb
11201_s1_chr12_49599741_T_C	sibling	synonymous_variant;3_prime_UTR_variant	PRPF40B;FMNL3	NO	0.644	0.99883	TRUE	chr12	49636732	synonymous_variant	LOW	PRPF40B	NO					NM_001031698.3:c.1443T>C	NP_001026868.2:p.Asp481%3D	1	0.99883	0.593	.	.	.	.	.	.	.	.	.	.	3.18433	YES	NO						OREG0021797	Enhancer
11201_s1_chr13_31019445_G_A	sibling	intron_variant	RXFP2	NO	1.33	1.4348e-10	TRUE	chr13	31796199	intron_variant	MODIFIER	RXFP2	NO					NM_130806.5:c.1787-1002G>A		1	1.4348e-10	1.33	.	.	.	.	.	.	.	.	.	.		NO	NO														SINE-Alu-AluY
11201_s1_chr13_74433831_C_T	sibling	intergenic_variant		NO			TRUE	chr13	75210152	intergenic_variant	MODIFIER		NO										.	.	.	.	.	.	.	.	.	.	-0.703981	NO	NO														DNA-TcMar-Tigger-Tigger1
11201_s1_chr13_75805469_C_G	sibling	intergenic_variant		NO			TRUE	chr13	76581783	intergenic_variant	MODIFIER		NO										.	.	.	.	.	.	.	.	.	.	-0.9452	NO	NO														LINE-L1-L1PA3
11201_s1_chr14_13119668_G_T	sibling	intergenic_variant		NO			TRUE	chr14	18616280	intergenic_variant	MODIFIER		NO										.	.	.	.	.	.	.	.	.	.		NO	NO													0.996176
11201_s1_chr14_89415811_A_G	sibling	3_prime_UTR_variant	CLMN	NO	0.961	7.5441e-09	TRUE	chr14	95185595	3_prime_UTR_variant	MODIFIER	CLMN	NO					NM_024734.4:c.*5969T>C		-1	7.5441e-09	0.961	.	.	.	.	.	.	.	.	.	.	3.35983	YES	NO	pELS,CTCF-bound					OREG1218270;OREG1248220;OREG1279842;OREG1930303	Enhancer
11201_s1_chr15_97214764_C_G	sibling	intergenic_variant		NO			TRUE	chr15	99450997	intergenic_variant	MODIFIER		NO										.	.	.	.	.	.	.	.	.	.		YES	YES	dELS					OREG1504815	Enhancer			H3K27me3
11201_s1_chr16_30433438_G_A	sibling	intergenic_variant		NO			TRUE	chr16	30148861	intergenic_variant	MODIFIER		NO										.	.	.	.	.	.	.	.	.	.		NO	NO														SINE-Alu-AluY
11201_s1_chr16_75020435_A_G	sibling	intron_variant	SNTB2	NO	1.467	8.7854e-06	TRUE	chr16	69218608	intron_variant	MODIFIER	SNTB2	NO					NM_006750.4:c.581-26994A>G		1	8.7854e-06	1.467	.	.	.	.	.	.	.	.	.	.	1.04787	NO	NO														SINE-Alu-AluY
11201_s1_chr16_80479643_T_G	sibling	intergenic_variant		NO			TRUE	chr16	74432985	intron_variant&non_coding_transcript_variant	MODIFIER	LOC107984827	NO					XR_001752253.3:n.324-1458T>G		1			.	.	.	.	.	.	.	.	.	.		NO	NO														SINE-Alu-AluSz
11201_s1_chr17_8275342_C_T	sibling	3_prime_UTR_variant	KRBA2	NO	1.778	0.00078339	TRUE	chr17	8369111	3_prime_UTR_variant	MODIFIER	KRBA2	NO					NM_001304947.3:c.*23G>A		-1	0.00078339	1.778	.	.	.	.	.	.	.	.	.	.	3.05334	NO	NO
11201_s1_chr17_79946225_C_T	sibling	downstream_gene_variant	C1QTNF1	NO	1.267	8.3806e-08	TRUE	chr17	79051292	downstream_gene_variant	MODIFIER	C1QTNF1	NO							1	8.3806e-08	1.267	.	.	.	.	.	.	.	.	.	.	3.89398	NO	NO
11201_s1_chr18_12791076_G_A	sibling	intron_variant	SPIRE1	NO	0.738	0.91151	TRUE	chr18	12628090	intron_variant	MODIFIER	SPIRE1	NO					NM_001128626.2:c.372+6972C>T		-1	0.91151	0.738	.	.	.	.	.	.	.	.	.	.	0.696555	NO	NO														LINE-L1-L1PA6
11201_s1_chr18_51151396_T_C	sibling	3_prime_UTR_variant	ME2	NO	1.184	6.2202e-05	TRUE	chr18	50949666	3_prime_UTR_variant	MODIFIER	ME2	NO					NM_002396.5:c.*2482T>C		1	6.2202e-05	1.184	.	.	.	.	.	.	.	.	.	.	-0.883021	NO	NO
11201_s1_chr18_60239788_T_C	sibling	intergenic_variant		NO			TRUE	chr18	60036836	intron_variant&non_coding_transcript_variant	MODIFIER	LOC105372152	NO					XR_935549.2:n.119-7467T>C		1			.	.	.	.	.	.	.	.	.	.		NO	NO														LINE-L1-L1MCc
11201_s1_chr18_79967334_C_T	sibling	intron_variant	CTDP1	NO	0.738	0.99471	TRUE	chr18	79691763	intron_variant	MODIFIER	CTDP1	NO					NM_004715.5:c.315-3462C>T		1	0.99471	0.738	.	.	.	.	.	.	.	.	.	.		YES	YES								NoActivatingHistoneMarks
11201_s1_chr19_10808444_A_G	sibling	splice_polypyrimidine_tract_variant,intron_variant	ILF3	NO	0.614	0.99999	TRUE	chr19	10681980	splice_polypyrimidine_tract_variant&intron_variant	LOW	ILF3	NO					NM_017620.3:c.1181-13A>G		1	0.99999	0.614	.	.	.	.	.	.	.	.	.	.	1.65377	YES	NO	dELS
11201_s1_chr19_11071940_G_A	sibling	intergenic_variant		NO			TRUE	chr19	10944929	intergenic_variant	MODIFIER		NO										.	.	.	.	.	.	.	.	.	.		NO	NO														SINE-Alu-AluJo
11201_s1_chr19_38743001_C_A	sibling	intron_variant	ZNF565	NO	0.988	7.02e-09
11201_s1_chr19_57208607_G_A	sibling	intron_variant	PRPF31	NO	0.491	0.99972	TRUE	chr19	54129910	intron_variant	MODIFIER	PRPF31	NO					NM_015629.4:c.1374+540G>A		1	0.99972	0.491	.	.	.	.	.	.	.	.	.	.		NO	NO														LINE-L2-L2a
11201_s1_chr20_2097767_T_C	sibling	intergenic_variant		NO			TRUE	chr20	2067655	intergenic_variant	MODIFIER		NO										.	.	.	.	.	.	.	.	.	.	1.33958	NO	NO														LINE-L1-L1MCa
11201_s1_chr20_45056002_T_C	sibling	intergenic_variant		NO			TRUE	chr20	43321955	intergenic_variant	MODIFIER		NO										.	.	.	.	.	.	.	.	.	.	-0.00854326	NO	NO
11201_s1_chr21_12434151_T_C	sibling	intergenic_variant		NO			TRUE	chr21	14091452	intergenic_variant	MODIFIER		NO										.	.	.	.	.	.	.	.	.	.	-0.955186	NO	NO													0.920775
11201_s1_chr21_16532807_T_C	sibling	intergenic_variant		NO			TRUE	chr21	18173443	intron_variant	MODIFIER	CHODL	NO					NM_001204177.2:c.-44-83066T>C		1	7.7272e-09	1.356	.	.	.	.	.	.	.	.	.	.		NO	NO
11201_s1_chr22_6475498_T_G	sibling	intergenic_variant		NO			FALSE	chr22	10721770	intergenic_variant	MODIFIER		NO										.	.	.	.	.	.	.	.	.	.		NO	NO													0.923599	Simple_repeat-Simple_repeat-(TCCATTCCAT)n
11201_s1_chr22_34530007_C_T	sibling	intergenic_variant		NO			TRUE	chr22	34072345	intron_variant&non_coding_transcript_variant	MODIFIER	LINC01643	NO					XR_007068079.1:n.103-11624C>T		1			.	.	.	.	.	.	.	.	.	.	0.171545	NO	NO
11266_p1_chr1_11729068_G_A	proband	intron_variant	TNFRSF1B	NO	0.888	0.82047	TRUE	chr1	12184933	intron_variant	MODIFIER	TNFRSF1B	NO					NM_001066.3:c.79-3863G>A		1	0.82047	0.888	.	.	.	.	.	.	.	.	.	.	3.63444	YES	YES		H3K27Ac	H3K4Me1				Enhancer	withinGene
11266_p1_chr1_21091542_A_G	proband	intron_variant	ECE1	NO	0.999	0.099826	TRUE	chr1	21264489	intron_variant	MODIFIER	ECE1	NO					NM_001397.3:c.494-4097T>C		-1	0.099826	0.999	.	.	.	.	.	.	.	.	.	.	2.8385	NO	NO														SINE-Alu-AluSx1
11266_p1_chr1_62052381_G_A	proband	intergenic_variant		NO			TRUE	chr1	62173742	intergenic_variant	MODIFIER		NO										.	.	.	.	.	.	.	.	.	.		NO	NO														SINE-Alu-AluSz
11266_p1_chr1_68714487_C_T	proband	intergenic_variant		NO			TRUE	chr1	68836967	intergenic_variant	MODIFIER		NO										.	.	.	.	.	.	.	.	.	.		NO	NO
11266_p1_chr1_91296116_T_C	proband	intergenic_variant		NO			TRUE	chr1	91451476	upstream_gene_variant	MODIFIER	LOC107985417	NO							1			.	.	.	.	.	.	.	.	.	.		NO	NO														LTR-Gypsy-MamGypsy2-LTR
11266_p1_chr1_96088027_A_G	proband	intergenic_variant		NO			TRUE	chr1	96240097	intergenic_variant	MODIFIER		NO										.	.	.	.	.	.	.	.	.	.	-3.18522	NO	NO														SINE-MIR-MIRb
11266_p1_chr1_200715003_C_T	proband	intergenic_variant		NO			TRUE	chr1	201457223	intergenic_variant	MODIFIER		NO										.	.	.	.	.	.	.	.	.	.	1.43054	YES	NO	dELS	H3K27Ac			512.944	OREG1284858;OREG1779649;OREG1798382;OREG1814027	Enhancer
11266_p1_chr2_8290027_C_A	proband	intergenic_variant		NO			TRUE	chr2	8266084	intron_variant&non_coding_transcript_variant	MODIFIER	LINC00299	NO					NR_034135.1:n.953+21254G>T		-1			.	.	.	.	.	.	.	.	.	.	1.10855	NO	NO
11266_p1_chr2_8349234_T_A	proband	intergenic_variant		NO			TRUE	chr2	8325316	intron_variant&non_coding_transcript_variant	MODIFIER	LINC00299	NO					NR_034135.1:n.187-632A>T		-1			.	.	.	.	.	.	.	.	.	.	0.829079	YES	NO							Enhancer
11266_p1_chr2_32992732_T_G	proband	5_prime_UTR_variant	LTBP1	NO	0.988	9.1902e-07	TRUE	chr2	32947005	5_prime_UTR_variant	MODIFIER	LTBP1	NO					NM_206943.4:c.-320T>G		1	9.1902e-07	0.988	.	.	.	.	.	.	.	.	.	.	3.43888	YES	YES	PLS,CTCF-bound			H3K4Me3		OREG0014545;OREG1178727;OREG1229770	Promoter/Enhancer	Promoter	H3K27ac	H3K27me3	H3K4me3
11266_p1_chr2_39215178_C_T	proband	intron_variant	CDKL4	NO	1.9	7.9863e-08	TRUE	chr2	39206324	intron_variant&non_coding_transcript_variant	MODIFIER	CDKL4	NO					NR_144521.1:n.533-1707G>A		-1	7.9863e-08	1.9	.	.	.	.	.	.	.	.	.	.	0.876117	NO	NO														SINE-Alu-AluSz
11266_p1_chr2_41601153_T_A	proband	intergenic_variant		NO			TRUE	chr2	41595608	intergenic_variant	MODIFIER		NO										.	.	.	.	.	.	.	.	.	.	-2.13255	NO	NO
11266_p1_chr2_115619889_T_G	proband	intron_variant	DPP10	DPP10:SFARI2	0.866	0.99999	TRUE	chr2	115194939	intron_variant	MODIFIER	DPP10	SFARI2	SFARI2				NM_020868.6:c.61-114300T>G		1	0.99999	0.866	.	.	.	.	.	.	.	.	.	.	-0.0183882	NO	NO
11266_p1_chr2_159507339_G_T	proband	intron_variant	TANC1	NO	0.665	8.5127e-07	TRUE	chr2	159045289	intron_variant	MODIFIER	TANC1	NO					NM_033394.3:c.-15-20607G>T		1	8.5127e-07	0.665	.	.	.	.	.	.	.	.	.	.	0.156365	YES	NO	dELS,CTCF-bound						Enhancer							SINE-Alu-AluSx
11266_p1_chr2_172621357_G_C	proband	intergenic_variant		NO			TRUE	chr2	172135104	upstream_gene_variant	MODIFIER	LOC105373741	NO							1			.	.	.	.	.	.	.	.	.	.	-0.134681	NO	NO														SINE-Alu-AluJb
11266_p1_chr2_190140981_A_C	proband	intergenic_variant		NO			TRUE	chr2	189651723	intergenic_variant	MODIFIER		NO										.	.	.	.	.	.	.	.	.	.	0.321961	NO	NO
11266_p1_chr2_199394660_T_G	proband	intergenic_variant		NO			TRUE	chr2	198910691	intergenic_variant	MODIFIER		NO										.	.	.	.	.	.	.	.	.	.		NO	NO														LINE-L1-L1MA7
11266_p1_chr2_237068986_G_A	proband	intron_variant	ACKR3	NO	0.635	0.98139	TRUE	chr2	236578460	intron_variant	MODIFIER	ACKR3	NO					NM_020311.3:c.-26-1980G>A		1	0.98139	0.635	.	.	.	.	.	.	.	.	.	.		NO	NO
11266_p1_chr3_1668464_G_A	proband	intergenic_variant		NO			TRUE	chr3	1674549	intergenic_variant	MODIFIER		NO										.	.	.	.	.	.	.	.	.	.		NO	NO														LTR-ERVL-ERV3-16A3_I-int
11266_p1_chr3_57709858_C_T	proband	intron_variant	DENND6A	NO	0.708	0.00071025	TRUE	chr3	57669490	intron_variant	MODIFIER	DENND6A	NO					NM_152678.3:c.319+2766G>A		-1	0.00071025	0.708	.	.	.	.	.	.	.	.	.	.		NO	NO														SINE-Alu-AluY
11266_p1_chr3_102441673_A_G	proband	intron_variant	COL8A1	NO	0.993	0.28551	TRUE	chr3	99736651	intron_variant	MODIFIER	COL8A1	NO					NM_020351.4:c.-128-8246A>G		1	0.28551	0.993	.	.	.	.	.	.	.	.	.	.		NO	NO														LINE-L1-L1PA3
11266_p1_chr3_109555907_C_T	proband	intergenic_variant		NO			TRUE	chr3	106836046	intergenic_variant	MODIFIER		NO										.	.	.	.	.	.	.	.	.	.	-2.00622	NO	NO														LTR-ERV1-LOR1-int
11266_p1_chr3_117193745_A_G	proband	intron_variant	ZBTB20	ZBTB20:SFARI1;ZBTB20:NDD373;ZBTB20:MC237	0.3	0.086886	TRUE	chr3	114472928	intron_variant	MODIFIER	ZBTB20	SFARI1;NDD373;MC237	SFARI1	NDD373	MC237		NM_001348800.3:c.-255+27424T>C		-1	0.086886	0.3	.	.	.	.	.	.	.	.	.	.	-0.268779	NO	NO
11266_p1_chr3_121836427_A_C	proband	intergenic_variant		NO			TRUE	chr3	119116682	intron_variant	MODIFIER	IGSF11	NO					NM_001353320.2:c.-13-11477T>G		-1	0.00099865	0.915	.	.	.	.	.	.	.	.	.	.	-2.53934	NO	NO														LTR-ERV1-LTR8A
11266_p1_chr3_137153609_C_T	proband	intergenic_variant		NO			TRUE	chr3	134408448	intergenic_variant	MODIFIER		NO										.	.	.	.	.	.	.	.	.	.	-0.237185	NO	NO														LINE-L1-L1MEj
11266_p1_chr3_142520707_G_C	proband	intergenic_variant		NO			TRUE	chr3	139773309	intergenic_variant	MODIFIER		NO										.	.	.	.	.	.	.	.	.	.	1.20121	YES	NO							Enhancer							LTR-ERVL-MaLR-MLT1E1
11266_p1_chr4_33505440_G_A	proband	intergenic_variant		NO			TRUE	chr4	33536367	intergenic_variant	MODIFIER		NO										.	.	.	.	.	.	.	.	.	.	-1.40781	NO	NO
11266_p1_chr4_80710641_T_C	proband	intergenic_variant		NO			TRUE	chr4	77369828	intergenic_variant	MODIFIER		NO										.	.	.	.	.	.	.	.	.	.	-2.88106	NO	NO
11266_p1_chr4_118479360_C_G	proband	intergenic_variant		NO			TRUE	chr4	115176430	intergenic_variant	MODIFIER		NO										.	.	.	.	.	.	.	.	.	.		NO	NO														LINE-L1-L1PA3
11266_p1_chr4_142919475_C_A	proband	intergenic_variant		NO			TRUE	chr4	139599880	non_coding_transcript_exon_variant	MODIFIER	LOC105377622	NO					NR_171655.1:n.2094G>T		-1			.	.	.	.	.	.	.	.	.	.	0.910947	YES	NO						OREG1583224;OREG1641760								LINE-L2-L2a
11266_p1_chr4_150134568_G_A	proband	intron_variant	TTC29	NO	0.897	6.4249e-06	TRUE	chr4	146810959	intron_variant	MODIFIER	TTC29	NO					NM_031956.4:c.1102-7274C>T		-1	6.4249e-06	0.897	.	.	.	.	.	.	.	.	.	.		NO	NO
11266_p1_chr4_175914392_T_C	proband	intron_variant	GALNTL6	NO	0.853	0.64065	TRUE	chr4	172574907	intron_variant	MODIFIER	GALNTL6	NO					NM_001034845.3:c.553+226218T>C		1	0.64065	0.853	.	.	.	.	.	.	.	.	.	.	2.3677	NO	NO														Simple_repeat-Simple_repeat-(CATG)n
11266_p1_chr5_16142865_C_T	proband	intergenic_variant		NO			TRUE	chr5	16203543	intergenic_variant	MODIFIER		NO										.	.	.	.	.	.	.	.	.	.	0.865758	NO	NO														LTR-ERVL-MaLR-THE1D
11266_p1_chr5_20196080_C_G	proband	intergenic_variant		NO			TRUE	chr5	20194276	intron_variant	MODIFIER	CDH18	NO					NM_001291956.3:c.-518+61168G>C		-1	8.3655e-05	0.914	.	.	.	.	.	.	.	.	.	.	-1.48948	NO	NO														LINE-L1-L1PA8A
11266_p1_chr5_52997052_G_C	proband	intergenic_variant		NO			TRUE	chr5	52172129	intergenic_variant	MODIFIER		NO										.	.	.	.	.	.	.	.	.	.		NO	NO
11266_p1_chr5_75058400_G_C	proband	intergenic_variant		NO			TRUE	chr5	74577442	intergenic_variant	MODIFIER		NO										.	.	.	.	.	.	.	.	.	.	-0.4958	YES	NO	dELS,CTCF-bound					OREG1581176;OREG1639784	Enhancer
11266_p1_chr5_125616820_C_T	proband	intergenic_variant		NO			TRUE	chr5	125100489	intron_variant&non_coding_transcript_variant	MODIFIER	LOC101927421	NO					NR_109882.1:n.119-58164C>T		1			.	.	.	.	.	.	.	.	.	.	0.153738	NO	NO														LTR-Gypsy-LTR81AB
11266_p1_chr5_132233119_G_A	proband	intron_variant	FNIP1	NO	0.422	0.99949	TRUE	chr5	131713142	intron_variant	MODIFIER	FNIP1	NO					NM_133372.3:c.623-2481C>T		-1	0.99949	0.422	.	.	.	.	.	.	.	.	.	.	1.0891	NO	NO														SINE-Alu-AluY
11266_p1_chr6_3034875_T_C	proband	intergenic_variant		NO			TRUE	chr6	3167661	intergenic_variant	MODIFIER		NO										.	.	.	.	.	.	.	.	.	.	2.82913	YES	NO							Promoter/Enhancer							LTR-ERV1-HERVH-int
11266_p1_chr6_61825025_T_C	proband	intergenic_variant		NO			TRUE	chr6	60657096	intergenic_variant	MODIFIER		NO										.	.	.	.	.	.	.	.	.	.		NO	NO														LTR-ERVK-HERVK-int
11266_p1_chr6_68891574_T_A	proband	intergenic_variant		NO			TRUE	chr6	67729159	intergenic_variant	MODIFIER		NO										.	.	.	.	.	.	.	.	.	.		NO	NO														LINE-L1-L1PA8
11266_p1_chr6_160009714_G_A	proband	downstream_gene_variant;missense_variant	EZR;SYTL3	NO	1.488	0.00061905	TRUE	chr6	158764515	missense_variant	MODERATE	SYTL3	NO					NM_001242394.2:c.1744G>A	NP_001229323.1:p.Gly582Arg	1	8.1049e-15	1.488	rs147096253	.	.,.,.,0.367	0.025,0.025,.,0.025	0.0927,.,0.0907,0.091	B,.,B,B	1.587	-2.743	0.330711	.	-4.07919	YES	YES	pELS,CTCF-bound					OREG1276968	Enhancer		H3K27ac
11266_p1_chr6_168647531_T_C	proband	intergenic_variant		NO			TRUE	chr6	167264882	upstream_gene_variant	MODIFIER	UNC93A	NO							1	3.6002e-14	1.784	.	.	.	.	.	.	.	.	.	.	1.04653	NO	NO
11266_p1_chr6_171610999_C_T	proband	intergenic_variant		NO			TRUE	chr6	170251788	downstream_gene_variant	MODIFIER	LOC154449	NO							-1			.	.	.	.	.	.	.	.	.	.		YES	YES										H3K27me3
11266_p1_chr7_31523856_G_A	proband	intergenic_variant		NO			TRUE	chr7	31386182	intergenic_variant	MODIFIER		NO										.	.	.	.	.	.	.	.	.	.		NO	NO
11266_p1_chr7_37069238_G_A	proband	intron_variant	ELMO1	NO	0.908	0.99887	TRUE	chr7	36928844	intron_variant	MODIFIER	ELMO1	NO					NM_014800.11:c.1438-33827C>T		-1	0.99887	0.908	.	.	.	.	.	.	.	.	.	.	2.66316	YES	YES						OREG1278091		withinGene
11266_p1_chr7_120095287_T_G	proband	intergenic_variant		NO			TRUE	chr7	118779917	intergenic_variant	MODIFIER		NO										.	.	.	.	.	.	.	.	.	.	0.449829	NO	NO
11266_p1_chr7_157990572_T_A	proband	intron_variant	LMBR1	NO	1.718	7.1205e-05	TRUE	chr7	156802784	intron_variant	MODIFIER	LMBR1	NO					NM_022458.4:c.320-6292A>T		-1	7.1205e-05	1.718	.	.	.	.	.	.	.	.	.	.	0.86631	NO	NO														LINE-L1-L1MA10
11266_p1_chr8_3677173_T_C	proband	intron_variant	CSMD1	CSMD1:SFARI2;CSMD1:LC615	0.608	8.1685e-19	TRUE	chr8	3923010	intron_variant	MODIFIER	CSMD1	SFARI2;LC615	SFARI2		LC615		NM_033225.6:c.818+74893A>G		-1	8.1685e-19	0.608	.	.	.	.	.	.	.	.	.	.		NO	NO														LTR-ERVL-LTR66
11266_p1_chr8_49704494_C_A	proband	intergenic_variant		NO			TRUE	chr8	49326639	intergenic_variant	MODIFIER		NO										.	.	.	.	.	.	.	.	.	.	-1.57912	NO	NO														LINE-L2-L2a
11266_p1_chr8_62501381_G_C	proband	intergenic_variant		NO			TRUE	chr8	62077329	intergenic_variant	MODIFIER		NO										.	.	.	.	.	.	.	.	.	.	-0.941574	NO	NO
11266_p1_chr8_89798630_C_T	proband	intergenic_variant		NO			TRUE	chr8	88675699	intron_variant&non_coding_transcript_variant	MODIFIER	LOC105375630	NO					XR_001745653.3:n.355+132889C>T		1			.	.	.	.	.	.	.	.	.	.	0.518564	NO	NO														LTR-ERVK-HERVK11-int
11266_p1_chr8_117816649_C_T	proband	intron_variant	EIF3H	NO	0.958	0.87796	TRUE	chr8	116690024	intron_variant	MODIFIER	EIF3H	NO					NM_003756.3:c.290-31044G>A		-1	0.87796	0.958	.	.	.	.	.	.	.	.	.	.	2.6726	NO	NO
11266_p1_chr9_1758880_C_T	proband	intergenic_variant		NO			TRUE	chr9	1757182	intron_variant&non_coding_transcript_variant	MODIFIER	LOC105375951	NO					XR_001746599.1:n.142+38270C>T		1			.	.	.	.	.	.	.	.	.	.	-3.96487	NO	NO														LTR-ERVL-MaLR-MLT1E3
11266_p1_chr9_1759185_A_C	proband	intergenic_variant		NO			TRUE	chr9	1757487	intron_variant&non_coding_transcript_variant	MODIFIER	LOC105375951	NO					XR_001746599.1:n.142+38575A>C		1			.	.	.	.	.	.	.	.	.	.	-3.96487	NO	NO														LTR-ERVL-MaLR-MLT1E3
11266_p1_chr9_78646968_G_A	proband	intergenic_variant		NO			TRUE	chr9	66874836	intergenic_variant	MODIFIER		NO										.	.	.	.	.	.	.	.	.	.		NO	NO													0.993656	LTR-ERVL-MaLR-THE1B
11266_p1_chr9_93255648_A_T	proband	intergenic_variant		NO			TRUE	chr9	81103460	intergenic_variant	MODIFIER		NO										.	.	.	.	.	.	.	.	.	.	-1.1648	NO	NO
11266_p1_chr9_128442128_T_A	proband	intron_variant	PAPPA	NO	0.478	0.99793	TRUE	chr9	116249055	intron_variant	MODIFIER	PAPPA	NO					NM_002581.5:c.2732+13418T>A		1	0.99793	0.478	.	.	.	.	.	.	.	.	.	.	2.14702	NO	NO														LINE-L2-L2b
11266_p1_chr9_128601973_T_C	proband	intergenic_variant		NO			TRUE	chr9	116408961	intergenic_variant	MODIFIER		NO										.	.	.	.	.	.	.	.	.	.	0.113943	NO	NO														DNA-hAT-Charlie-MER5A
11266_p1_chr9_145194531_C_T	proband	upstream_gene_variant	GFI1B	NO	0.776	0.005101	TRUE	chr9	132978591	upstream_gene_variant	MODIFIER	GFI1B	NO							1	0.005101	0.776	.	.	.	.	.	.	.	.	.	.	3.82398	YES	NO	PLS,CTCF-bound					OREG1232834;OREG1263536;OREG1620249	Promoter/Enhancer
11266_p1_chr10_12846566_G_A	proband	3_prime_UTR_variant	CAMK1D	NO	0.4	0.99998	TRUE	chr10	12832208	3_prime_UTR_variant	MODIFIER	CAMK1D	NO					NM_153498.4:c.*3321G>A		1	0.99998	0.4	.	.	.	.	.	.	.	.	.	.		YES	YES								NoActivatingHistoneMarks
11266_p1_chr10_68227576_G_T	proband	intron_variant	CTNNA3	CTNNA3:SFARI2			TRUE	chr10	67359259	intron_variant	MODIFIER	CTNNA3	SFARI2	SFARI2				NM_013266.4:c.580-139389C>A		-1			.	.	.	.	.	.	.	.	.	.	-2.77328	NO	NO														LINE-L1-L1PA16
11266_p1_chr10_78553711_G_A	proband	intergenic_variant		NO			TRUE	chr10	77684961	intergenic_variant	MODIFIER		NO										.	.	.	.	.	.	.	.	.	.	0.64571	NO	NO														LINE-L1-L1MB7
11266_p1_chr10_82522875_A_G	proband	intergenic_variant		NO			TRUE	chr10	81649113	intergenic_variant	MODIFIER		NO										.	.	.	.	.	.	.	.	.	.	-1.99244	NO	NO
11266_p1_chr10_100521371_A_G	proband	intergenic_variant		NO			TRUE	chr10	99638383	intron_variant&non_coding_transcript_variant	MODIFIER	LOC105378450	NO					XR_007062264.1:n.313+6826A>G		1			.	.	.	.	.	.	.	.	.	.	0.472647	NO	NO														LINE-L1-L1PA17
11266_p1_chr10_108011426_C_T	proband	intron_variant	SORCS1	NO	0.577	0.98062	TRUE	chr10	107124482	intron_variant	MODIFIER	SORCS1	NO					NM_052918.5:c.558+39487G>A		-1	0.98062	0.577	.	.	.	.	.	.	.	.	.	.		NO	NO
11266_p1_chr10_108143802_C_G	proband	intergenic_variant		NO			TRUE	chr10	107256856	intergenic_variant	MODIFIER		NO										.	.	.	.	.	.	.	.	.	.	2.0137	NO	NO														LINE-L1-L1PB1
11266_p1_chr10_130642334_G_A	proband	intron_variant	MGMT	NO	1.435	3.6924e-07	TRUE	chr10	129715310	non_coding_transcript_exon_variant	MODIFIER	LOC105378560	NO					XR_946467.3:n.7261G>A		1			.	.	.	.	.	.	.	.	.	.		NO	NO
11266_p1_chr10_132945557_T_C	proband	intergenic_variant		NO			TRUE	chr10	132005273	intron_variant&non_coding_transcript_variant	MODIFIER	LOC124902525	NO					XR_007062339.1:n.32-5672T>C		1			.	.	.	.	.	.	.	.	.	.	2.08508	YES	NO	dELS					OREG0152175								LTR-ERV1-LTR8
11266_p1_chr11_41966163_A_G	proband	intergenic_variant		NO			TRUE	chr11	41819482	intron_variant&non_coding_transcript_variant	MODIFIER	LINC01499	NO					NR_120584.1:n.142-1811A>G		1			.	.	.	.	.	.	.	.	.	.	-2.67003	NO	NO														LINE-L2-L2
11266_p1_chr11_68674185_G_A	proband	intergenic_variant		NO			TRUE	chr11	68668065	intergenic_variant	MODIFIER		NO										.	.	.	.	.	.	.	.	.	.	1.42739	NO	NO
11266_p1_chr12_3258622_C_T	proband	intron_variant	TSPAN9	NO	0.96	0.63568	TRUE	chr12	3252150	intron_variant	MODIFIER	TSPAN9	NO					NM_006675.5:c.64-26271C>T		1	0.63568	0.96	.	.	.	.	.	.	.	.	.	.		YES	YES	dELS,CTCF-bound						Enhancer		H3K27ac	H3K27me3
11266_p1_chr12_4060032_C_T	proband	intergenic_variant		NO			TRUE	chr12	4053351	intergenic_variant	MODIFIER		NO										.	.	.	.	.	.	.	.	.	.	2.09513	NO	NO
11266_p1_chr12_6692085_A_T	proband	intron_variant	ZNF384	NO	0.95	0.99999	TRUE	chr12	6681731	intron_variant	MODIFIER	ZNF384	NO					NM_001385745.1:c.-5-2206T>A		-1	0.99999	0.95	.	.	.	.	.	.	.	.	.	.	1.71845	NO	NO
11266_p1_chr12_9715321_A_G	proband	intron_variant	KLRF1	NO	0.845	0.0065583	TRUE	chr12	9829116	intron_variant	MODIFIER	KLRF1	NO					NM_016523.3:c.85+1487A>G		1	0.0065583	0.845	.	.	.	.	.	.	.	.	.	.	2.1543	NO	NO														LINE-L1-L1MC5a
11266_p1_chr12_79745271_A_G	proband	intergenic_variant		NO			TRUE	chr12	79766597	intron_variant&non_coding_transcript_variant	MODIFIER	PPP1R12A-AS2	NO					XR_945137.3:n.567-11754A>G		1			.	.	.	.	.	.	.	.	.	.		NO	NO
11266_p1_chr12_93935372_G_A	proband	intergenic_variant		NO			TRUE	chr12	93953880	intergenic_variant	MODIFIER		NO										.	.	.	.	.	.	.	.	.	.		NO	NO														SINE-Alu-AluSq2
11266_p1_chr13_5214192_C_T	proband	intergenic_variant		NO			FALSE	chr21	9144195	intergenic_variant	MODIFIER		NO										.	.	.	.	.	.	.	.	.	.		NO	NO													0.98903	SINE-Alu-AluJb
11266_p1_chr13_19145885_G_A	proband	intergenic_variant		NO			TRUE	chr13	19949494	intron_variant	MODIFIER	ZMYM2	SFARI2;NDD373;LC615	SFARI2	NDD373	LC615		XM_047430584.1:c.-163-1397G>A		1	0.99971	0.592	.	.	.	.	.	.	.	.	.	.		NO	NO														SINE-Alu-AluJb
11266_p1_chr13_37740948_C_A	proband	intergenic_variant		NO			TRUE	chr13	38524113	intergenic_variant	MODIFIER		NO										.	.	.	.	.	.	.	.	.	.	0.288208	NO	NO
11266_p1_chr13_39763575_G_T	proband	intergenic_variant		NO			TRUE	chr13	40544566	intergenic_variant	MODIFIER		NO										.	.	.	.	.	.	.	.	.	.	0.9027	YES	YES								NoActivatingHistoneMarks						DNA-TcMar-Tigger-Tigger3b
11266_p1_chr13_48045939_G_A	proband	intergenic_variant		NO			TRUE	chr13	48825853	intergenic_variant	MODIFIER		NO										.	.	.	.	.	.	.	.	.	.	-2.12343	NO	NO														LTR-ERVL-MaLR-MSTA-int
11266_p1_chr13_49382594_G_C	proband	intergenic_variant		NO			TRUE	chr13	50162018	intron_variant&non_coding_transcript_variant	MODIFIER	DLEU1	NO					NR_109974.1:n.442+78824G>C		1			.	.	.	.	.	.	.	.	.	.	1.65356	YES	NO						OREG1256071								LINE-L2-L2c
11266_p1_chr13_91873061_C_A	proband	intron_variant	GPC5	GPC5:SFARI3	1.442	4.5722e-14	TRUE	chr13	92669416	intron_variant	MODIFIER	GPC5	SFARI3	SFARI3				NM_004466.6:c.1562-196866C>A		1	4.5722e-14	1.442	.	.	.	.	.	.	.	.	.	.	0.745371	NO	NO													0.918611
11266_p1_chr13_102425542_C_G	proband	intergenic_variant		NO			TRUE	chr13	103207341	intergenic_variant	MODIFIER		NO										.	.	.	.	.	.	.	.	.	.		NO	NO														SINE-Alu-AluY
11266_p1_chr13_107563518_A_G	proband	intergenic_variant		NO			TRUE	chr13	108336527	intron_variant&non_coding_transcript_variant	MODIFIER	LOC105370355	NO					XR_007063863.1:n.442+955A>G		1			.	.	.	.	.	.	.	.	.	.	0.334474	NO	NO
11266_p1_chr14_20999645_G_A	proband	intergenic_variant		NO			TRUE	chr14	26801755	intron_variant&non_coding_transcript_variant	MODIFIER	NOVA1-DT	NO					NR_147061.1:n.2021-4481G>A		1			.	.	.	.	.	.	.	.	.	.	-0.209471	NO	NO
11266_p1_chr14_25957680_C_G	proband	intron_variant	NUBPL	NO	0.896	0.095519	TRUE	chr14	31760394	intron_variant	MODIFIER	NUBPL	NO					NM_025152.3:c.514-27386C>G		1	0.095519	0.896	.	.	.	.	.	.	.	.	.	.		NO	NO														SINE-Alu-AluJo
11266_p1_chr14_82813473_G_A	proband	intron_variant	ZC3H14	NO	0.95	0.99986	TRUE	chr14	88592626	intron_variant	MODIFIER	ZC3H14	NO					NM_024824.5:c.1280-4108G>A		1	0.99986	0.95	.	.	.	.	.	.	.	.	.	.		YES	YES									H3K27ac					SINE-Alu-AluSz6
11266_p1_chr15_5412067_T_G	proband	intergenic_variant		NO				chr13_KN538372v1_fix	139109
11266_p1_chr15_5413944_T_G	proband	intergenic_variant		NO				chr13_KN538372v1_fix	137225
11266_p1_chr15_84353201_A_G	proband	intron_variant	AGBL1	NO	1.56	4.1021e-49	TRUE	chr15	86598278	intron_variant	MODIFIER	AGBL1	NO					NM_001386094.1:c.2994+43741A>G		1	4.1021e-49	1.56	.	.	.	.	.	.	.	.	.	.	0.673162	NO	NO														LTR-ERV1-MER89-int
11266_p1_chr16_64638402_C_T	proband	intergenic_variant		NO			TRUE	chr16	58846149	intron_variant&non_coding_transcript_variant	MODIFIER	LOC107984867	NO					XR_001752227.2:n.648-15886C>T		1			.	.	.	.	.	.	.	.	.	.		NO	NO														Retroposon-SVA-SVA_D
11266_p1_chr16_87502174_C_G	proband	upstream_gene_variant	CMIP	CMIP:SFARI2	0.65	0.84352	TRUE	chr16	81441339	upstream_gene_variant	MODIFIER	CMIP	SFARI2	SFARI2						1	0.84352	0.65	.	.	.	.	.	.	.	.	.	.	2.9589	YES	YES	dELS						Enhancer			H3K27me3
11266_p1_chr16_87505014_C_A	proband	upstream_gene_variant	CMIP	CMIP:SFARI2	0.65	0.84352	TRUE	chr16	81444179	upstream_gene_variant	MODIFIER	CMIP	SFARI2	SFARI2						1	0.84352	0.65	.	.	.	.	.	.	.	.	.	.		YES	YES	pELS,CTCF-bound					OREG1170240;OREG1251940;OREG1490520;OREG1946473	Promoter/Enhancer	Promoter	H3K27ac	H3K27me3	H3K4me3
11266_p1_chr17_80580960_G_A	proband	intergenic_variant		NO			TRUE	chr17	79683141	intergenic_variant	MODIFIER		NO										.	.	.	.	.	.	.	.	.	.		NO	NO														SINE-Alu-AluYf1
11266_p1_chr18_9612378_T_A	proband	intergenic_variant		NO
11266_p1_chr18_48236649_C_T	proband	intron_variant	ZBTB7C	NO	0.685	0.71933	TRUE	chr18	48045617	intron_variant	MODIFIER	ZBTB7C	NO					NM_001318841.2:c.-16-4494G>A		-1	0.71933	0.685	.	.	.	.	.	.	.	.	.	.		NO	NO														LINE-L2-L2c
11266_p1_chr19_10736287_T_A	proband	intergenic_variant		NO			TRUE	chr19	10609822	intron_variant	MODIFIER	SLC44A2	NO					XM_047439113.1:c.31+7261T>A		1	0.00079896	0.796	.	.	.	.	.	.	.	.	.	.		NO	NO														SINE-Alu-AluSz
11266_p1_chr19_17622615_G_A	proband	intron_variant	SLC27A1	NO	1.301	5.3966e-23	TRUE	chr19	17487979	intron_variant	MODIFIER	SLC27A1	NO					NM_198580.3:c.794+450G>A		1	5.3966e-23	1.301	.	.	.	.	.	.	.	.	.	.		YES	NO						OREG1490852	Enhancer
11266_p1_chr19_21154533_A_G	proband	upstream_gene_variant	ZNF430	NO	0.942	9.312e-07	TRUE	chr19	21016020	upstream_gene_variant	MODIFIER	ZNF430	NO							1	9.312e-07	0.942	.	.	.	.	.	.	.	.	.	.		NO	NO														LTR-ERV1-MER57A-int
11266_p1_chr19_38385512_C_T	proband	intron_variant	NPHS1	NO	0.876	3.6323e-26	TRUE	chr19	35839758	intron_variant	MODIFIER	NPHS1	NO					NM_004646.4:c.2816-151G>A		-1	3.6323e-26	0.876	.	.	.	.	.	.	.	.	.	.	2.63609	NO	NO														DNA-TcMar-Tigger-Tigger17b
11266_p1_chr21_19379370_C_T	proband	intron_variant	NCAM2	NO	0.623	0.99999	FALSE	chr21	21016973	intron_variant	MODIFIER	NCAM2	NO					NM_004540.5:c.55+18355C>T		1	0.99999	0.623	.	.	.	.	.	.	.	.	.	.	-1.34269	NO	NO
11266_p1_chr21_20527460_T_C	proband	intergenic_variant		NO			TRUE	chr21	22159830	intergenic_variant	MODIFIER		NO										.	.	.	.	.	.	.	.	.	.	-2.81638	NO	NO														LINE-L1-L1PB
11266_p1_chr22_27745595_C_T	proband	intergenic_variant		NO			TRUE	chr22	27284676	intergenic_variant	MODIFIER		NO										.	.	.	.	.	.	.	.	.	.	-0.862731	YES	YES								distalIntergenic_geneWithin50kb	H3K27ac	H3K27me3
11266_p1_chr22_39613754_T_G	proband	intron_variant	CBX7	NO	0.805	0.95621	TRUE	chr22	39143370	intron_variant	MODIFIER	CBX7	NO					NM_175709.5:c.114-1934A>C		-1	0.95621	0.805	.	.	.	.	.	.	.	.	.	.		NO	NO														DNA-TcMar-Tigger-Tigger3b
11266_s1_chr1_7851239_C_T	sibling	intron_variant	SLC45A1	SLC45A1:SFARI	0.841	6.3594e-06	TRUE	chr1	8319546	intron_variant	MODIFIER	SLC45A1	SFARI	SFARI				NM_001080397.3:c.-25+1360C>T		1	6.3594e-06	0.841	.	.	.	.	.	.	.	.	.	.	1.82927	NO	NO
11266_s1_chr1_47693939_A_G	sibling	intron_variant	TRABD2B	NO	0.941	0.7645	TRUE	chr1	47815029	intron_variant	MODIFIER	TRABD2B	NO					NM_001194986.2:c.667-13410T>C		-1	0.7645	0.941	.	.	.	.	.	.	.	.	.	.	0.292124	YES	NO							Enhancer							SINE-MIR-MIR3
11266_s1_chr1_62239076_C_G	sibling	intergenic_variant		NO			TRUE	chr1	62360568	intergenic_variant	MODIFIER		NO										.	.	.	.	.	.	.	.	.	.		NO	NO														SINE-Alu-AluSz6
11266_s1_chr1_67999246_C_T	sibling	downstream_gene_variant	WLS	NO	0.795	0.995	TRUE	chr1	68121822	intron_variant&non_coding_transcript_variant	MODIFIER	GNG12-AS1	NO					NR_040077.1:n.1074+581C>T		1			.	.	.	.	.	.	.	.	.	.	0.868878	YES	NO	dELS,CTCF-bound						Enhancer
11266_s1_chr1_81138053_G_T	sibling	intergenic_variant		NO			TRUE	chr1	81300510	upstream_gene_variant	MODIFIER	LOC107985018	NO							-1			.	.	.	.	.	.	.	.	.	.		NO	NO														SINE-Alu-AluY
11266_s1_chr1_113183096_G_A	sibling	intergenic_variant		NO			TRUE	chr1	113171201	intergenic_variant	MODIFIER		NO										.	.	.	.	.	.	.	.	.	.	2.52784	NO	NO														LINE-L1-L1MA4A
11266_s1_chr1_128551366_G_A	sibling	intergenic_variant		NO				chr4_KQ983257v1_fix	186943
11266_s1_chr1_158467593_T_G	sibling	intergenic_variant		NO			TRUE	chr1	159330552	intergenic_variant	MODIFIER		NO										.	.	.	.	.	.	.	.	.	.		NO	NO														LINE-L1-L1PA11
11266_s1_chr2_34837807_T_A	sibling	intergenic_variant		NO			TRUE	chr2	34832688	intergenic_variant	MODIFIER		NO										.	.	.	.	.	.	.	.	.	.	-3.14569	NO	NO
11266_s1_chr2_121656610_C_T	sibling	3_prime_UTR_variant	TFCP2L1	NO	0.344	0.99994	TRUE	chr2	121221318	3_prime_UTR_variant	MODIFIER	TFCP2L1	NO					NM_014553.3:c.*3023G>A		-1	0.99994	0.344	.	.	.	.	.	.	.	.	.	.	-0.78393	NO	NO
11266_s1_chr2_148741850_C_T	sibling	intron_variant	MBD5	MBD5:SFARI1;MBD5:NDD373;MBD5:ASD102;MBD5:HC138	0.309	0.98419	TRUE	chr2	148291462	intron_variant	MODIFIER	MBD5	SFARI1;NDD373;ASD102;HC138	SFARI1	NDD373	HC138	ASD102	NM_001378120.1:c.-679-50752C>T		1	0.98419	0.309	.	.	.	.	.	.	.	.	.	.	0.978578	NO	NO														LINE-L1-L1MB7
11266_s1_chr2_213066739_A_T	sibling	intergenic_variant		NO			TRUE	chr2	212585943	intergenic_variant	MODIFIER		NO										.	.	.	.	.	.	.	.	.	.	-1.17221	NO	NO														LINE-L1-L1P1
11266_s1_chr2_217187201_G_A	sibling	intergenic_variant		NO			TRUE	chr2	216704775	intergenic_variant	MODIFIER		NO										.	.	.	.	.	.	.	.	.	.	0.659618	NO	NO														SINE-Alu-AluSq2
11266_s1_chr2_221233313_C_T	sibling	intergenic_variant		NO			TRUE	chr2	220748317	intron_variant&non_coding_transcript_variant	MODIFIER	LOC105373896	NO					XR_001739890.2:n.96-5296C>T		1			.	.	.	.	.	.	.	.	.	.	-2.00731	YES	NO						OREG1704297
11266_s1_chr2_226657546_A_T	sibling	intergenic_variant		NO			TRUE	chr2	226175840	intron_variant&non_coding_transcript_variant	MODIFIER	LOC646736	NO					NR_046102.1:n.573+1025A>T		1			.	.	.	.	.	.	.	.	.	.	2.16868	YES	NO							Enhancer
11266_s1_chr3_51600238_T_C	sibling	intron_variant	RAD54L2	NO	0.275	1	TRUE	chr3	51569798	intron_variant	MODIFIER	RAD54L2	NO					NM_015106.4:c.-54-20569T>C		1	1	0.275	.	.	.	.	.	.	.	.	.	.	1.53064	NO	NO
11266_s1_chr3_131603134_C_T	sibling	intergenic_variant		NO			TRUE	chr3	128858414	downstream_gene_variant	MODIFIER	LOC653712	NO							-1			.	.	.	.	.	.	.	.	.	.	1.94545	YES	NO	dELS													LTR-ERV1-HERV3-int
11266_s1_chr3_145114512_G_C	sibling	intron_variant	XRN1	NO	0.448	0.99999	TRUE	chr3	142367231	intron_variant	MODIFIER	XRN1	NO					NM_001282857.2:c.3205-1865C>G		-1	0.99999	0.448	.	.	.	.	.	.	.	.	.	.		NO	NO														SINE-Alu-AluSp
11266_s1_chr3_169157740_T_C	sibling	intergenic_variant		NO			TRUE	chr3	166374631	intergenic_variant	MODIFIER		NO										.	.	.	.	.	.	.	.	.	.	-2.00004	NO	NO
11266_s1_chr3_175554775_G_A	sibling	synonymous_variant	ECT2	NO	0.949	0.00092912	TRUE	chr3	172769017	synonymous_variant	LOW	ECT2	NO					NM_001258315.2:c.1302G>A	NP_001245244.1:p.Lys434%3D	1	0.00092912	0.949	.	.	.	.	.	.	.	.	.	.	3.38696	NO	NO
11266_s1_chr4_3513729_C_T	sibling	intron_variant	LRPAP1	NO	1.375	2.9788e-15	TRUE	chr4	3514073	intron_variant	MODIFIER	LRPAP1	NO					NM_002337.4:c.1011+679G>A		-1	2.9788e-15	1.375	.	.	.	.	.	.	.	.	.	.		YES	YES								NoActivatingHistoneMarks
11266_s1_chr4_30745384_C_T	sibling	intron_variant	PCDH7	NO	0.824	0.99975	TRUE	chr4	30756406	intron_variant	MODIFIER	PCDH7	NO					NM_001173523.2:c.3174+31810C>T		1	0.99975	0.824	.	.	.	.	.	.	.	.	.	.	-0.949344	YES	NO		H3K27Ac					Enhancer							SINE-MIR-MIR
11266_s1_chr4_76824992_C_T	sibling	upstream_gene_variant	AFM	NO	1.509	9.6523e-20	TRUE	chr4	73481365	upstream_gene_variant	MODIFIER	AFM	NO							1	9.6523e-20	1.509	.	.	.	.	.	.	.	.	.	.	-2.33257	NO	NO														LINE-L1-L1MA3
11266_s1_chr4_83014483_A_G	sibling	intergenic_variant		NO			TRUE	chr4	79678805	intron_variant&non_coding_transcript_variant	MODIFIER	LINC02469	NO					XR_007058159.1:n.281+10678A>G		1			.	.	.	.	.	.	.	.	.	.	0.108652	YES	NO	dELS					OREG1242730;OREG1274177;OREG1626262;OREG1858269;OREG1931766
11266_s1_chr4_116052782_C_T	sibling	intergenic_variant		NO			TRUE	chr4	112744439	intron_variant	MODIFIER	ANK2	SFARI1;NDD373;ASD102;MC237	SFARI1	NDD373	MC237	ASD102	NM_001386186.2:c.72+38222C>T		1	0.99908	0.922	.	.	.	.	.	.	.	.	.	.		NO	NO														SINE-Alu-AluSx
11266_s1_chr4_137281399_G_T	sibling	intergenic_variant		NO			TRUE	chr4	133958895	intron_variant&non_coding_transcript_variant	MODIFIER	PABPC4L	NO					XR_001741133.2:n.4580-2399C>A		-1	0.046094	1.943	.	.	.	.	.	.	.	.	.	.	-1.24455	NO	NO														LTR-ERV1-MER39
11266_s1_chr5_27348131_T_C	sibling	intergenic_variant		NO			TRUE	chr5	27243387	intergenic_variant	MODIFIER		NO										.	.	.	.	.	.	.	.	.	.	-0.911974	NO	NO														LINE-L1-L1MC3
11266_s1_chr5_28519308_G_A	sibling	intergenic_variant		NO			TRUE	chr5	28413758	intergenic_variant	MODIFIER		NO										.	.	.	.	.	.	.	.	.	.	-0.49396	NO	NO
11266_s1_chr5_42635289_G_A	sibling	intergenic_variant		NO			TRUE	chr5	42379805	intergenic_variant	MODIFIER		NO										.	.	.	.	.	.	.	.	.	.	-3.5618	NO	NO														SINE-MIR-MIR
11266_s1_chr5_43117857_T_C	sibling	intergenic_variant		NO			TRUE	chr5	42864909	intergenic_variant	MODIFIER		NO										.	.	.	.	.	.	.	.	.	.	-5.25883	NO	NO														LINE-L1-L1PA6
11266_s1_chr5_60244740_C_G	sibling	intron_variant	PDE4D	PDE4D:NDD373;PDE4D:LC615	0.767	0.99999	TRUE	chr5	59426401	intron_variant	MODIFIER	PDE4D	NDD373;LC615		NDD373	LC615		NM_001104631.2:c.456-210433G>C		-1	0.99999	0.767	.	.	.	.	.	.	.	.	.	.	0.264047	YES	YES								Promoter	H3K27ac
11266_s1_chr5_89746712_T_A	sibling	intergenic_variant		NO			TRUE	chr5	89265604	intron_variant&non_coding_transcript_variant	MODIFIER	MEF2C-AS1	NO					NR_136218.1:n.535-111679T>A		1			.	.	.	.	.	.	.	.	.	.	-1.53517	YES	NO	dELS						Enhancer
11266_s1_chr5_96157686_C_T	sibling	3_prime_UTR_variant;downstream_gene_variant	RFESD;SPATA9	NO	1.583	0.0078552	TRUE	chr5	95656765	3_prime_UTR_variant	MODIFIER	RFESD	NO					NM_001131066.2:c.*456C>T		1	0.0078552	0.915	.	.	.	.	.	.	.	.	.	.	1.88586	YES	NO						OREG1255225							0.947173	LINE-L1-L1MC5a
11266_s1_chr5_101560130_A_T	sibling	intergenic_variant		NO			TRUE	chr5	101051862	intergenic_variant	MODIFIER		NO										.	.	.	.	.	.	.	.	.	.	-1.20102	NO	NO
11266_s1_chr5_168440439_A_G	sibling	intron_variant	TENM2	NO	0.26	1	TRUE	chr5	167905292	intron_variant	MODIFIER	TENM2	NO					NM_001395460.1:c.712+29097A>G		1	1	0.26	.	.	.	.	.	.	.	.	.	.	0.482189	NO	NO
11266_s1_chr6_41405111_C_T	sibling	intron_variant	FOXP4	NO	0.7	0.99977	TRUE	chr6	41576077	intron_variant	MODIFIER	FOXP4	NO					NM_001012426.2:c.205-1909C>T		1	0.99977	0.7	.	.	.	.	.	.	.	.	.	.	2.11461	YES	YES						OREG1501504;OREG1586865			H3K27ac
11266_s1_chr6_43208333_T_C	sibling	intergenic_variant		NO			TRUE	chr6	43379431	intergenic_variant	MODIFIER		NO										.	.	.	.	.	.	.	.	.	.	1.84798	NO	NO														SINE-Alu-AluJr
11266_s1_chr6_56597930_G_A	sibling	intron_variant	DST	DST:SFARI2	0.76	0.99965	TRUE	chr6	56756650	intron_variant	MODIFIER	DST	SFARI2	SFARI2				NM_001374736.1:c.626-21361C>T		-1	0.99965	0.76	.	.	.	.	.	.	.	.	.	.	1.74101	YES	NO	dELS						Enhancer							LTR-Gypsy-LTR81B
11266_s1_chr6_94038649_G_C	sibling	intergenic_variant		NO			TRUE	chr6	92826945	intergenic_variant	MODIFIER		NO										.	.	.	.	.	.	.	.	.	.	-1.20868	YES	NO	dELS,CTCF-bound
11266_s1_chr6_169398267_G_A	sibling	splice_region_variant,splice_polypyrimidine_tract_variant,intron_variant	FRMD1	NO	1.751	7.8243e-11	TRUE	chr6	168057344	splice_region_variant&splice_polypyrimidine_tract_variant&intron_variant	LOW	FRMD1	NO					NM_024919.6:c.1408-5C>T		-1	7.8243e-11	1.751	.	.	.	.	.	.	.	.	.	.		NO	NO
11266_s1_chr7_2584595_G_A	sibling	downstream_gene_variant	GRIFIN	NO	1.891	7.6623e-10	TRUE	chr7	2471210	downstream_gene_variant	MODIFIER	GRIFIN	NO							-1	7.6623e-10	1.891	.	.	.	.	.	.	.	.	.	.	2.51959	YES	NO	dELS						Enhancer
11266_s1_chr7_38464222_C_G	sibling	intergenic_variant		NO			TRUE	chr7	38307297	intergenic_variant	MODIFIER		NO										.	.	.	.	.	.	.	.	.	.		YES	NO	dELS						Enhancer
11266_s1_chr7_38464608_G_C	sibling	intergenic_variant		NO			TRUE	chr7	38307683	intergenic_variant	MODIFIER		NO										.	.	.	.	.	.	.	.	.	.		YES	NO							Promoter/Enhancer
11266_s1_chr7_42328540_G_A	sibling	intron_variant	GLI3	GLI3:SFARI3;GLI3:NDD373;GLI3:LC615	0.981	0.074492	TRUE	chr7	42170215	intron_variant	MODIFIER	GLI3	SFARI3;NDD373;LC615	SFARI3	NDD373	LC615		NM_000168.6:c.125-21747C>T		-1	0.074492	0.981	.	.	.	.	.	.	.	.	.	.		YES	YES								NoActivatingHistoneMarks						SINE-Alu-AluSx3
11266_s1_chr7_100263405_C_T	sibling	3_prime_UTR_variant	SMURF1	SMURF1:SFARI2	0.626	0.00047239	TRUE	chr7	99030080	3_prime_UTR_variant	MODIFIER	SMURF1	SFARI2	SFARI2				NM_181349.3:c.*504G>A		-1	0.00047239	0.626	.	.	.	.	.	.	.	.	.	.	1.06871	YES	YES							Enhancer	withinGene
11266_s1_chr7_107630174_G_C	sibling	intergenic_variant		NO			TRUE	chr7	106314742	intergenic_variant	MODIFIER		NO										.	.	.	.	.	.	.	.	.	.	1.87725	YES	NO							Enhancer
11266_s1_chr7_113177658_G_C	sibling	intron_variant	DOCK4	DOCK4:SFARI2	0.704	0.99999	TRUE	chr7	111859335	intron_variant	MODIFIER	DOCK4	SFARI2	SFARI2				NM_001363540.2:c.2473+4037C>G		-1	0.99999	0.704	.	.	.	.	.	.	.	.	.	.	-0.321294	NO	NO														LTR-ERVL-MaLR-MLT1D
11266_s1_chr7_157616917_G_A	sibling	intergenic_variant		NO			TRUE	chr7	156429136	downstream_gene_variant	MODIFIER	LOC105375599	NO							-1			.	.	.	.	.	.	.	.	.	.		NO	NO
11266_s1_chr8_22328_G_A	sibling	intergenic_variant		NO			TRUE	chr8	225534	intron_variant&non_coding_transcript_variant	MODIFIER	RPL23AP53	NO					NR_003572.2:n.294+5270C>T		-1			.	.	.	.	.	.	.	.	.	.	-9.40637	NO	NO														LINE-L1-L1M4
11266_s1_chr8_66620082_A_G	sibling	intergenic_variant		NO			TRUE	chr8	66194400	intron_variant&non_coding_transcript_variant	MODIFIER	LINC00967	NO					NR_039979.1:n.908+1089A>G		1			.	.	.	.	.	.	.	.	.	.	-4.22614	YES	NO							Enhancer							LINE-L2-L2b
11266_s1_chr8_102671698_C_T	sibling	intron_variant	GRHL2	NO	0.375	0.43123	TRUE	chr8	101545957	intron_variant	MODIFIER	GRHL2	NO					NM_024915.4:c.216+2521C>T		1	0.43123	0.375	.	.	.	.	.	.	.	.	.	.		YES	YES								NoActivatingHistoneMarks						SINE-Alu-AluSc
11266_s1_chr9_1523295_G_A	sibling	intergenic_variant		NO			TRUE	chr9	1521590	intergenic_variant	MODIFIER		NO										.	.	.	.	.	.	.	.	.	.	-4.03223	NO	NO
11266_s1_chr9_7011553_A_G	sibling	intron_variant	KDM4C	KDM4C:SFARI2;KDM4C:LC615	0.907	6.7629e-10	TRUE	chr9	7015509	intron_variant	MODIFIER	KDM4C	SFARI2;LC615	SFARI2		LC615		NM_015061.6:c.2183-344A>G		1	6.7629e-10	0.907	.	.	.	.	.	.	.	.	.	.	0.924542	NO	NO														Simple_repeat-Simple_repeat-(ATATT)n
11266_s1_chr9_24232592_A_C	sibling	intergenic_variant		NO			TRUE	chr9	24226594	intergenic_variant	MODIFIER		NO										.	.	.	.	.	.	.	.	.	.	-3.11248	NO	NO														LINE-L1-L1PA3
11266_s1_chr9_91104575_A_G	sibling	intergenic_variant		NO			TRUE	chr9	78945834	intergenic_variant	MODIFIER		NO										.	.	.	.	.	.	.	.	.	.	-2.97027	NO	NO
11266_s1_chr9_111183743_T_C	sibling	intron_variant	COL15A1	NO	0.787	8.3743e-18	TRUE	chr9	99012043	intron_variant	MODIFIER	COL15A1	NO					NM_001855.5:c.1354-3374T>C		1	8.3743e-18	0.787	.	.	.	.	.	.	.	.	.	.		NO	NO														LTR-ERV1-MER4-int
11266_s1_chr10_46133822_A_G	sibling	intergenic_variant		NO			TRUE	chr10	45252780	intergenic_variant	MODIFIER		NO										.	.	.	.	.	.	.	.	.	.		NO	NO														LINE-L1-L1MD
11266_s1_chr10_89603961_G_A	sibling	intron_variant	LIPK	NO	0.871	3.7069e-06	TRUE	chr10	88719970	intron_variant	MODIFIER	LIPK	NO					NM_001080518.2:c.-11-4563G>A		1	3.7069e-06	0.871	.	.	.	.	.	.	.	.	.	.	-1.48784	NO	NO
11266_s1_chr10_106432408_T_C	sibling	intergenic_variant		NO			TRUE	chr10	105542492	intergenic_variant	MODIFIER		NO										.	.	.	.	.	.	.	.	.	.	0.0460536	NO	NO
11266_s1_chr10_115900216_A_G	sibling	intergenic_variant		NO			TRUE	chr10	115005947	intergenic_variant	MODIFIER		NO										.	.	.	.	.	.	.	.	.	.	2.18299	NO	NO														SINE-Alu-AluJb
11266_s1_chr10_117484366_A_C	sibling	upstream_gene_variant	PNLIPRP1	NO	1.774	8.8998e-16	TRUE	chr10	116590307	upstream_gene_variant	MODIFIER	PNLIPRP1	NO							1	8.8998e-16	1.774	.	.	.	.	.	.	.	.	.	.	0.948682	YES	NO						OREG1188287;OREG1595777;OREG1654116	Promoter/Enhancer
11266_s1_chr11_72248668_C_T	sibling	intron_variant	CLPB	NO	0.952	9.6852e-07	TRUE	chr11	72322208	intron_variant	MODIFIER	CLPB	NO					NM_001258392.3:c.874-4988G>A		-1	9.6852e-07	0.952	.	.	.	.	.	.	.	.	.	.	0.79961	YES	NO			H3K4Me1
11266_s1_chr11_82647703_C_T	sibling	intergenic_variant		NO			TRUE	chr11	82711247	intergenic_variant	MODIFIER		NO										.	.	.	.	.	.	.	.	.	.		NO	NO
11266_s1_chr11_134836940_A_G	sibling	intergenic_variant		NO			TRUE	chr11	134792487	intergenic_variant	MODIFIER		NO										.	.	.	.	.	.	.	.	.	.		NO	NO
11266_s1_chr12_14962915_T_C	sibling	intergenic_variant		NO			TRUE	chr12	15085631	intergenic_variant	MODIFIER		NO										.	.	.	.	.	.	.	.	.	.	1.33849	NO	NO														SINE-Alu-AluJo
11266_s1_chr12_76207999_G_A	sibling	intergenic_variant		NO			TRUE	chr12	76230071	intergenic_variant	MODIFIER		NO										.	.	.	.	.	.	.	.	.	.	1.304	NO	NO														LINE-L1-L1MA7
11266_s1_chr12_96893687_C_T	sibling	intron_variant	NEDD1	NO	0.984	0.079446	TRUE	chr12	96919940	intron_variant	MODIFIER	NEDD1	NO					NM_152905.4:c.349-45C>T		1	0.079446	0.984	.	.	.	.	.	.	.	.	.	.	-0.612536	NO	NO
11266_s1_chr13_55126270_T_G	sibling	intergenic_variant		NO			TRUE	chr13	55910265	intergenic_variant	MODIFIER		NO										.	.	.	.	.	.	.	.	.	.	-1.64267	NO	NO														LTR-ERV1-LTR1A2
11266_s1_chr13_108961533_G_C	sibling	intergenic_variant		NO			TRUE	chr13	109733005	downstream_gene_variant	MODIFIER	LINC00676	NO							1			.	.	.	.	.	.	.	.	.	.		NO	NO														LTR-ERV1-LTR12C
11266_s1_chr14_4567179_C_T	sibling	intergenic_variant		NO			FALSE	chr22	11954635	intron_variant&non_coding_transcript_variant	MODIFIER	LOC102723769	NO					NR_110761.1:n.117-636C>T		1			.	.	.	.	.	.	.	.	.	.		NO	NO													0.982305	LTR-ERVL-MaLR-MLT1H1
11266_s1_chr14_45851493_T_C	sibling	intergenic_variant		NO			TRUE	chr14	51644582	downstream_gene_variant	MODIFIER	FRMD6-AS1	NO							-1			.	.	.	.	.	.	.	.	.	.	-0.873753	YES	NO	dELS													LINE-L2-L2a
11266_s1_chr14_50824827_A_G	sibling	intron_variant	TMEM260	NO	0.862	9.8595e-15	TRUE	chr14	56619064	intron_variant	MODIFIER	TMEM260	NO					NM_017799.4:c.1226+301A>G		1	9.8595e-15	0.862	.	.	.	.	.	.	.	.	.	.	2.69351	NO	NO
11266_s1_chr14_81559863_G_T	sibling	intergenic_variant		NO			TRUE	chr14	87338814	intergenic_variant	MODIFIER		NO										.	.	.	.	.	.	.	.	.	.	-0.30932	NO	NO
11266_s1_chr15_30124940_G_A	sibling	intergenic_variant		NO			TRUE	chr15	32330240	intron_variant&non_coding_transcript_variant	MODIFIER	LOC102724078	NO					XR_007064561.1:n.526+9121C>T		-1			.	.	.	.	.	.	.	.	.	.		NO	NO													0.996208
11266_s1_chr15_47250230_A_C	sibling	intron_variant;intron_variant	FGF7;FAM227B	NO	1.967	0.84022	TRUE	chr15	49441877	intron_variant	MODIFIER	FAM227B	NO					NM_152647.3:c.1012+66334T>G		-1	8.8618e-10	1.967	.	.	.	.	.	.	.	.	.	.	-0.595729	YES	NO						OREG1255803;OREG1884471
11266_s1_chr15_74903057_G_A	sibling	3_prime_UTR_variant	TSPAN3	NO	0.86	0.080964	TRUE	chr15	77042497	3_prime_UTR_variant	MODIFIER	TSPAN3	NO					NM_005724.6:c.*4338C>T		-1	0.080964	0.86	.	.	.	.	.	.	.	.	.	.	0.178014	NO	NO														LINE-L1-L1MC4
11266_s1_chr16_1932185_G_A	sibling	intron_variant	HS3ST6	NO	1.886	0.00049987	TRUE	chr16	1913101	intron_variant	MODIFIER	HS3ST6	NO					NM_001009606.4:c.414-896C>T		-1	0.00049987	1.886	.	.	.	.	.	.	.	.	.	.		YES	NO						OREG1184126	Enhancer
11266_s1_chr16_6877744_G_A	sibling	intron_variant	RBFOX1	RBFOX1:SFARI2	0.822	0.99998	FALSE	chr16	6847634	intron_variant	MODIFIER	RBFOX1	SFARI2	SFARI2				NM_018723.4:c.-16+192984G>A		1	0.99998	0.822	.	.	.	.	.	.	.	.	.	.		NO	NO														LTR-ERVL-MaLR-MLT1H
11266_s1_chr16_15654990_C_G	sibling	upstream_gene_variant	NDE1	NO	0.876	9.655e-05	TRUE	chr16	15650084	upstream_gene_variant	MODIFIER	NDE1	NO							1	9.655e-05	0.876	.	.	.	.	.	.	.	.	.	.	-1.65905	YES	YES	PLS,CTCF-bound				1810.05	OREG1187777;OREG1238314;OREG1481068;OREG1509560;OREG1623488;OREG1821843	Promoter/Enhancer	Promoter	H3K27ac		H3K4me3
11266_s1_chr16_80848727_T_G	sibling	intergenic_variant		NO			TRUE	chr16	74802026	intergenic_variant	MODIFIER		NO										.	.	.	.	.	.	.	.	.	.	-1.14044	NO	NO														LINE-L1-L1MEc
11266_s1_chr17_2273245_A_T	sibling	downstream_gene_variant;3_prime_UTR_variant	SGSM2;MNT	MNT:SFARI2	0.953	0.50645	TRUE	chr17	2384552	3_prime_UTR_variant	MODIFIER	MNT	SFARI2	SFARI2				NM_020310.3:c.*2349T>A		-1	0.50645	0.912	.	.	.	.	.	.	.	.	.	.	2.77329	YES	YES							Enhancer		H3K27ac
11266_s1_chr17_83401714_A_C	sibling	intron_variant	FOXK2	NO	0.894	0.0041648	TRUE	chr17	82532725	intron_variant	MODIFIER	FOXK2	NO					NM_004514.4:c.419+12418A>C		1	0.0041648	0.894	.	.	.	.	.	.	.	.	.	.		NO	NO														SINE-Alu-AluSx
11266_s1_chr18_42238943_T_C	sibling	intron_variant	PIK3C3	NO	1.851	8.5983e-05	TRUE	chr18	42047268	intron_variant	MODIFIER	PIK3C3	NO					NM_002647.4:c.2189-2263T>C		1	8.5983e-05	1.851	.	.	.	.	.	.	.	.	.	.	-0.705032	YES	NO						OREG1571557	Enhancer							DNA-hAT-Charlie-Charlie20a
11266_s1_chr18_54329163_G_A	sibling	intergenic_variant		NO			TRUE	chr18	54126081	intergenic_variant	MODIFIER		NO										.	.	.	.	.	.	.	.	.	.	1.00035	NO	NO														DNA-hAT-Charlie-MER117
11266_s1_chr18_55790076_T_G	sibling	intron_variant	TCF4	TCF4:SFARI1;TCF4:NDD373;TCF4:ASD102;TCF4:HC138	0.098	0.99999	TRUE	chr18	55587018	intron_variant	MODIFIER	TCF4	SFARI1;NDD373;ASD102;HC138	SFARI1	NDD373	HC138	ASD102	NM_001083962.2:c.72+27A>C		-1	0.99999	0.098	.	.	.	.	.	.	.	.	.	.		YES	NO	PLS,CTCF-bound	H3K27Ac		H3K4Me3		OREG1220068;OREG1250191	Promoter/Enhancer
11266_s1_chr18_63430177_G_A	sibling	intron_variant	BCL2	NO	0.415	0.99721	TRUE	chr18	63225211	intron_variant	MODIFIER	BCL2	NO					NM_000633.3:c.585+92871C>T		-1	0.99721	0.415	.	.	.	.	.	.	.	.	.	.	3.05703	NO	NO														LINE-L1-HAL1
11266_s1_chr18_64287081_C_T	sibling	intergenic_variant		NO			TRUE	chr18	64081983	intron_variant&non_coding_transcript_variant	MODIFIER	LINC00305	NO					NR_027245.1:n.476-1581G>A		-1			.	.	.	.	.	.	.	.	.	.	1.79789	NO	NO
11266_s1_chr19_6360230_A_C	sibling	downstream_gene_variant;downstream_gene_variant;upstream_gene_variant	PSPN;CLPP;ALKBH7	NO	1.964	0.0061632	TRUE	chr19	6371328	upstream_gene_variant	MODIFIER	ALKBH7	NO							1	9.3653e-07	1.886	.	.	.	.	.	.	.	.	.	.		NO	NO														SINE-Alu-AluSx1
11266_s1_chr19_25656321_C_G	sibling	intergenic_variant		NO
11266_s1_chr20_639303_G_A	sibling	intergenic_variant		NO			TRUE	chr20	595566	intergenic_variant	MODIFIER		NO										.	.	.	.	.	.	.	.	.	.		YES	NO							Enhancer
11266_s1_chr20_31566575_A_G	sibling	intergenic_variant		NO			FALSE	chr20	29073552	intergenic_variant	MODIFIER		NO										.	.	.	.	.	.	.	.	.	.		NO	NO													0.967456	DNA-TcMar-Tigger-Tigger13a
11266_s1_chr20_36473018_C_T	sibling	intron_variant	NCOA6	NO	0.694	0.99999	TRUE	chr20	34752348	intron_variant	MODIFIER	NCOA6	NO					NM_014071.5:c.1676-1829G>A		-1	0.99999	0.694	.	.	.	.	.	.	.	.	.	.		NO	NO
11266_s1_chr21_27080088_T_C	sibling	intergenic_variant		NO			TRUE	chr21	28716923	intron_variant&non_coding_transcript_variant	MODIFIER	N6AMT1	NO					XR_007067787.1:n.936+104982A>G		-1	1.9439e-06	1.942	.	.	.	.	.	.	.	.	.	.	-0.994781	NO	NO														LINE-L1-L1PA16
11266_s1_chr22_9892992_C_T	sibling	intergenic_variant		NO			FALSE	chr22	12081541	intergenic_variant	MODIFIER		NO										.	.	.	.	.	.	.	.	.	.		NO	NO													0.990559
11266_s1_chr22_24820938_A_G	sibling	intron_variant	SPECC1L	NO	0.581	0.99995	TRUE	chr22	24359328	intron_variant&non_coding_transcript_variant	MODIFIER	SPECC1L-ADORA2A	NO					NR_103546.1:n.3174-3933A>G		1			.	.	.	.	.	.	.	.	.	.	-1.84085	YES	NO						OREG1224368	Enhancer							LINE-L2-L2c
11266_s1_chr22_44439133_A_C	sibling	intron_variant	SAMM50	NO	0.878	3.0153e-05	TRUE	chr22	43955988	intron_variant	MODIFIER	SAMM50	NO					NM_015380.5:c.21+390A>C		1	3.0153e-05	0.878	.	.	.	.	.	.	.	.	.	.	1.94532	YES	YES	pELS,CTCF-bound			H3K4Me3		OREG1259291;OREG1809025	Promoter/Enhancer				H3K4me3
11266_s1_chr22_44904692_A_G	sibling	intergenic_variant		NO			TRUE	chr22	44420864	intergenic_variant	MODIFIER		NO										.	.	.	.	.	.	.	.	.	.		NO	NO														LINE-L1-L1M4a1
11266_s1_chr22_46279251_A_G	sibling	intron_variant	ATXN10	NO	0.832	0.00051804	TRUE	chr22	45794546	intron_variant	MODIFIER	ATXN10	NO					NM_013236.4:c.1174-12413A>G		1	0.00051804	0.832	.	.	.	.	.	.	.	.	.	.	3.2768	YES	NO	pELS													LINE-L1-L1M5
11414_s1_chr1_71966365_T_A	sibling	intron_variant	NEGR1	NEGR1:SFARI2	0.646	0.99557	TRUE	chr1	72087441	intron_variant	MODIFIER	NEGR1	SFARI2	SFARI2				NM_173808.3:c.177-152130A>T		-1	0.99557	0.646	.	.	.	.	.	.	.	.	.	.		NO	NO
11414_s1_chr1_106679539_A_G	sibling	intergenic_variant		NO			TRUE	chr1	106642083	intergenic_variant	MODIFIER		NO										.	.	.	.	.	.	.	.	.	.	0.382167	NO	NO
11414_s1_chr1_107717904_C_T	sibling	intron_variant	VAV3	NO	0.977	9.6565e-11	TRUE	chr1	107680428	intron_variant	MODIFIER	VAV3	NO					NM_006113.5:c.1777+3060G>A		-1	9.6565e-11	0.977	.	.	.	.	.	.	.	.	.	.	1.9538	YES	NO							Enhancer
11414_s1_chr1_169656997_C_T	sibling	intergenic_variant		NO			TRUE	chr1	170301080	intergenic_variant	MODIFIER		NO										.	.	.	.	.	.	.	.	.	.		NO	NO														SINE-MIR-MIRb
11414_s1_chr1_171461155_A_G	sibling	intron_variant	DNM3	NO	0.772	8.6211e-05	TRUE	chr1	172104440	intron_variant	MODIFIER	DNM3	NO					NM_015569.5:c.1545+11565A>G		1	8.6211e-05	0.772	.	.	.	.	.	.	.	.	.	.	-0.496214	NO	NO														LINE-L1-L1M4
11414_s1_chr1_181309727_C_T	sibling	intergenic_variant		NO			TRUE	chr1	181954304	intergenic_variant	MODIFIER		NO										.	.	.	.	.	.	.	.	.	.		NO	NO														LINE-L1-L1PA4
11414_s1_chr1_191976171_C_T	sibling	intergenic_variant		NO			TRUE	chr1	192629034	intron_variant&non_coding_transcript_variant	MODIFIER	LOC107985241	NO					XR_001738348.2:n.583-4975C>T		1			.	.	.	.	.	.	.	.	.	.	0.383643	YES	NO						OREG1276944
11414_s1_chr1_200027334_A_C	sibling	intron_variant	CAMSAP2	NO	0.202	0.55396	TRUE	chr1	200770317	intron_variant	MODIFIER	CAMSAP2	NO					NM_203459.4:c.399+9219A>C		1	0.55396	0.202	.	.	.	.	.	.	.	.	.	.	1.90815	NO	NO														SINE-MIR-MIRb
11414_s1_chr2_18225107_C_T	sibling	intergenic_variant		NO			TRUE	chr2	18193483	intergenic_variant	MODIFIER		NO										.	.	.	.	.	.	.	.	.	.	-0.841097	NO	NO														LINE-CR1-L3
11414_s1_chr2_21791644_C_A	sibling	intergenic_variant		NO			TRUE	chr2	21757940	intergenic_variant	MODIFIER		NO										.	.	.	.	.	.	.	.	.	.	-0.824554	YES	YES								distalIntergenic_geneWithin50kb
11414_s1_chr2_50700555_T_C	sibling	intron_variant	NRXN1	NRXN1:SFARI1;NRXN1:NDD373;NRXN1:ASD102	0.967	0.99997	TRUE	chr2	50704391	intron_variant	MODIFIER	NRXN1	SFARI1;NDD373;ASD102	SFARI1	NDD373		ASD102	NM_001330078.2:c.833-80776A>G		-1	0.99997	0.967	.	.	.	.	.	.	.	.	.	.	-1.535	NO	NO
11414_s1_chr2_95818034_T_A	sibling	intron_variant	KCNIP3	NO	1.249	1.7964e-09	TRUE	chr2	95311557	intron_variant	MODIFIER	KCNIP3	NO					NM_013434.5:c.181+1037T>A		1	1.7964e-09	1.249	.	.	.	.	.	.	.	.	.	.		NO	NO
11414_s1_chr2_218385596_C_T	sibling	intron_variant	TNS1	NO	0.852	0.99997	TRUE	chr2	217900751	intron_variant	MODIFIER	TNS1	NO					NM_001387777.1:c.322-239G>A		-1	0.99997	0.852	.	.	.	.	.	.	.	.	.	.	3.22092	YES	NO	PLS					OREG1493239	Promoter/Enhancer
11414_s1_chr3_9693044_A_C	sibling	intron_variant;upstream_gene_variant	MTMR14;CPNE9	NO	0.863	0.00088068	TRUE	chr3	9701085	intron_variant	MODIFIER	MTMR14	NO					NM_001077525.3:c.1770-705A>C		1	0.00088068	0.689	.	.	.	.	.	.	.	.	.	.	4.20036	NO	NO
11414_s1_chr3_9695095_G_C	sibling	downstream_gene_variant;upstream_gene_variant	MTMR14;CPNE9	NO	0.863	0.00088068	TRUE	chr3	9703140	upstream_gene_variant	MODIFIER	LOC124909344	NO							-1			.	.	.	.	.	.	.	.	.	.	3.30139	YES	YES										H3K27me3
11414_s1_chr3_9915987_A_G	sibling	missense_variant	IL17RC	NO	0.859	9.3833e-11	TRUE	chr3	9923971	missense_variant	MODERATE	IL17RC	NO					NM_153460.4:c.713A>G	NP_703190.2:p.Tyr238Cys	1	9.3833e-11	0.859	rs2083822331	.	.,0.0,0.005,0.001,.,0.099,0.0,0.002,0.0	0.255,0.255,0.255,0.255,.,0.255,0.255,0.255,0.255	0.5886,0.5272,0.6227,0.6546,.,0.5931,0.6043,0.5737,0.5758	P,A,P,P,.,P,P,P,P	6.622	-3.222	0.549366	.		NO	NO
11414_s1_chr3_23880757_C_T	sibling	intron_variant	UBE2E1	NO	0.902	0.98389	TRUE	chr3	23875980	intron_variant	MODIFIER	UBE2E1	NO					NM_003341.5:c.204-11587C>T		1	0.98389	0.902	.	.	.	.	.	.	.	.	.	.	3.01095	NO	NO														SINE-Alu-AluSc
11414_s1_chr3_43551537_G_C	sibling	intron_variant	ANO10	NO	1.92	0.00097008	TRUE	chr3	43535979	intron_variant	MODIFIER	ANO10	NO					NM_018075.5:c.1797+13741C>G		-1	0.00097008	1.92	.	.	.	.	.	.	.	.	.	.		NO	NO
11414_s1_chr3_80429770_C_T	sibling	intergenic_variant		NO			TRUE	chr3	80375191	intergenic_variant	MODIFIER		NO										.	.	.	.	.	.	.	.	.	.	-1.30633	NO	NO														LINE-L1-L1MEf
11414_s1_chr3_85035253_T_C	sibling	intron_variant	CADM2	CADM2:SFARI2	0.694	0.97975	TRUE	chr3	84970237	intron_variant	MODIFIER	CADM2	SFARI2	SFARI2				NM_001167675.2:c.61+10569T>C		1	0.97975	0.694	.	.	.	.	.	.	.	.	.	.		NO	NO
11414_s1_chr3_183741359_A_G	sibling	intron_variant	FXR1	NO	0.45	0.99387	TRUE	chr3	180939578	intron_variant	MODIFIER	FXR1	NO					NM_005087.4:c.198+4347A>G		1	0.99387	0.45	.	.	.	.	.	.	.	.	.	.	-0.778414	NO	NO														LTR-ERVL-MER21C
11414_s1_chr4_18108404_T_C	sibling	intergenic_variant		NO			TRUE	chr4	18126045	intergenic_variant	MODIFIER		NO										.	.	.	.	.	.	.	.	.	.	0.723846	NO	NO
11414_s1_chr4_143590813_G_T	sibling	intergenic_variant		NO			TRUE	chr4	140271053	intron_variant	MODIFIER	SCOC	NO					NM_032547.3:c.-19+13643G>T		1	0.092523	1.855	.	.	.	.	.	.	.	.	.	.	1.01663	NO	NO
11414_s1_chr4_145667304_G_A	sibling	intron_variant	INPP4B	NO	0.952	0.94574	TRUE	chr4	142350024	intron_variant	MODIFIER	INPP4B	NO					NM_001101669.3:c.373-35262C>T		-1	0.94574	0.952	.	.	.	.	.	.	.	.	.	.	-0.491467	YES	NO						OREG1229277	Enhancer
11414_s1_chr4_169581011_A_C	sibling	intergenic_variant		NO			TRUE	chr4	166235302	intergenic_variant	MODIFIER		NO										.	.	.	.	.	.	.	.	.	.		NO	NO														LINE-L1-L1PA3
11414_s1_chr4_171735088_T_G	sibling	intron_variant	DDX60L	NO	1.901	0.00085605	TRUE	chr4	168376098	intron_variant	MODIFIER	DDX60L	NO					NM_001012967.3:c.4486-574A>C		-1	0.00085605	1.901	.	.	.	.	.	.	.	.	.	.	-0.431583	NO	NO														SINE-MIR-MIRb
11414_s1_chr4_173651681_T_G	sibling	intergenic_variant		NO			TRUE	chr4	170293980	intergenic_variant	MODIFIER		NO										.	.	.	.	.	.	.	.	.	.	0.0783353	NO	NO
11414_s1_chr5_53517876_T_C	sibling	intergenic_variant		NO			TRUE	chr5	52690161	upstream_gene_variant	MODIFIER	LOC105378963	NO							-1			.	.	.	.	.	.	.	.	.	.	0.113509	NO	NO														SINE-Alu-AluJb
11414_s1_chr5_101945812_T_G	sibling	intergenic_variant		NO			TRUE	chr5	101437625	intergenic_variant	MODIFIER		NO										.	.	.	.	.	.	.	.	.	.		NO	NO														LTR-ERVL-MaLR-MLT1H
11414_s1_chr5_120367637_G_A	sibling	intergenic_variant		NO			TRUE	chr5	119847135	intron_variant&non_coding_transcript_variant	MODIFIER	LOC105379144	NO					XR_948706.2:n.59+11816G>A		1			.	.	.	.	.	.	.	.	.	.	-4.15564	NO	NO
11414_s1_chr6_64715158_C_A	sibling	upstream_gene_variant	PTP4A1	NO	0.988	0.93591	TRUE	chr6	63569224	3_prime_UTR_variant	MODIFIER	LOC124901228	NO					XM_047419610.1:c.*3461G>T		-1			.	.	.	.	.	.	.	.	.	.	-0.115178	NO	NO														Simple_repeat-Simple_repeat-(TCTTCCC)n
11414_s1_chr6_77626242_T_A	sibling	intergenic_variant		NO			TRUE	chr6	76449158	intergenic_variant	MODIFIER		NO										.	.	.	.	.	.	.	.	.	.		NO	NO														SINE-Alu-AluY
11414_s1_chr6_99169099_C_A	sibling	intergenic_variant		NO			TRUE	chr6	97994913	intergenic_variant	MODIFIER		NO										.	.	.	.	.	.	.	.	.	.	-0.571557	NO	NO
11414_s1_chr6_116538237_C_T	sibling	intergenic_variant		NO			TRUE	chr6	115354946	intergenic_variant	MODIFIER		NO										.	.	.	.	.	.	.	.	.	.	0.271651	NO	NO														LINE-L2-L2c
11414_s1_chr6_126925879_C_T	sibling	intergenic_variant		NO			TRUE	chr6	125737364	intron_variant&non_coding_transcript_variant	MODIFIER	HEY2-AS1	NO					XR_001744330.2:n.721+7538G>A		-1			.	.	.	.	.	.	.	.	.	.	2.35118	NO	NO
11414_s1_chr7_147291609_C_A	sibling	intergenic_variant		NO			TRUE	chr7	146111554	intergenic_variant	MODIFIER		NO										.	.	.	.	.	.	.	.	.	.	0.51296	NO	NO
11414_s1_chr8_8299393_G_T	sibling	intron_variant	FAM167A	NO	1.949	0.0067977		chr8_KZ208915v1_fix	1907238
11414_s1_chr8_21092630_G_A	sibling	intergenic_variant		NO			TRUE	chr8	20827036	intron_variant&non_coding_transcript_variant	MODIFIER	LOC105379315	NO					XR_949569.4:n.182+36480G>A		1			.	.	.	.	.	.	.	.	.	.	-0.264561	NO	NO														SINE-Alu-AluYj4
11414_s1_chr8_55715540_C_T	sibling	intron_variant	XKR4	NO	0.376	0.99998	TRUE	chr8	55337966	intron_variant	MODIFIER	XKR4	NO					NM_052898.2:c.807-19712C>T		1	0.99998	0.376	.	.	.	.	.	.	.	.	.	.	-2.02716	NO	NO
11414_s1_chr8_98702691_T_C	sibling	intergenic_variant		NO			TRUE	chr8	97577013	intergenic_variant	MODIFIER		NO										.	.	.	.	.	.	.	.	.	.	-1.18374	NO	NO														LINE-L2-L2a
11414_s1_chr8_111946301_G_T	sibling	intergenic_variant		NO			TRUE	chr8	110817693	intergenic_variant	MODIFIER		NO										.	.	.	.	.	.	.	.	.	.		NO	NO														LINE-L1-L1MC
11414_s1_chr8_143711955_C_T	sibling	intergenic_variant		NO			TRUE	chr8	142568395	intergenic_variant	MODIFIER		NO										.	.	.	.	.	.	.	.	.	.	0.921338	YES	NO	CTCF-only,CTCF-bound													LTR-ERVL-MaLR-MLT1B
11414_s1_chr9_26145761_A_T	sibling	intergenic_variant		NO			TRUE	chr9	26135274	intron_variant&non_coding_transcript_variant	MODIFIER	LOC107987027	NO					XR_001746564.1:n.380+1471A>T		1			.	.	.	.	.	.	.	.	.	.	-3.4286	NO	NO
11414_s1_chr9_28629246_G_A	sibling	intron_variant	LINGO2	NO	0.714	0.070611	TRUE	chr9	28616033	intron_variant	MODIFIER	LINGO2	NO					NM_001258282.3:c.-314+54167C>T		-1	0.070611	0.714	.	.	.	.	.	.	.	.	.	.	0.892425	NO	NO														LINE-L1-L1ME3A
11414_s1_chr9_28629329_G_C	sibling	intron_variant	LINGO2	NO	0.714	0.070611	TRUE	chr9	28616116	intron_variant	MODIFIER	LINGO2	NO					NM_001258282.3:c.-314+54084C>G		-1	0.070611	0.714	.	.	.	.	.	.	.	.	.	.	0.892425	NO	NO														LINE-L1-L1ME3A
11414_s1_chr9_39299224_G_A	sibling	intergenic_variant		NO			TRUE	chr9	39285804	intron_variant	MODIFIER	CNTNAP3	SFARI2	SFARI2				NM_033655.5:c.85+2176C>T		-1			.	.	.	.	.	.	.	.	.	.		NO	NO													0.998457	SINE-Alu-AluSq2
11414_s1_chr10_13852958_G_T	sibling	intron_variant	FRMD4A	NO	0.689	0.99825	TRUE	chr10	13839840	intron_variant	MODIFIER	FRMD4A	NO					NM_018027.5:c.111+19007C>A		-1	0.99825	0.689	.	.	.	.	.	.	.	.	.	.		YES	YES	dELS,CTCF-bound					OREG1808491	Enhancer	withinGene
11414_s1_chr10_51266254_C_T	sibling	intron_variant	SGMS1	NO	0.711	0.99874	TRUE	chr10	50418063	intron_variant	MODIFIER	SGMS1	NO					NM_147156.4:c.-232+15413G>A		-1	0.99874	0.711	.	.	.	.	.	.	.	.	.	.	2.18442	YES	YES	dELS,CTCF-bound	H3K27Ac		H3K4Me3		OREG1174504;OREG1225847;OREG1256128;OREG1884896	Promoter/Enhancer	Promoter	H3K27ac		H3K4me3
11414_s1_chr10_58968981_C_A	sibling	intergenic_variant		NO			TRUE	chr10	58114881	intergenic_variant	MODIFIER		NO										.	.	.	.	.	.	.	.	.	.	0.783537	NO	NO														SINE-Alu-AluJo
11414_s1_chr10_73783092_C_T	sibling	splice_region_variant,splice_polypyrimidine_tract_variant,intron_variant	OIT3	NO	0.988	4.4064e-08	TRUE	chr10	72911714	splice_region_variant&splice_polypyrimidine_tract_variant&intron_variant	LOW	OIT3	NO					NM_152635.3:c.668-3C>T		1	4.4064e-08	0.988	.	.	.	.	.	.	.	.	.	.	1.38756	NO	NO
11414_s1_chr10_99837946_G_A	sibling	intron_variant	HPSE2	NO	0.943	6.5474e-07	TRUE	chr10	98956325	intron_variant	MODIFIER	HPSE2	NO					NM_021828.5:c.610+187913C>T		-1	6.5474e-07	0.943	.	.	.	.	.	.	.	.	.	.	1.02658	YES	NO							Enhancer
11414_s1_chr10_102127566_T_A	sibling	intergenic_variant		NO			TRUE	chr10	101244217	intergenic_variant	MODIFIER		NO										.	.	.	.	.	.	.	.	.	.	1.81604	YES	NO							Enhancer							SINE-MIR-MIRb
11414_s1_chr10_104415138_G_A	sibling	intron_variant	NEURL1	NO	0.931	6.6565e-07	TRUE	chr10	103527818	intron_variant	MODIFIER	NEURL1	NO					NM_004210.5:c.85+33346G>A		1	6.6565e-07	0.931	.	.	.	.	.	.	.	.	.	.		YES	NO	dELS	H3K27Ac				OREG1684409	Enhancer							LTR-ERV1-MER41-int
11414_s1_chr11_3794199_A_T	sibling	intron_variant	NUP98	NO	0.815	0.93801	TRUE	chr11	3728861	intron_variant	MODIFIER	NUP98	NO					NM_016320.5:c.1730+2530T>A		-1	0.93801	0.815	.	.	.	.	.	.	.	.	.	.	0.4203	YES	NO	dELS													LINE-L2-L2a
11414_s1_chr11_40617881_C_T	sibling	intron_variant	LRRC4C	LRRC4C:SFARI1;LRRC4C:ASD102	0.297	0.99998	TRUE	chr11	40471288	intron_variant	MODIFIER	LRRC4C	SFARI1;ASD102	SFARI1			ASD102	NM_001258419.2:c.-269-151567G>A		-1	0.99998	0.297	.	.	.	.	.	.	.	.	.	.		NO	NO														LINE-L1-L1PA7
11414_s1_chr11_108010064_T_C	sibling	intergenic_variant		NO			TRUE	chr11	108003002	intergenic_variant	MODIFIER		NO										.	.	.	.	.	.	.	.	.	.	2.04187	YES	NO						OREG1414147								SINE-Alu-AluSz6
11414_s1_chr12_45052158_A_G	sibling	intergenic_variant		NO			TRUE	chr12	45093545	intergenic_variant	MODIFIER		NO										.	.	.	.	.	.	.	.	.	.	0.384335	NO	NO
11414_s1_chr12_94654876_G_A	sibling	intergenic_variant		NO			TRUE	chr12	94674038	intergenic_variant	MODIFIER		NO										.	.	.	.	.	.	.	.	.	.	2.52905	YES	NO						OREG1669906	Enhancer
11414_s1_chr13_33033500_C_T	sibling	upstream_gene_variant	RFC3	NO	1.766	0.059705	TRUE	chr13	33816018	upstream_gene_variant	MODIFIER	RFC3	NO							1	0.059705	1.766	.	.	.	.	.	.	.	.	.	.		NO	NO														SINE-Alu-AluSx
11414_s1_chr13_69392496_A_G	sibling	intergenic_variant		NO			TRUE	chr13	70170659	intergenic_variant	MODIFIER		NO										.	.	.	.	.	.	.	.	.	.	-0.767822	YES	NO						OREG1576046;OREG1634780
11414_s1_chr13_71169457_A_C	sibling	intergenic_variant		NO			TRUE	chr13	71947849	intergenic_variant	MODIFIER		NO										.	.	.	.	.	.	.	.	.	.	-1.52602	NO	NO														LINE-L2-L2a
11414_s1_chr13_100940044_C_T	sibling	intron_variant	FGF14	FGF14:SFARI3	0.482	0.99978	TRUE	chr13	101724036	intron_variant	MODIFIER	FGF14	SFARI3	SFARI3				NM_004115.4:c.608-1069G>A		-1	0.99978	0.482	.	.	.	.	.	.	.	.	.	.		NO	NO
11414_s1_chr13_108825798_G_A	sibling	intergenic_variant		NO			TRUE	chr13	109597492	intron_variant&non_coding_transcript_variant	MODIFIER	LOC124903210	NO					XR_007063870.1:n.941-5144C>T		-1			.	.	.	.	.	.	.	.	.	.	-0.64451	NO	NO
11414_s1_chr14_79499875_C_A	sibling	intergenic_variant		NO			TRUE	chr14	85286196	intergenic_variant	MODIFIER		NO										.	.	.	.	.	.	.	.	.	.	-3.37908	NO	NO
11414_s1_chr15_14552753_T_C	sibling	intergenic_variant		NO			FALSE	chr20	29883126	intergenic_variant	MODIFIER		NO										.	.	.	.	.	.	.	.	.	.		NO	NO													0.947349	LINE-L1-L1M5
11414_s1_chr15_23304032_T_G	sibling	intergenic_variant		NO			TRUE	chr15	25566282	intron_variant&non_coding_transcript_variant	MODIFIER	LINC02250	NO					XR_007064542.1:n.182+12343A>C		-1			.	.	.	.	.	.	.	.	.	.		NO	NO														LTR-ERV1-LTR12_
11414_s1_chr15_73606929_C_A	sibling	intergenic_variant		NO			TRUE	chr15	75736199	intron_variant&non_coding_transcript_variant	MODIFIER	DNM1P35	NO					NR_024595.3:n.616+2188G>T		-1			.	.	.	.	.	.	.	.	.	.		NO	NO													0.93769	SINE-MIR-MIR3
11414_s1_chr15_92565838_T_C	sibling	intergenic_variant		NO			TRUE	chr15	94801842	intergenic_variant	MODIFIER		NO										.	.	.	.	.	.	.	.	.	.	-1.81329	NO	NO														LINE-L1-L1MEd
11414_s1_chr15_92892850_A_G	sibling	intergenic_variant		NO			TRUE	chr15	95128657	intron_variant&non_coding_transcript_variant	MODIFIER	LOC105370991	NO					XR_002957693.2:n.577-1412A>G		1			.	.	.	.	.	.	.	.	.	.	-0.869296	NO	NO
11414_s1_chr16_76303542_A_G	sibling	intron_variant	COG4	COG4:LC615	0.966	4.1938e-07	TRUE	chr16	70492366	intron_variant	MODIFIER	COG4	LC615			LC615		NM_015386.3:c.1648-1974T>C		-1	4.1938e-07	0.966	.	.	.	.	.	.	.	.	.	.		NO	NO
11414_s1_chr17_5338236_C_A	sibling	missense_variant	DHX33	NO	0.806	9.3136e-05	TRUE	chr17	5444498	missense_variant	MODERATE	DHX33	NO					NM_020162.4:c.1831G>T	NP_064547.2:p.Ala611Ser	-1	9.3136e-05	0.806	rs139645406	.	0.385,0.642	0.022,0.022	0.0725,0.0725	B,B	-1.028	-2.578	0.359033	.	4.94241	NO	NO
11414_s1_chr18_73524287_A_G	sibling	intergenic_variant		NO			TRUE	chr18	73302829	intergenic_variant	MODIFIER		NO										.	.	.	.	.	.	.	.	.	.	0.817077	NO	NO
11414_s1_chr19_32315945_G_A	sibling	intergenic_variant		NO			TRUE	chr19	29790216	intergenic_variant	MODIFIER		NO										.	.	.	.	.	.	.	.	.	.	0.807842	NO	NO														LINE-L1-L1MC4
11414_s1_chr21_8235882_T_A	sibling	intergenic_variant		NO
11611_p1_chr1_11307159_G_A	proband	intron_variant	C1orf167	NO	1.321	9.5313e-38	TRUE	chr1	11763073	intron_variant	MODIFIER	C1orf167	NO					NM_001010881.2:c.-71+768G>A		1	9.5313e-38	1.321	.	.	.	.	.	.	.	.	.	.	3.94957	YES	YES						OREG1948144				H3K27me3				LINE-L2-L2a
11611_p1_chr1_42764229_T_C	proband	intergenic_variant		NO			TRUE	chr1	42893753	downstream_gene_variant	MODIFIER	LOC339539	NO							1			.	.	.	.	.	.	.	.	.	.	1.33297	NO	NO														LTR?-LTR?-MamRep1151
11611_p1_chr1_113944947_G_A	proband	intron_variant	HIPK1	NO	0.54	0.99971	TRUE	chr1	113933286	intron_variant	MODIFIER	HIPK1	NO					NM_198268.3:c.-3+3754G>A		1	0.99971	0.54	.	.	.	.	.	.	.	.	.	.	-0.0116034	YES	NO						OREG1270955	Promoter/Enhancer							LINE-L2-L2c
11611_p1_chr1_153594223_C_T	proband	intron_variant	IL6R	NO	0.967	8.6891e-08	TRUE	chr1	154457070	intron_variant	MODIFIER	IL6R	NO					NM_000565.4:c.1160+2489C>T		1	8.6891e-08	0.967	.	.	.	.	.	.	.	.	.	.		YES	NO	dELS,CTCF-bound						Enhancer							SINE-Alu-AluSz
11611_p1_chr1_163997073_A_T	proband	intron_variant	PBX1	PBX1:SFARI2;PBX1:NDD373;PBX1:HC138	0.47	0.99999	TRUE	chr1	164650826	intron_variant	MODIFIER	PBX1	SFARI2;NDD373;HC138	SFARI2	NDD373	HC138		NM_002585.4:c.265+87515A>T		1	0.99999	0.47	.	.	.	.	.	.	.	.	.	.		YES	YES	dELS					OREG0070334	Enhancer		H3K27ac
11611_p1_chr1_206649857_T_C	proband	intergenic_variant		NO			TRUE	chr1	207384545	intergenic_variant	MODIFIER		NO										.	.	.	.	.	.	.	.	.	.	-0.303814	NO	NO														LINE-L2-L2a
11611_p1_chr1_213226586_G_T	proband	upstream_gene_variant	PROX1	NO	0.67	0.99	TRUE	chr1	213987009	upstream_gene_variant	MODIFIER	PROX1-AS1	NO							-1			.	.	.	.	.	.	.	.	.	.		YES	NO							Promoter/Enhancer
11611_p1_chr2_11792282_T_G	proband	intron_variant	LPIN1	NO	0.905	9.6369e-13	TRUE	chr2	11759131	intron_variant	MODIFIER	LPIN1	NO					NM_001349206.2:c.-9-6402T>G		1	9.6369e-13	0.905	.	.	.	.	.	.	.	.	.	.		NO	NO														Simple_repeat-Simple_repeat-(CTTT)n
11611_p1_chr2_43239412_G_A	proband	intron_variant	THADA	NO	1.27	9.7739e-67	TRUE	chr2	43234046	intron_variant	MODIFIER	THADA	NO					NM_022065.5:c.5297-1164C>T		-1	9.7739e-67	1.27	.	.	.	.	.	.	.	.	.	.	-1.22108	YES	YES	dELS						Enhancer	withinGene
11611_p1_chr2_69690874_C_T	proband	intergenic_variant		NO			TRUE	chr2	69678595	5_prime_UTR_variant	MODIFIER	ANXA4	NO					XM_047444083.1:c.-9872C>T		1	2.8306e-08	0.998	.	.	.	.	.	.	.	.	.	.		NO	NO														SINE-Alu-AluJb
11611_p1_chr2_84632312_A_C	proband	intron_variant	DNAH6	DNAH6:LC615			TRUE	chr2	84630519	intron_variant	MODIFIER	DNAH6	LC615			LC615		NM_001370.2:c.4516-3985A>C		1			.	.	.	.	.	.	.	.	.	.	-0.0152883	NO	NO														LINE-L1-L1MC5a
11611_p1_chr2_87414891_A_G	proband	intergenic_variant		NO			TRUE	chr2	87407386	intergenic_variant	MODIFIER		NO										.	.	.	.	.	.	.	.	.	.		NO	NO													0.98096	Simple_repeat-Simple_repeat-(AGCCAAGCC)n
11611_p1_chr2_163213602_A_G	proband	intron_variant	KCNH7	KCNH7:NDD664	0.575	0.97567	TRUE	chr2	162756724	intron_variant	MODIFIER	KCNH7	SFARI3;NDD664	SFARI3	NDD664			NM_033272.4:c.307+79813T>C		-1	0.97567	0.575	.	.	.	.	.	.	.	.	.	.	-1.10728	NO	NO														SINE-Alu-AluJb
11611_p1_chr2_206218399_G_A	proband	intron_variant	NRP2	NRP2:SFARI2	0.613	0.991	TRUE	chr2	205736059	intron_variant	MODIFIER	NRP2	SFARI2	SFARI2				NM_003872.3:c.1147-4460G>A		1	0.991	0.613	.	.	.	.	.	.	.	.	.	.	-0.977219	NO	NO														SINE-Alu-AluSz
11611_p1_chr2_230248581_C_T	proband	3_prime_UTR_variant	TRIP12	TRIP12:SFARI1;TRIP12:NDD373;TRIP12:ASD102;TRIP12:HC138	0.502	0.99998	TRUE	chr2	229765891	3_prime_UTR_variant	MODIFIER	TRIP12	SFARI1;NDD373;ASD102;HC138	SFARI1	NDD373	HC138	ASD102	NM_001348323.3:c.*1663G>A		-1	0.99998	0.502	.	.	.	.	.	.	.	.	.	.	0.769394	NO	NO
11611_p1_chr3_33102459_G_T	proband	upstream_gene_variant;upstream_gene_variant	GLB1;TMPPE	NO	1.216	8.059e-05	TRUE	chr3	33100689	upstream_gene_variant	MODIFIER	GLB1	NO							-1	8.059e-05	0.952	.	.	.	.	.	.	.	.	.	.	2.03874	NO	NO
11611_p1_chr3_54793483_A_G	proband	intron_variant	CACNA2D3	CACNA2D3:SFARI1;CACNA2D3:ASD102			TRUE	chr3	54759654	intron_variant	MODIFIER	CACNA2D3	SFARI1;ASD102	SFARI1			ASD102	NM_018398.3:c.1247-4564A>G		1			.	.	.	.	.	.	.	.	.	.	0.711955	NO	NO
11611_p1_chr3_78098493_T_C	proband	intergenic_variant		NO			TRUE	chr3	78043656	intron_variant&non_coding_transcript_variant	MODIFIER	LINC02077	NO					NR_146636.1:n.298-1414A>G		-1			.	.	.	.	.	.	.	.	.	.	-1.04709	NO	NO
11611_p1_chr3_84002587_T_C	proband	intergenic_variant		NO			TRUE	chr3	83948365	intergenic_variant	MODIFIER		NO										.	.	.	.	.	.	.	.	.	.	-1.22687	NO	NO
11611_p1_chr3_131590102_G_C	proband	intergenic_variant		NO			TRUE	chr3	128845384	upstream_gene_variant	MODIFIER	MIR12124	NO							1			.	.	.	.	.	.	.	.	.	.	4.2831	YES	YES						OREG0015782;OREG1166986;OREG1388475	Enhancer				H3K4me3
11611_p1_chr3_140561823_C_T	proband	intergenic_variant		NO			TRUE	chr3	137821168	intergenic_variant	MODIFIER		NO										.	.	.	.	.	.	.	.	.	.	0.660595	NO	NO
11611_p1_chr3_154320250_C_G	proband	intergenic_variant		NO			TRUE	chr3	151563185	downstream_gene_variant	MODIFIER	MIR5186	NO							-1			.	.	.	.	.	.	.	.	.	.	-0.322494	NO	NO														SINE-MIR-MIR3
11611_p1_chr3_164086662_C_T	proband	intergenic_variant		NO			TRUE	chr3	161311897	non_coding_transcript_exon_variant	MODIFIER	LOC112268450	NO					XR_002959658.2:n.8453C>T		1			.	.	.	.	.	.	.	.	.	.	-0.00563739	NO	NO														DNA-Merlin-Merlin1_HS
11611_p1_chr3_188119708_A_G	proband	intergenic_variant		NO			TRUE	chr3	185304178	intron_variant	MODIFIER	MAP3K13	NO					NM_001242314.2:c.-86+18535A>G		1	0.43553	0.927	.	.	.	.	.	.	.	.	.	.	2.20128	YES	NO	dELS,CTCF-bound													LINE-L1-L1MB1
11611_p1_chr3_194746838_A_G	proband	intergenic_variant		NO			TRUE	chr3	192050637	intergenic_variant	MODIFIER		NO										.	.	.	.	.	.	.	.	.	.		NO	NO
11611_p1_chr4_21819534_T_G	proband	intron_variant	KCNIP4	NO	0.854	0.0063476	TRUE	chr4	21837627	intron_variant	MODIFIER	KCNIP4	NO					NM_025221.6:c.61+110944A>C		-1	0.0063476	0.854	.	.	.	.	.	.	.	.	.	.		NO	NO
11611_p1_chr4_27387293_A_C	proband	intergenic_variant		NO			TRUE	chr4	27401780	intergenic_variant	MODIFIER		NO										.	.	.	.	.	.	.	.	.	.		NO	NO														LINE-L1-L1PB1
11611_p1_chr4_60434547_C_T	proband	intergenic_variant		NO			TRUE	chr4	56943140	intergenic_variant	MODIFIER		NO										.	.	.	.	.	.	.	.	.	.	0.191296	NO	NO														SINE-Alu-AluSp
11611_p1_chr4_73605870_A_G	proband	intergenic_variant		NO			TRUE	chr4	70266352	intergenic_variant	MODIFIER		NO										.	.	.	.	.	.	.	.	.	.	-1.31791	NO	NO
11611_p1_chr4_101530474_A_G	proband	intergenic_variant		NO			TRUE	chr4	98215519	intergenic_variant	MODIFIER		NO										.	.	.	.	.	.	.	.	.	.	-0.571523	NO	NO
11611_p1_chr4_136448525_T_C	proband	intergenic_variant		NO			TRUE	chr4	133125288	intron_variant&non_coding_transcript_variant	MODIFIER	PCDH10-DT	NO					NR_125885.1:n.584+13672A>G		-1			.	.	.	.	.	.	.	.	.	.	2.20131	NO	NO
11611_p1_chr4_162438670_C_T	proband	intergenic_variant		NO			TRUE	chr4	159087857	upstream_gene_variant	MODIFIER	C4orf45	NO							-1	7.1972e-09	1.795	.	.	.	.	.	.	.	.	.	.	1.15263	NO	NO
11611_p1_chr4_181329038_T_C	proband	intergenic_variant		NO			TRUE	chr4	177990473	splice_region_variant&splice_polypyrimidine_tract_variant&intron_variant&non_coding_transcript_variant	LOW	LINC01098	NO					NR_028342.1:n.763-6T>C		1			.	.	.	.	.	.	.	.	.	.	0.125541	YES	NO	dELS
11611_p1_chr5_4065210_G_A	proband	intergenic_variant		NO			TRUE	chr5	4140158	intron_variant&non_coding_transcript_variant	MODIFIER	LINC02063	NO					XR_925715.3:n.209-3089G>A		1			.	.	.	.	.	.	.	.	.	.	-0.971486	YES	YES								NoActivatingHistoneMarks						LINE-L1-L1PA10
11611_p1_chr5_29788894_T_C	proband	intergenic_variant		NO			TRUE	chr5	29674771	intergenic_variant	MODIFIER		NO										.	.	.	.	.	.	.	.	.	.	-4.82544	NO	NO														LINE-L1-L1MB7
11611_p1_chr5_57392637_A_C	proband	intergenic_variant		NO			TRUE	chr5	56564731	intron_variant&non_coding_transcript_variant	MODIFIER	C5orf67	NO					NR_161255.1:n.236-8544T>G		-1			.	.	.	.	.	.	.	.	.	.	0.774777	YES	NO	dELS					OREG1283724	Enhancer
11611_p1_chr5_85062837_C_T	proband	intergenic_variant		NO			TRUE	chr5	84574220	non_coding_transcript_exon_variant	MODIFIER	LOC105379059	NO					XR_948528.2:n.4625C>T		1			.	.	.	.	.	.	.	.	.	.	-1.28615	YES	NO							Enhancer
11611_p1_chr5_96914279_G_A	proband	intron_variant	PCSK1	NO	0.749	0.85059	TRUE	chr5	96413295	intron_variant	MODIFIER	PCSK1	NO					NM_000439.5:c.710-805C>T		-1	0.85059	0.749	.	.	.	.	.	.	.	.	.	.		NO	NO
11611_p1_chr5_99117973_T_C	proband	intergenic_variant		NO			TRUE	chr5	98614726	intergenic_variant	MODIFIER		NO										.	.	.	.	.	.	.	.	.	.	-1.64679	NO	NO
11611_p1_chr6_53713450_G_A	proband	intron_variant	LRRC1	LRRC1:SFARI2;LRRC1:LC615	0.854	0.35247	TRUE	chr6	53873503	intron_variant	MODIFIER	LRRC1	SFARI2;LC615	SFARI2		LC615		NM_018214.5:c.278-5490G>A		1	0.35247	0.854	.	.	.	.	.	.	.	.	.	.	-0.345027	NO	NO														SINE-Alu-AluY
11611_p1_chr6_74157484_T_C	proband	intron_variant	KCNQ5	NO	0.901	0.99994	TRUE	chr6	72980874	intron_variant	MODIFIER	KCNQ5	NO					NM_019842.4:c.399-23034T>C		1	0.99994	0.901	.	.	.	.	.	.	.	.	.	.		NO	NO														LINE-L1-L1PA6
11611_p1_chr6_76488382_C_A	proband	intron_variant	FILIP1	NO	0.771	8.5802e-09	TRUE	chr6	75311604	intron_variant	MODIFIER	FILIP1	NO					NM_015687.5:c.3435+793G>T		-1	8.5802e-09	0.771	.	.	.	.	.	.	.	.	.	.		NO	NO														SINE-Alu-AluSx1
11611_p1_chr6_125496975_G_A	proband	intron_variant	NKAIN2	NO	0.969	0.54131	TRUE	chr6	124309527	intron_variant	MODIFIER	NKAIN2	NO					NM_001040214.3:c.192+26385G>A		1	0.54131	0.969	.	.	.	.	.	.	.	.	.	.	-1.9846	NO	NO
11611_p1_chr7_146233738_G_C	proband	intergenic_variant		NO			TRUE	chr7	145053420	intergenic_variant	MODIFIER		NO										.	.	.	.	.	.	.	.	.	.	2.54986	NO	NO
11611_p1_chr8_70709355_T_C	proband	intron_variant	NCOA2	NCOA2:LC615	0.283	0.34318	TRUE	chr8	70279433	intron_variant	MODIFIER	NCOA2	LC615			LC615		NM_006540.4:c.-20+17311A>G		-1	0.34318	0.283	.	.	.	.	.	.	.	.	.	.	-1.07508	NO	NO
11611_p1_chr8_131031487_T_C	proband	intron_variant	CYRIB	NO	0.717	0.99681	TRUE	chr8	129905208	intron_variant	MODIFIER	CYRIB	NO					NM_001353258.2:c.-136-623A>G		-1	0.99681	0.717	.	.	.	.	.	.	.	.	.	.	1.37805	NO	NO														Simple_repeat-Simple_repeat-(GATT)n
11611_p1_chr9_75800595_C_T	proband	intergenic_variant		NO
11611_p1_chr9_103282909_C_A	proband	intergenic_variant		NO			TRUE	chr9	91116969	intron_variant&non_coding_transcript_variant	MODIFIER	LINC02937	NO					XR_007061658.1:n.104-10298G>T		-1			.	.	.	.	.	.	.	.	.	.	1.89589	YES	NO							Promoter/Enhancer							LTR-ERVL-MaLR-MLT1A0
11611_p1_chr9_103283160_G_C	proband	intergenic_variant		NO			TRUE	chr9	91117220	intron_variant&non_coding_transcript_variant	MODIFIER	LINC02937	NO					XR_007061658.1:n.104-10549C>G		-1			.	.	.	.	.	.	.	.	.	.	3.08814	YES	NO							Promoter/Enhancer							SINE-Alu-AluJb
11611_p1_chr10_34812238_A_C	proband	intron_variant	PARD3	NO	0.976	8.5446e-07	TRUE	chr10	34783696	intron_variant	MODIFIER	PARD3	NO					NM_001184785.2:c.120+31180T>G		-1	8.5446e-07	0.976	.	.	.	.	.	.	.	.	.	.		NO	NO
11611_p1_chr10_66005203_G_C	proband	intergenic_variant		NO			TRUE	chr10	65145430	intergenic_variant	MODIFIER		NO										.	.	.	.	.	.	.	.	.	.	-0.890343	NO	NO														LINE-L2-L2c
11611_p1_chr10_67819935_A_G	proband	intron_variant;intron_variant	CTNNA3;LRRTM3	CTNNA3:SFARI2	0.721	0.0011256	TRUE	chr10	66956719	intron_variant&non_coding_transcript_variant	MODIFIER	LOC101928961	NO					NR_111911.1:n.2717+23853T>C		-1			.	.	.	.	.	.	.	.	.	.	-0.919171	NO	NO
11611_p1_chr10_101826506_A_G	proband	intron_variant	SLF2	NO	0.926	8.9357e-06	TRUE	chr10	100943133	intron_variant	MODIFIER	SLF2	NO					NM_018121.4:c.2655-893A>G		1	8.9357e-06	0.926	.	.	.	.	.	.	.	.	.	.	1.53008	NO	NO														LTR-ERVL-MER21C
11611_p1_chr11_19726312_G_A	proband	intergenic_variant		NO			TRUE	chr11	19606273	intron_variant	MODIFIER	NAV2	SFARI2	SFARI2				XM_017018520.3:c.76-226211G>A		1			.	.	.	.	.	.	.	.	.	.	-0.150061	YES	YES	dELS,CTCF-bound						Enhancer	withinGene						SINE-MIR-MIRb
11611_p1_chr11_50119389_T_C	proband	intergenic_variant		NO			TRUE	chr11	49942089	intergenic_variant	MODIFIER		NO										.	.	.	.	.	.	.	.	.	.	-7.2284	NO	NO													0.940037	LINE-L1-L1M3c
11611_p1_chr11_60495781_G_A	proband	downstream_gene_variant	MS4A13	NO	1.546	0.023743	TRUE	chr11	60544395	downstream_gene_variant	MODIFIER	MS4A13	NO							1	0.023743	1.546	.	.	.	.	.	.	.	.	.	.	-1.81429	NO	NO														LINE-L1-L1MA4
11611_p1_chr11_68731428_A_C	proband	intron_variant	TESMIN	NO	1.488	0.00078489	TRUE	chr11	68725304	intron_variant	MODIFIER	TESMIN	NO					NM_004923.3:c.918-9365T>G		-1	0.00078489	1.488	.	.	.	.	.	.	.	.	.	.	1.94047	NO	NO														LINE-L1-L1MEd
11611_p1_chr11_100040521_C_T	proband	intron_variant	CNTN5	CNTN5:SFARI2	0.801	5.1736e-08	TRUE	chr11	100031259	intron_variant	MODIFIER	CNTN5	SFARI2	SFARI2				NM_014361.4:c.980+29123C>T		1	5.1736e-08	0.801	.	.	.	.	.	.	.	.	.	.	-3.39686	NO	NO														LTR-ERVK-MER11D
11611_p1_chr11_131503574_A_T	proband	intron_variant	NTM	NO	0.814	0.99995	TRUE	chr11	131467692	intron_variant	MODIFIER	NTM	NO					NM_001352005.2:c.82+96804A>T		1	0.99995	0.814	.	.	.	.	.	.	.	.	.	.		YES	YES									H3K27ac					DNA-hAT-Charlie-Charlie9
11611_p1_chr12_5613514_G_A	proband	intron_variant	ANO2	NO	0.992	9.2315e-05	TRUE	chr12	5606637	intron_variant	MODIFIER	ANO2	NO					NM_001364791.2:c.2087+6019C>T		-1	9.2315e-05	0.992	.	.	.	.	.	.	.	.	.	.	0.807635	NO	NO														DNA-hAT-Charlie-MER113
11611_p1_chr12_71235069_A_G	proband	intergenic_variant		NO			TRUE	chr12	71257230	intergenic_variant	MODIFIER		NO										.	.	.	.	.	.	.	.	.	.	-2.48087	NO	NO														LINE-L1-L1MB1
11611_p1_chr13_26725087_C_T	proband	intergenic_variant		NO			TRUE	chr13	27504367	intergenic_variant	MODIFIER		NO										.	.	.	.	.	.	.	.	.	.	3.61753	YES	YES						OREG1762020				H3K27me3
11611_p1_chr13_48732261_T_C	proband	intron_variant	PHF11	NO	1.935	0.054448	TRUE	chr13	49513702	intron_variant&non_coding_transcript_variant	MODIFIER	SETDB2-PHF11	NO					NR_135324.2:n.2770+536T>C		1	2.4802e-07	0.91	.	.	.	.	.	.	.	.	.	.	1.25958	NO	NO														LTR-ERVL-MaLR-MLT1L
11611_p1_chr13_54606864_G_C	proband	intergenic_variant		NO			TRUE	chr13	55390946	intergenic_variant	MODIFIER		NO										.	.	.	.	.	.	.	.	.	.	-4.13061	NO	NO														LTR-ERV1-MER92B
11611_p1_chr13_102953638_T_C	proband	intergenic_variant		NO			TRUE	chr13	103735368	intergenic_variant	MODIFIER		NO										.	.	.	.	.	.	.	.	.	.	0.451087	NO	NO
11611_p1_chr13_106114711_C_T	proband	intergenic_variant		NO			TRUE	chr13	106888307	intergenic_variant	MODIFIER		NO										.	.	.	.	.	.	.	.	.	.	0.360691	NO	NO
11611_p1_chr14_4177078_A_T	proband	intergenic_variant		NO			TRUE	chr10	133764061	intergenic_variant	MODIFIER		NO										.	.	.	.	.	.	.	.	.	.		YES	NO		H3K27Ac	H3K4Me1	H3K4Me3		OREG1512866							0.992412	Satellite-Satellite-BSR/Beta
11611_p1_chr14_71670638_C_T	proband	upstream_gene_variant;intron_variant	VIPAS39;AHSA1	NO	0.937	0.97802	TRUE	chr14	77461256	intron_variant	MODIFIER	AHSA1	NO					NM_012111.3:c.272-904C>T		1	0.97802	0.613	.	.	.	.	.	.	.	.	.	.	-1.51481	NO	NO														SINE-Alu-AluSg
11611_p1_chr14_73406170_C_T	proband	intron_variant	NRXN3	NRXN3:SFARI1;NRXN3:NDD664	0.736	0.99998	TRUE	chr14	79197769	non_coding_transcript_exon_variant	MODIFIER	LOC124903352	NO					XR_007064280.1:n.725G>A		-1			.	.	.	.	.	.	.	.	.	.	1.80448	NO	NO														DNA-TcMar-Tigger-Tigger1
11611_p1_chr15_20539324_C_T	proband	3_prime_UTR_variant;3_prime_UTR_variant	CYFIP1;NIPA2	CYFIP1:SFARI2;NIPA2:SFARI2	0.88	0.99995	TRUE	chr15	22867472	3_prime_UTR_variant	MODIFIER	CYFIP1	SFARI2	SFARI2				NM_014608.6:c.*2556G>A		-1	0.99995	0.88	.	.	.	.	.	.	.	.	.	.		NO	NO
11611_p1_chr15_56155714_G_T	proband	intergenic_variant		NO			TRUE	chr15	58353757	intergenic_variant	MODIFIER		NO										.	.	.	.	.	.	.	.	.	.		NO	NO
11611_p1_chr15_67270850_T_G	proband	upstream_gene_variant;downstream_gene_variant	RPLP1;KIF23	NO	1.836	1	TRUE	chr15	69448771	upstream_gene_variant	MODIFIER	RPLP1	NO							1	0.24731	1.836	.	.	.	.	.	.	.	.	.	.		NO	NO														SINE-Alu-AluSp
11611_p1_chr15_70584589_C_T	proband	intron_variant	ADPGK	NO	0.985	9.6821e-05	TRUE	chr15	72767288	intron_variant	MODIFIER	ADPGK	NO					NM_001365225.1:c.522+4495G>A		-1	9.6821e-05	0.985	.	.	.	.	.	.	.	.	.	.		NO	NO														LINE-L1-L1MEc
11611_p1_chr16_14448608_A_G	proband	intergenic_variant		NO			TRUE	chr16	14410989	downstream_gene_variant	MODIFIER	LOC124903648	NO							-1			.	.	.	.	.	.	.	.	.	.		NO	NO													0.953043
11611_p1_chr16_18633072_T_A	proband	intergenic_variant		NO			TRUE	chr16	18701888	intergenic_variant	MODIFIER		NO										.	.	.	.	.	.	.	.	.	.		NO	NO													0.995775	LINE-L1-L1MC3
11611_p1_chr16_75125579_C_T	proband	intron_variant;downstream_gene_variant;downstream_gene_variant	VPS4A;PDF;COG8	VPS4A:NDD664	1.984	0.3968	TRUE	chr16	69323820	intron_variant	MODIFIER	VPS4A	NDD664		NDD664			NM_013245.3:c.1213-388C>T		1	0.3968	0.585	.	.	.	.	.	.	.	.	.	.	-3.49979	YES	YES								withinGene						SINE-Alu-AluSx
11611_p1_chr17_61983095_G_A	proband	intron_variant	BCAS3	BCAS3:NDD664	0.802	9.9645e-08	FALSE	chr17	61114315	intron_variant	MODIFIER	BCAS3	NDD664		NDD664			NM_017679.5:c.2425+29751G>A		1	9.9645e-08	0.802	.	.	.	.	.	.	.	.	.	.		NO	NO														LINE-L1-L1PA2
11611_p1_chr18_68235526_C_T	proband	intergenic_variant		NO			TRUE	chr18	68017079	intergenic_variant	MODIFIER		NO										.	.	.	.	.	.	.	.	.	.		NO	NO
11611_p1_chr18_72412922_G_C	proband	intergenic_variant		NO			TRUE	chr18	72191355	intergenic_variant	MODIFIER		NO										.	.	.	.	.	.	.	.	.	.	-4.35478	NO	NO														LINE-L1-L1MC1
11611_p1_chr18_72653929_C_T	proband	intergenic_variant		NO			TRUE	chr18	72432438	intergenic_variant	MODIFIER		NO										.	.	.	.	.	.	.	.	.	.		NO	NO														LINE-L1-HAL1ME
11611_p1_chr19_18964213_G_A	proband	upstream_gene_variant	UPF1	UPF1:NDD373;UPF1:MC237	0.143	1	TRUE	chr19	18828612	upstream_gene_variant	MODIFIER	UPF1	NDD373;MC237		NDD373	MC237				1	1	0.143	.	.	.	.	.	.	.	.	.	.	-0.894297	NO	NO														SINE-Alu-AluSx1
11611_p1_chr19_34250238_T_G	proband	intergenic_variant		NO			TRUE	chr19	31731662	intergenic_variant	MODIFIER		NO										.	.	.	.	.	.	.	.	.	.	-0.0230251	NO	NO
11611_p1_chr19_46729061_G_A	proband	intergenic_variant		NO			TRUE	chr19	43906150	intron_variant&non_coding_transcript_variant	MODIFIER	ZNF45-AS1	NO					XR_005228004.2:n.279+4006G>A		1			.	.	.	.	.	.	.	.	.	.		NO	NO														LINE-L1-L1M4
11611_p1_chr19_47608125_T_C	proband	intron_variant	CBLC	NO	1.24	4.3692e-12	TRUE	chr19	44783371	intron_variant	MODIFIER	CBLC	NO					NM_012116.4:c.779+880T>C		1	4.3692e-12	1.24	.	.	.	.	.	.	.	.	.	.	0.41539	NO	NO														SINE-Alu-AluSq2
11611_p1_chr20_31165610_G_A	proband	intergenic_variant		NO			TRUE	chr20	29533340	intergenic_variant	MODIFIER		NO										.	.	.	.	.	.	.	.	.	.		NO	NO													0.967456	SINE-Alu-AluJr
11611_p1_chr20_31997405_G_A	proband	intergenic_variant		NO
11611_p1_chr21_9433202_C_A	proband	intergenic_variant		NO			TRUE	chr21	9819756	intron_variant&non_coding_transcript_variant	MODIFIER	LINC01667	NO					NR_038377.1:n.176+1130G>T		-1			.	.	.	.	.	.	.	.	.	.		NO	NO													0.980361	Satellite-centr-SST1
11611_p1_chr22_40572705_A_G	proband	intergenic_variant		NO			TRUE	chr22	40101138	intron_variant	MODIFIER	TNRC6B	SFARI2;NDD373;MC237	SFARI2	NDD373	MC237		NM_001024843.2:c.-120-15917A>G		1	0.99781	0.465	.	.	.	.	.	.	.	.	.	.	1.14142	NO	NO														SINE-Alu-AluSc8
11918_p1_chr1_18528460_G_A	proband	intron_variant	PAX7	NO	0.515	0.97674	TRUE	chr1	18708418	intron_variant	MODIFIER	PAX7	NO					NM_001135254.2:c.1155+5122G>A		1	0.97674	0.515	.	.	.	.	.	.	.	.	.	.	0.583649	NO	NO														SINE-Alu-AluJr
11918_p1_chr1_20864832_T_C	proband	intron_variant	EIF4G3	NO	0.597	0.99996	TRUE	chr1	21038167	intron_variant	MODIFIER	EIF4G3	NO					NM_001391906.1:c.-67+12699A>G		-1	0.99996	0.597	.	.	.	.	.	.	.	.	.	.	0.324066	NO	NO
11918_p1_chr1_46201923_G_A	proband	intergenic_variant		NO			TRUE	chr1	46324704	intergenic_variant	MODIFIER		NO										.	.	.	.	.	.	.	.	.	.	0.47228	NO	NO														SINE-Alu-AluY
11918_p1_chr1_78714517_G_T	proband	intergenic_variant		NO			TRUE	chr1	78875654	intron_variant&non_coding_transcript_variant	MODIFIER	LOC124904203	NO					XR_007066179.1:n.1079-5016C>A		-1			.	.	.	.	.	.	.	.	.	.	-3.4087	NO	NO														LTR-ERV1-HERVH-int
11918_p1_chr1_146298081_G_A	proband	intergenic_variant		NO			FALSE	chr1	148509262	intergenic_variant	MODIFIER		NO										.	.	.	.	.	.	.	.	.	.		NO	NO													0.990118
11918_p1_chr1_247964400_C_T	proband	downstream_gene_variant	OR2G6	NO	1.8	0.36716	FALSE	chr1	248528400	intron_variant&non_coding_transcript_variant	MODIFIER	LOC105373277	NO					XR_002958498.2:n.104+8281G>A		-1			.	.	.	.	.	.	.	.	.	.		NO	NO														LINE-L1-L1PA3
11918_p1_chr2_40070843_A_T	proband	intergenic_variant		NO			TRUE	chr2	40061849	intron_variant&non_coding_transcript_variant	MODIFIER	SLC8A1-AS1	NO					NR_038441.1:n.68-43060A>T		1			.	.	.	.	.	.	.	.	.	.	-3.83951	NO	NO
11918_p1_chr2_78716513_C_G	proband	intergenic_variant		NO			TRUE	chr2	78711578	intergenic_variant	MODIFIER		NO										.	.	.	.	.	.	.	.	.	.	-1.18188	NO	NO														LTR-ERVL-MLT2C1
11918_p1_chr2_148127556_A_T	proband	intergenic_variant		NO			TRUE	chr2	147677387	intergenic_variant	MODIFIER		NO										.	.	.	.	.	.	.	.	.	.	-0.183612	NO	NO
11918_p1_chr2_167761020_T_C	proband	intron_variant	B3GALT1	NO	0.71	0.26175	TRUE	chr2	167303139	intron_variant	MODIFIER	B3GALT1	NO					NM_020981.4:c.-511+9805T>C		1	0.26175	0.71	.	.	.	.	.	.	.	.	.	.	-1.01866	NO	NO
11918_p1_chr2_234245339_C_A	proband	upstream_gene_variant;intron_variant;intron_variant;intron_variant;intron_variant;intron_variant;intron_variant;intron_variant;intron_variant	UGT1A1;UGT1A6;UGT1A4;UGT1A10;UGT1A8;UGT1A7;UGT1A5;UGT1A3;UGT1A9	NO	1.294	0.0099538	TRUE	chr2	233756708	intron_variant	MODIFIER	UGT1A4	NO					NM_007120.3:c.868-10326C>A		1	4.7955e-09	1.028	.	.	.	.	.	.	.	.	.	.	-0.384932	YES	NO						OREG1304515							0.928371
11918_p1_chr3_34342141_G_A	proband	intergenic_variant		NO			TRUE	chr3	34341416	intron_variant&non_coding_transcript_variant	MODIFIER	LINC01811	NO					XR_007095863.1:n.566-4806G>A		1			.	.	.	.	.	.	.	.	.	.	0.799791	NO	NO														LINE-L1-L1MEg
11918_p1_chr3_98611484_T_C	proband	intergenic_variant		NO			TRUE	chr3	95908271	intergenic_variant	MODIFIER		NO										.	.	.	.	.	.	.	.	.	.		NO	NO
11918_p1_chr3_200136824_C_T	proband	intergenic_variant		NO
11918_p1_chr4_15512104_T_C	proband	intron_variant	CC2D2A	NO	0.991	7.3148e-14	TRUE	chr4	15530222	intron_variant	MODIFIER	CC2D2A	NO					NM_001378615.1:c.1466+1496T>C		1	7.3148e-14	0.991	.	.	.	.	.	.	.	.	.	.	0.168633	NO	NO														SINE-Alu-AluY
11918_p1_chr4_16920434_G_A	proband	intergenic_variant		NO			TRUE	chr4	16938833	intergenic_variant	MODIFIER		NO										.	.	.	.	.	.	.	.	.	.	1.61402	NO	NO
11918_p1_chr4_57415178_T_C	proband	intergenic_variant		NO			TRUE	chr4	53927922	intergenic_variant	MODIFIER		NO										.	.	.	.	.	.	.	.	.	.	0.928044	NO	NO
11918_p1_chr4_90441982_A_G	proband	intron_variant	AFF1	NO	0.912	0.99997	TRUE	chr4	87112941	intron_variant	MODIFIER	AFF1	NO					NM_001166693.3:c.1534-1426A>G		1	0.99997	0.912	.	.	.	.	.	.	.	.	.	.	-0.847074	YES	NO						OREG1260801
11918_p1_chr4_94110821_C_T	proband	intron_variant	CCSER1	CCSER1:SFARI2	0.658	0.089189	TRUE	chr4	90785318	intron_variant	MODIFIER	CCSER1	SFARI2	SFARI2				NM_001145065.2:c.2011-30444C>T		1	0.089189	0.658	.	.	.	.	.	.	.	.	.	.	-1.49024	NO	NO														SINE-Alu-AluJb
11918_p1_chr4_113861443_A_C	proband	intron_variant	ENPEP	NO	1.061	9.978e-25	TRUE	chr4	110559385	intron_variant	MODIFIER	ENPEP	NO					NM_001977.4:c.2643-262A>C		1	9.978e-25	1.061	.	.	.	.	.	.	.	.	.	.	0.818128	NO	NO
11918_p1_chr4_125975165_C_G	proband	intergenic_variant		NO			TRUE	chr4	122671059	intron_variant&non_coding_transcript_variant	MODIFIER	IL21-AS1	NO					NR_104126.1:n.3129-17478C>G		1			.	.	.	.	.	.	.	.	.	.	-6.96157	NO	NO														LTR-ERV1-LTR12C
11918_p1_chr4_126991200_C_T	proband	intergenic_variant		NO			TRUE	chr4	123687195	intron_variant&non_coding_transcript_variant	MODIFIER	LINC01091	NO					NR_027105.3:n.536+25362C>T		1			.	.	.	.	.	.	.	.	.	.	-0.353787	NO	NO														SINE-Alu-AluY
11918_p1_chr5_1976547_G_C	proband	intergenic_variant		NO			TRUE	chr5	2064050	intron_variant&non_coding_transcript_variant	MODIFIER	LOC105374618	NO					NR_171679.1:n.535-2476G>C		1			.	.	.	.	.	.	.	.	.	.	5.04792	NO	NO
11918_p1_chr5_39561571_A_G	proband	intron_variant	C9	NO	1.223	4.8359e-12	TRUE	chr5	39312057	intron_variant	MODIFIER	C9	NO					NM_001737.5:c.871-680T>C		-1	4.8359e-12	1.223	.	.	.	.	.	.	.	.	.	.	-0.192255	NO	NO														LINE-L1-L1ME2
11918_p1_chr5_41773481_A_G	proband	intergenic_variant		NO			TRUE	chr5	41517101	intergenic_variant	MODIFIER		NO										.	.	.	.	.	.	.	.	.	.	-1.50212	NO	NO
11918_p1_chr5_121464996_C_T	proband	intergenic_variant		NO			TRUE	chr5	120947024	intergenic_variant	MODIFIER		NO										.	.	.	.	.	.	.	.	.	.	-3.39971	NO	NO
11918_p1_chr5_128200060_G_C	proband	intergenic_variant		NO			TRUE	chr5	127680250	intergenic_variant	MODIFIER		NO										.	.	.	.	.	.	.	.	.	.	-1.37662	NO	NO														LTR-ERVL-MLT2A1
11918_p1_chr5_145017158_G_A	proband	3_prime_UTR_variant	KCTD16	NO	0.697	0.94311	TRUE	chr5	144485013	3_prime_UTR_variant	MODIFIER	KCTD16	NO					NM_020768.4:c.*10899G>A		1	0.94311	0.697	.	.	.	.	.	.	.	.	.	.	0.0950528	NO	NO
11918_p1_chr5_157576384_A_G	proband	intron_variant	HAVCR1	NO	1.952	8.8535e-06	TRUE	chr5	157057417	intron_variant	MODIFIER	HAVCR1	NO					NM_001173393.3:c.46+481T>C		-1	8.8535e-06	1.952	.	.	.	.	.	.	.	.	.	.	0.295955	NO	NO														Simple_repeat-Simple_repeat-(GAAA)n
11918_p1_chr6_15396238_G_A	proband	downstream_gene_variant;synonymous_variant	JARID2;DTNBP1	JARID2:SFARI2	1.482	1	TRUE	chr6	15523068	synonymous_variant	LOW	DTNBP1	NO					NM_032122.5:c.963C>T	NP_115498.2:p.Ser321%3D	-1	8.5596e-09	1.482	.	.	.	.	.	.	.	.	.	.	0.465098	YES	NO							Enhancer
11918_p1_chr6_31993009_A_T	proband	intergenic_variant		NO			TRUE	chr6	32139820	intergenic_variant	MODIFIER		NO										.	.	.	.	.	.	.	.	.	.		YES	NO	dELS					OREG1524508								DNA-hAT-Charlie-MER20
11918_p1_chr6_36887394_C_T	proband	intergenic_variant		NO			TRUE	chr6	37063848	intergenic_variant	MODIFIER		NO										.	.	.	.	.	.	.	.	.	.	0.635819	NO	NO														SINE-Alu-AluSp
11918_p1_chr6_66782149_T_C	proband	intron_variant	EYS	NO	0.988	7.9793e-08	TRUE	chr6	65630638	intron_variant	MODIFIER	EYS	NO					NM_001142800.2:c.-333+9140A>G		-1	7.9793e-08	0.988	.	.	.	.	.	.	.	.	.	.		NO	NO
11918_p1_chr6_94472931_T_C	proband	intron_variant	EPHA7	NO	0.39	0.99997	TRUE	chr6	93260915	intron_variant	MODIFIER	EPHA7	NO					NM_004440.4:c.1799-1436A>G		-1	0.99997	0.39	.	.	.	.	.	.	.	.	.	.	1.21149	NO	NO
11918_p1_chr6_106132611_G_T	proband	upstream_gene_variant	LIN28B	NO	0.411	0.99355	TRUE	chr6	104956596	upstream_gene_variant	MODIFIER	LIN28B	NO							1	0.99355	0.411	.	.	.	.	.	.	.	.	.	.	-0.497607	YES	NO		H3K27Ac					Promoter/Enhancer
11918_p1_chr6_141787980_G_T	proband	intergenic_variant		NO			TRUE	chr6	140604334	intron_variant&non_coding_transcript_variant	MODIFIER	LOC105378027	NO					XR_001744387.3:n.912-5763G>T		1			.	.	.	.	.	.	.	.	.	.	-0.392917	NO	NO														Simple_repeat-Simple_repeat-(AT)n
11918_p1_chr7_21114795_G_A	proband	intergenic_variant		NO			TRUE	chr7	20978721	intron_variant&non_coding_transcript_variant	MODIFIER	LINC01162	NO					NR_126381.1:n.152-42147G>A		1			.	.	.	.	.	.	.	.	.	.	3.13565	NO	NO
11918_p1_chr7_35945668_C_T	proband	intron_variant	SEPTIN7	NO	0.591	0.99646	TRUE	chr7	35804666	intron_variant	MODIFIER	SEPTIN7	NO					NM_001788.6:c.61+3396C>T		1	0.99646	0.591	.	.	.	.	.	.	.	.	.	.		YES	NO						OREG1271701
11918_p1_chr7_112739143_T_C	proband	intron_variant	IMMP2L	IMMP2L:SFARI2	1.758	0.011914	TRUE	chr7	111420836	intron_variant	MODIFIER	IMMP2L	SFARI2	SFARI2				NM_032549.4:c.239+66402A>G		-1	0.011914	1.758	.	.	.	.	.	.	.	.	.	.		NO	NO														LINE-L1-L1PA6
11918_p1_chr7_131483507_T_A	proband	intron_variant	TMEM209	NO	1.825	6.8604e-10	TRUE	chr7	130170102	intron_variant	MODIFIER	TMEM209	NO					NM_032842.4:c.1631+298A>T		-1	6.8604e-10	1.825	.	.	.	.	.	.	.	.	.	.	2.40948	NO	NO
11918_p1_chr7_137167933_A_G	proband	intergenic_variant		NO			TRUE	chr7	135860688	intergenic_variant	MODIFIER		NO										.	.	.	.	.	.	.	.	.	.		YES	NO						OREG1506396;OREG1925361
11918_p1_chr7_137223236_T_A	proband	intergenic_variant		NO			TRUE	chr7	135916034	intergenic_variant	MODIFIER		NO										.	.	.	.	.	.	.	.	.	.		NO	NO
11918_p1_chr8_352877_G_A	proband	intergenic_variant		NO			TRUE	chr8	555778	intergenic_variant	MODIFIER		NO										.	.	.	.	.	.	.	.	.	.	-4.38624	NO	NO														LTR-ERV1-MER31A
11918_p1_chr8_26547693_G_A	proband	intergenic_variant		NO			TRUE	chr8	26271787	intergenic_variant	MODIFIER		NO										.	.	.	.	.	.	.	.	.	.	2.29335	YES	YES								distalIntergenic_geneWithin50kb
11918_p1_chr8_40587614_C_T	proband	intergenic_variant		NO			TRUE	chr8	40310702	intergenic_variant	MODIFIER		NO										.	.	.	.	.	.	.	.	.	.	0.312315	NO	NO														LTR-ERV1-MER31-int
11918_p1_chr8_120394056_G_A	proband	intergenic_variant		NO			TRUE	chr8	119265599	intergenic_variant	MODIFIER		NO										.	.	.	.	.	.	.	.	.	.	-0.997449	NO	NO														SINE-MIR-MIRc
11918_p1_chr8_127648409_G_T	proband	intergenic_variant		NO			TRUE	chr8	126521269	intron_variant&non_coding_transcript_variant	MODIFIER	LOC105375750	NO					XR_928633.2:n.429+279G>T		1			.	.	.	.	.	.	.	.	.	.		YES	NO	CTCF-only,CTCF-bound					OREG1690662
11918_p1_chr8_140954136_C_A	proband	intron_variant	TRAPPC9	TRAPPC9:SFARI2	0.963	8.7588e-17	TRUE	chr8	139833998	intron_variant	MODIFIER	TRAPPC9	SFARI2	SFARI2				NM_001160372.4:c.3055+51881G>T		-1	8.7588e-17	0.963	.	.	.	.	.	.	.	.	.	.		NO	NO														SINE-MIR-MIRb
11918_p1_chr8_144835566_C_T	proband	intergenic_variant		NO			TRUE	chr8	143679174	intergenic_variant	MODIFIER		NO										.	.	.	.	.	.	.	.	.	.		NO	NO														LTR-ERV1-Harlequin-int
11918_p1_chr9_15250583_A_T	proband	intron_variant	TTC39B	NO	1.86	6.2509e-12	TRUE	chr9	15238882	intron_variant	MODIFIER	TTC39B	NO					NM_152574.3:c.78-12870T>A		-1	6.2509e-12	1.86	.	.	.	.	.	.	.	.	.	.	1.88897	NO	NO														SINE-Alu-AluJb
11918_p1_chr9_21075592_C_T	proband	intergenic_variant		NO			TRUE	chr9	21061710	intergenic_variant	MODIFIER		NO										.	.	.	.	.	.	.	.	.	.	1.35722	YES	NO						OREG1220025
11918_p1_chr9_43922285_G_A	proband	intergenic_variant		NO			TRUE	chr9	42369180	intergenic_variant	MODIFIER		NO										.	.	.	.	.	.	.	.	.	.		NO	NO													0.984035	SINE-Alu-AluY
11918_p1_chr9_82452060_A_G	proband	intron_variant	SMC5	NO	0.837	3.0665e-11	TRUE	chr9	70285228	intron_variant	MODIFIER	SMC5	NO					NM_015110.4:c.982-972A>G		1	3.0665e-11	0.837	.	.	.	.	.	.	.	.	.	.	-1.30583	NO	NO														LTR-ERVL-MER68
11918_p1_chr9_124713452_C_G	proband	intron_variant	KIAA1958	NO	0.487	0.99949	TRUE	chr9	112542260	intron_variant	MODIFIER	KIAA1958	NO					NM_133465.4:c.-24-31797C>G		1	0.99949	0.487	.	.	.	.	.	.	.	.	.	.		YES	NO						OREG1583688
11918_p1_chr10_77302133_T_C	proband	intron_variant	LRMDA	NO	0.958	6.5584e-05	TRUE	chr10	76428067	intron_variant	MODIFIER	LRMDA	NO					NM_001305581.2:c.601+103582T>C		1	6.5584e-05	0.958	.	.	.	.	.	.	.	.	.	.	-4.06597	NO	NO														LINE-L1-L1PA5
11918_p1_chr10_95598863_C_T	proband	intron_variant	CYP2C18	NO	1.167	6.7043e-10	TRUE	chr10	94719735	intron_variant	MODIFIER	CYP2C18	NO					NM_000772.3:c.820-661C>T		1	6.7043e-10	1.167	.	.	.	.	.	.	.	.	.	.	-2.46996	NO	NO														SINE-Alu-AluSx
11918_p1_chr10_115564296_C_T	proband	intergenic_variant		NO			TRUE	chr10	114670240	intron_variant	MODIFIER	ABLIM1	NO					XM_024448010.2:c.206-68279G>A		-1	0.99749	0.69	.	.	.	.	.	.	.	.	.	.	2.00037	YES	YES									H3K27ac
11918_p1_chr10_128230635_G_A	proband	intron_variant	DOCK1	DOCK1:SFARI2	0.715	9.2227e-17	TRUE	chr10	127336741	intron_variant	MODIFIER	DOCK1	SFARI2	SFARI2				NM_001290223.2:c.3045-2265G>A		1	9.2227e-17	0.715	.	.	.	.	.	.	.	.	.	.	-1.52146	NO	NO														SINE-Alu-AluY
11918_p1_chr11_16669049_T_C	proband	intergenic_variant		NO			TRUE	chr11	16571421	intron_variant	MODIFIER	SOX6	SFARI;NDD664	SFARI	NDD664			NM_001367872.1:c.-5+40660A>G		-1	0.99162	0.87	.	.	.	.	.	.	.	.	.	.	2.13738	NO	NO														SINE-Alu-FAM
11918_p1_chr11_72192735_C_G	proband	intergenic_variant		NO			TRUE	chr11	72266110	intergenic_variant	MODIFIER		NO										.	.	.	.	.	.	.	.	.	.	1.34584	NO	NO														LINE-L1-HAL1
11918_p1_chr12_27552767_A_G	proband	intron_variant	PPFIBP1	NO	0.97	0.070342	TRUE	chr12	27681032	intron_variant	MODIFIER	PPFIBP1	NO					NM_003622.4:c.1896-514A>G		1	0.070342	0.97	.	.	.	.	.	.	.	.	.	.	2.08494	NO	NO
11918_p1_chr12_39785752_T_C	proband	intron_variant	SLC2A13	NO	0.951	7.2329e-06	TRUE	chr12	39835883	intron_variant	MODIFIER	SLC2A13	NO					NM_052885.4:c.1320-5655A>G		-1	7.2329e-06	0.951	.	.	.	.	.	.	.	.	.	.		YES	NO	dELS
11918_p1_chr12_57398573_G_T	proband	intron_variant;upstream_gene_variant	R3HDM2;INHBC	NO	1.176	0.99998	TRUE	chr12	57430297	intron_variant	MODIFIER	R3HDM2	NO					NM_001394031.1:c.-106+423C>A		-1	0.99998	0.503	.	.	.	.	.	.	.	.	.	.	1.21318	YES	YES	pELS,CTCF-bound	H3K27Ac		H3K4Me3		OREG1275049;OREG1516021	Promoter/Enhancer		H3K27ac		H3K4me3
11918_p1_chr12_86753269_C_T	proband	intergenic_variant		NO			TRUE	chr12	86772259	intron_variant	MODIFIER	MGAT4C	NO					NM_001351285.2:c.-326-45018G>A		-1	0.056034	0.691	.	.	.	.	.	.	.	.	.	.	1.16508	NO	NO														LTR-ERVL-MaLR-MLT1B-int
11918_p1_chr13_21984004_G_A	proband	intergenic_variant		NO			TRUE	chr13	22785937	intergenic_variant	MODIFIER		NO										.	.	.	.	.	.	.	.	.	.	-1.2126	NO	NO														SINE-Alu-AluSg4
11918_p1_chr14_14013713_G_C	proband	intron_variant	OR4N2	NO	1.888	0.41617	TRUE	chr14	19814255	intron_variant	MODIFIER	OR4N2	NO					NM_001004723.3:c.-10+10411G>C		1	0.41617	1.888	.	.	.	.	.	.	.	.	.	.		NO	NO													0.965303
11918_p1_chr14_20494024_T_A	proband	intergenic_variant		NO			TRUE	chr14	26296308	intergenic_variant	MODIFIER		NO										.	.	.	.	.	.	.	.	.	.		NO	NO														LINE-L1-L1PA2
11918_p1_chr14_51121567_T_C	proband	intergenic_variant		NO			TRUE	chr14	56915689	intron_variant&non_coding_transcript_variant	MODIFIER	OTX2-AS1	NO					NR_146411.1:n.410-3952T>C		1			.	.	.	.	.	.	.	.	.	.	1.95393	NO	NO														DNA-TcMar-Tigger-Tigger3b
11918_p1_chr14_72456304_G_C	proband	intron_variant	NRXN3	NRXN3:SFARI1;NRXN3:NDD664	0.736	0.99998	TRUE	chr14	78247230	intron_variant	MODIFIER	NRXN3	SFARI1;NDD664	SFARI1	NDD664			NM_001330195.2:c.709+3428G>C		1	0.99998	0.736	.	.	.	.	.	.	.	.	.	.	2.14301	NO	NO
11918_p1_chr14_98870714_C_G	proband	intergenic_variant		NO			TRUE	chr14	104627931	intergenic_variant	MODIFIER		NO										.	.	.	.	.	.	.	.	.	.	2.53363	NO	NO														LTR-ERVL-MaLR-MSTA
11918_p1_chr14_98871533_G_A	proband	intergenic_variant		NO			TRUE	chr14	104628750	intergenic_variant	MODIFIER		NO										.	.	.	.	.	.	.	.	.	.		NO	NO														SINE-Alu-AluY
11918_p1_chr15_29095586_T_G	proband	intergenic_variant		NO			TRUE	chr15	31301466	intergenic_variant	MODIFIER		NO										.	.	.	.	.	.	.	.	.	.	0.657498	YES	YES							Enhancer	distalIntergenic_geneWithin50kb		H3K27me3
11918_p1_chr15_85740540_C_A	proband	intron_variant	NTRK3	NTRK3:SFARI2	0.924	0.99999	TRUE	chr15	87985897	intron_variant	MODIFIER	NTRK3	SFARI2	SFARI2				NM_001012338.3:c.1586-45144G>T		-1	0.99999	0.924	.	.	.	.	.	.	.	.	.	.	-0.213572	NO	NO
11918_p1_chr16_10873254_A_C	proband	intergenic_variant		NO			TRUE	chr16	10837339	intergenic_variant	MODIFIER		NO										.	.	.	.	.	.	.	.	.	.	0.490119	NO	NO														LTR-ERVL-MaLR-MSTA
11918_p1_chr17_59283746_T_C	proband	downstream_gene_variant;5_prime_UTR_variant	HSF5;RNF43	NO	0.644	1	TRUE	chr17	58415886	5_prime_UTR_variant	MODIFIER	RNF43	NO					NM_017763.6:c.-309A>G		-1	0.88504	0.644	.	.	.	.	.	.	.	.	.	.	2.08338	YES	NO	pELS,CTCF-bound			H3K4Me3			Promoter/Enhancer
11918_p1_chr18_63801795_G_C	proband	intron_variant	SERPINB13	NO	1.536	6.2925e-07	TRUE	chr18	63596699	intron_variant	MODIFIER	SERPINB13	NO					NM_012397.4:c.772-260G>C		1	6.2925e-07	1.536	.	.	.	.	.	.	.	.	.	.	-1.52847	NO	NO
11918_p1_chr18_79906661_T_C	proband	intergenic_variant		NO			FALSE	chr18	79633804	intergenic_variant	MODIFIER		NO										.	.	.	.	.	.	.	.	.	.		NO	NO
11918_p1_chr19_3145473_C_T	proband	intergenic_variant		NO			TRUE	chr19	3169006	intergenic_variant	MODIFIER		NO										.	.	.	.	.	.	.	.	.	.		NO	NO														SINE-Alu-AluSg4
11918_p1_chr20_5659906_C_T	proband	intergenic_variant		NO			TRUE	chr20	5619577	intergenic_variant	MODIFIER		NO										.	.	.	.	.	.	.	.	.	.		YES	YES								NoActivatingHistoneMarks						SINE-Alu-AluSx1
11918_p1_chr20_23305955_T_C	proband	intergenic_variant		NO			TRUE	chr20	23246551	intergenic_variant	MODIFIER		NO										.	.	.	.	.	.	.	.	.	.	0.683278	NO	NO														SINE-MIR-MIRc
11918_p1_chr21_19451151_G_A	proband	intron_variant	NCAM2	NO	0.623	0.99999	TRUE	chr21	21088789	intron_variant	MODIFIER	NCAM2	NO					NM_004540.5:c.55+90171G>A		1	0.99999	0.623	.	.	.	.	.	.	.	.	.	.	0.133157	NO	NO														SINE-Alu-AluYc
11918_p1_chr22_10393085_G_A	proband	intergenic_variant		NO
11918_p1_chr22_36283209_T_G	proband	intron_variant	RBFOX2	NO	0.488	0.99999	TRUE	chr22	35823462	intron_variant	MODIFIER	RBFOX2	NO					NM_001349999.2:c.238-13458A>C		-1	0.99999	0.488	.	.	.	.	.	.	.	.	.	.	1.05226	NO	NO														LINE-L1-HAL1ME
11918_s1_chr1_3122526_G_T	sibling	upstream_gene_variant	MEGF6	NO	1.838	9.1881e-55	TRUE	chr1	3612406	upstream_gene_variant	MODIFIER	MEGF6	NO							-1	9.1881e-55	1.838	.	.	.	.	.	.	.	.	.	.		YES	YES										H3K27me3
11918_s1_chr1_14264863_C_T	sibling	intron_variant	KAZN	NO	0.786	0.00087773	TRUE	chr1	14820847	intron_variant	MODIFIER	KAZN	NO					NM_201628.3:c.227-139837C>T		1	0.00087773	0.786	.	.	.	.	.	.	.	.	.	.	4.08441	NO	NO
11918_s1_chr1_38678878_A_G	sibling	intergenic_variant		NO			TRUE	chr1	38811658	intergenic_variant	MODIFIER		NO										.	.	.	.	.	.	.	.	.	.	3.19501	NO	NO														LTR-ERV1-LTR1B0
11918_s1_chr1_68190907_A_T	sibling	intergenic_variant		NO			TRUE	chr1	68313492	intergenic_variant	MODIFIER		NO										.	.	.	.	.	.	.	.	.	.	-0.529313	YES	YES								Promoter						SINE-MIR-MIRb
11918_s1_chr1_102075010_C_T	sibling	intergenic_variant		NO			TRUE	chr1	102225368	intergenic_variant	MODIFIER		NO										.	.	.	.	.	.	.	.	.	.	-0.970062	NO	NO
11918_s1_chr2_47701377_C_T	sibling	intergenic_variant		NO			TRUE	chr2	47696380	intron_variant&non_coding_transcript_variant	MODIFIER	LOC440864	NO					XR_002959383.2:n.101+283C>T		1			.	.	.	.	.	.	.	.	.	.	0.818931	YES	NO	dELS						Enhancer							LTR-ERV1-LTR49
11918_s1_chr2_47704103_C_T	sibling	intergenic_variant		NO			TRUE	chr2	47699106	intron_variant&non_coding_transcript_variant	MODIFIER	LOC440864	NO					XR_002959383.2:n.101+3009C>T		1			.	.	.	.	.	.	.	.	.	.	0.464485	YES	NO	dELS					OREG1186780	Enhancer							LTR-ERV1-LTR8
11918_s1_chr2_73004885_C_A	sibling	intron_variant	SFXN5	NO	1.714	5.9881e-15	TRUE	chr2	72991942	intron_variant	MODIFIER	SFXN5	NO					NM_144579.3:c.535-3594G>T		-1	5.9881e-15	1.714	.	.	.	.	.	.	.	.	.	.		YES	YES	dELS								H3K27ac
11918_s1_chr2_110654209_A_G	sibling	intron_variant	NPHP1	NO	0.997	7.0608e-10	FALSE	chr2	110139530	intron_variant	MODIFIER	NPHP1	NO					NM_001128178.3:c.1529+4012T>C		-1	7.0608e-10	0.997	.	.	.	.	.	.	.	.	.	.	1.45395	NO	NO														SINE-tRNA-RTE-MamSINE1
11918_s1_chr2_130571345_C_A	sibling	downstream_gene_variant	CCDC74B	NO	1.819	9.8416e-05	TRUE	chr2	130137444	intron_variant&non_coding_transcript_variant	MODIFIER	MED15P9	NO					NR_033903.1:n.711-194C>A		1			.	.	.	.	.	.	.	.	.	.	0.34921	NO	NO													0.987022
11918_s1_chr2_138734165_A_T	sibling	intergenic_variant		NO			TRUE	chr2	138288452	intergenic_variant	MODIFIER		NO										.	.	.	.	.	.	.	.	.	.	-1.90808	NO	NO													0.922261
11918_s1_chr3_66567535_C_G	sibling	intergenic_variant		NO			TRUE	chr3	66522994	intergenic_variant	MODIFIER		NO										.	.	.	.	.	.	.	.	.	.	-0.843437	NO	NO
11918_s1_chr3_66571134_C_T	sibling	intergenic_variant		NO			TRUE	chr3	66526594	intergenic_variant	MODIFIER		NO										.	.	.	.	.	.	.	.	.	.	-0.966873	NO	NO														LTR-ERVL-MaLR-MLT1G
11918_s1_chr3_66571999_G_C	sibling	intergenic_variant		NO			TRUE	chr3	66527455	intergenic_variant	MODIFIER		NO										.	.	.	.	.	.	.	.	.	.		YES	YES								distalIntergenic_geneWithin50kb
11918_s1_chr3_157833733_C_T	sibling	intergenic_variant		NO			TRUE	chr3	155059778	intron_variant	MODIFIER	MME	NO					NM_001354642.2:c.-10-24380C>T		1	0.00033996	0.931	.	.	.	.	.	.	.	.	.	.		NO	NO														LINE-L1-L1M5
11918_s1_chr3_161571980_C_G	sibling	upstream_gene_variant	MFSD1	NO	1.906	0.00068746	TRUE	chr3	158798054	upstream_gene_variant	MODIFIER	MFSD1	NO							1	0.00068746	1.906	.	.	.	.	.	.	.	.	.	.	3.62004	NO	NO
11918_s1_chr3_191062821_C_T	sibling	intron_variant	LPP	NO	0.944	9.495e-05	TRUE	chr3	188245261	intron_variant	MODIFIER	LPP	NO					NM_001375462.1:c.-67+19734C>T		1	9.495e-05	0.944	.	.	.	.	.	.	.	.	.	.	-0.360993	YES	NO	dELS,CTCF-bound													SINE-Alu-AluSg
11918_s1_chr3_193633987_A_C	sibling	intergenic_variant		NO			TRUE	chr3	190817657	intergenic_variant	MODIFIER		NO										.	.	.	.	.	.	.	.	.	.		NO	NO														LINE-L1-L1MCc
11918_s1_chr4_34747202_T_A	sibling	intergenic_variant		NO			TRUE	chr4	34778283	intergenic_variant	MODIFIER		NO										.	.	.	.	.	.	.	.	.	.		NO	NO														SINE-Alu-AluY
11918_s1_chr4_88161881_G_A	sibling	intron_variant	WDFY3	WDFY3:SFARI1;WDFY3:NDD664;WDFY3:MC237	0.839	0.73919	TRUE	chr4	84831888	intron_variant	MODIFIER	WDFY3	SFARI1;NDD664;MC237	SFARI1	NDD664	MC237		NM_014991.6:c.577-283C>T		-1	0.73919	0.839	.	.	.	.	.	.	.	.	.	.		NO	NO														LINE-L1-L1MA5
11918_s1_chr4_122429323_G_A	sibling	intergenic_variant		NO			TRUE	chr4	119124285	intron_variant&non_coding_transcript_variant	MODIFIER	LOC105377395	NO					XR_007058251.1:n.406-1927C>T		-1			.	.	.	.	.	.	.	.	.	.	-1.42888	YES	NO						OREG1682589	Enhancer
11918_s1_chr4_148079360_T_C	sibling	intergenic_variant		NO			TRUE	chr4	144762018	intergenic_variant	MODIFIER		NO										.	.	.	.	.	.	.	.	.	.		NO	NO														LINE-L1-L1PA15
11918_s1_chr4_148742974_T_C	sibling	intergenic_variant		NO			TRUE	chr4	145425514	intergenic_variant	MODIFIER		NO										.	.	.	.	.	.	.	.	.	.	0.445815	NO	NO														LINE-L1-L1MEc
11918_s1_chr4_160131324_A_G	sibling	intron_variant	PDGFC	NO	0.577	0.97589	TRUE	chr4	156785673	intron_variant	MODIFIER	PDGFC	NO					NM_016205.3:c.496-12780T>C		-1	0.97589	0.577	.	.	.	.	.	.	.	.	.	.	-0.741184	NO	NO
11918_s1_chr4_177338852_C_G	sibling	intergenic_variant		NO			TRUE	chr4	173999087	intergenic_variant	MODIFIER		NO										.	.	.	.	.	.	.	.	.	.	2.50984	YES	NO						OREG1235313								LINE-L2-L2a
11918_s1_chr4_177338962_T_G	sibling	intergenic_variant		NO			TRUE	chr4	173999197	intergenic_variant	MODIFIER		NO										.	.	.	.	.	.	.	.	.	.	2.50984	YES	NO						OREG1235313
11918_s1_chr5_6321330_C_T	sibling	intergenic_variant		NO			TRUE	chr5	6392569	intergenic_variant	MODIFIER		NO										.	.	.	.	.	.	.	.	.	.	3.82154	NO	NO
11918_s1_chr5_118554377_T_C	sibling	intergenic_variant		NO			TRUE	chr5	118041793	intron_variant&non_coding_transcript_variant	MODIFIER	LINC02147	NO					NR_104997.1:n.170+116662T>C		1			.	.	.	.	.	.	.	.	.	.	-2.36674	NO	NO
11918_s1_chr5_129118097_A_T	sibling	intergenic_variant		NO			TRUE	chr5	128599238	intergenic_variant	MODIFIER		NO										.	.	.	.	.	.	.	.	.	.		NO	NO														LINE-L1-L1MA4
11918_s1_chr5_144285006_C_A	sibling	intergenic_variant		NO			TRUE	chr5	143753255	intergenic_variant	MODIFIER		NO										.	.	.	.	.	.	.	.	.	.	-1.40828	NO	NO
11918_s1_chr5_172595764_A_G	sibling	intron_variant	STK10	NO	0.913	3.7183e-19	TRUE	chr5	172055461	intron_variant	MODIFIER	STK10	NO					NM_005990.4:c.2526+127T>C		-1	3.7183e-19	0.913	.	.	.	.	.	.	.	.	.	.	2.64024	NO	NO														SINE-Alu-AluSz6
11918_s1_chr6_7864411_G_A	sibling	intergenic_variant		NO			TRUE	chr6	7995655	intron_variant&non_coding_transcript_variant	MODIFIER	BLOC1S5-TXNDC5	NO					NR_037616.1:n.422+30712C>T		-1			.	.	.	.	.	.	.	.	.	.	1.39907	NO	NO														SINE-Alu-AluSx1
11918_s1_chr6_9236662_C_G	sibling	intergenic_variant		NO			TRUE	chr6	9367870	intergenic_variant	MODIFIER		NO										.	.	.	.	.	.	.	.	.	.		NO	NO														SINE-Alu-AluSx3
11918_s1_chr6_21663744_C_T	sibling	intergenic_variant		NO			TRUE	chr6	21791068	intron_variant&non_coding_transcript_variant	MODIFIER	CASC15	NO					NR_015410.2:n.563+7360C>T		1			.	.	.	.	.	.	.	.	.	.	-0.830943	NO	NO
11918_s1_chr6_160529633_A_G	sibling	intergenic_variant		NO			TRUE	chr6	159284110	intergenic_variant	MODIFIER		NO										.	.	.	.	.	.	.	.	.	.	-0.616079	NO	NO														LTR-ERVL-MER54B
11918_s1_chr7_158146231_C_T	sibling	intron_variant	NOM1	NO	0.99	1.0826e-13	TRUE	chr7	156958388	intron_variant	MODIFIER	NOM1	NO					NM_138400.2:c.1309-1463C>T		1	1.0826e-13	0.99	.	.	.	.	.	.	.	.	.	.		NO	NO
11918_s1_chr7_158147561_G_C	sibling	intron_variant	NOM1	NO	0.99	1.0826e-13	TRUE	chr7	156959718	intron_variant	MODIFIER	NOM1	NO					NM_138400.2:c.1309-133G>C		1	1.0826e-13	0.99	.	.	.	.	.	.	.	.	.	.		NO	NO
11918_s1_chr8_59181331_C_T	sibling	intergenic_variant		NO			TRUE	chr8	58760109	intergenic_variant	MODIFIER		NO										.	.	.	.	.	.	.	.	.	.	-4.15425	NO	NO
11918_s1_chr8_96650320_C_T	sibling	intergenic_variant		NO			TRUE	chr8	95525347	intron_variant&non_coding_transcript_variant	MODIFIER	CFAP418-AS1	NO					NR_038201.1:n.282-85317C>T		1			.	.	.	.	.	.	.	.	.	.		NO	NO
11918_s1_chr8_111896570_A_C	sibling	intergenic_variant		NO			TRUE	chr8	110767948	intergenic_variant	MODIFIER		NO										.	.	.	.	.	.	.	.	.	.	-0.882113	NO	NO														Simple_repeat-Simple_repeat-(AT)n
11918_s1_chr8_138845115_T_A	sibling	intergenic_variant		NO			TRUE	chr8	137727585	intergenic_variant	MODIFIER		NO										.	.	.	.	.	.	.	.	.	.		NO	NO
11918_s1_chr8_140337601_G_A	sibling	intergenic_variant		NO			TRUE	chr8	139217103	intergenic_variant	MODIFIER		NO										.	.	.	.	.	.	.	.	.	.	1.02112	YES	NO	dELS													LTR?-LTR?-MamRep605
11918_s1_chr9_16957322_C_T	sibling	intergenic_variant		NO			TRUE	chr9	16944739	intergenic_variant	MODIFIER		NO										.	.	.	.	.	.	.	.	.	.		NO	NO														SINE-Alu-AluSq
11918_s1_chr9_43997827_C_A	sibling	intergenic_variant		NO			TRUE	chr9	42445051	intergenic_variant	MODIFIER		NO										.	.	.	.	.	.	.	.	.	.		NO	NO													0.983945
11918_s1_chr9_44289190_G_T	sibling	intergenic_variant		NO			TRUE	chr9	42736727	intergenic_variant	MODIFIER		NO										.	.	.	.	.	.	.	.	.	.		NO	NO													0.985115	LTR-ERV1-MER52D
11918_s1_chr10_131243354_G_A	sibling	intergenic_variant		NO			TRUE	chr10	130314323	intergenic_variant	MODIFIER		NO										.	.	.	.	.	.	.	.	.	.		NO	NO														LINE-L1-L1PA3
11918_s1_chr11_813203_G_A	sibling	intron_variant	TALDO1	NO	1.112	2.3753e-08	TRUE	chr11	761723	intron_variant	MODIFIER	TALDO1	NO					NM_006755.2:c.461+1470G>A		1	2.3753e-08	1.112	.	.	.	.	.	.	.	.	.	.		YES	NO							Enhancer							SINE-Alu-AluJb
11918_s1_chr11_3733712_T_C	sibling	downstream_gene_variant;intron_variant	ART1;CHRNA10	NO	1.476	1.2948e-11	TRUE	chr11	3668339	intron_variant	MODIFIER	CHRNA10	NO					NM_020402.4:c.363-575A>G		-1			.	.	.	.	.	.	.	.	.	.	0.276177	NO	NO														SINE-Alu-AluY
11918_s1_chr11_3979898_G_A	sibling	intron_variant	STIM1	NO	0.967	0.9995	TRUE	chr11	3914656	intron_variant	MODIFIER	STIM1	NO					NM_001382567.1:c.140-52896G>A		1	0.9995	0.967	.	.	.	.	.	.	.	.	.	.	0.461994	YES	NO							Enhancer							SINE-Alu-AluSc
11918_s1_chr12_13384743_A_T	sibling	intergenic_variant		NO			TRUE	chr12	13510322	intergenic_variant	MODIFIER		NO										.	.	.	.	.	.	.	.	.	.	0.00384023	NO	NO														LINE-L2-L2a
11918_s1_chr12_15169501_G_A	sibling	intergenic_variant		NO			TRUE	chr12	15292232	intron_variant&non_coding_transcript_variant	MODIFIER	LOC105369673	NO					XR_007063224.1:n.333-23090C>T		-1			.	.	.	.	.	.	.	.	.	.	-0.191233	NO	NO														LTR-ERVL-ERVL-E-int
11918_s1_chr12_47749466_A_C	sibling	missense_variant	HDAC7	NO	0.99	0.99132	TRUE	chr12	47788073	missense_variant	MODERATE	HDAC7	NO					NM_015401.5:c.2327T>G	NP_056216.2:p.Phe776Cys	-1	0.99132	0.99	rs1943270950	.	0.0,0.0,0.0,0.0,0.0	0.910,0.910,0.910,0.910,0.910	0.964,0.9893,0.9895,0.991,0.9803	P,P,P,P,P	12.501,10.352	-5.108,-4.93	0.760057	.		YES	NO							Enhancer
11918_s1_chr12_47842506_A_G	sibling	intron_variant	VDR	VDR:SFARI2	0.99	0.09404	TRUE	chr12	47881108	intron_variant	MODIFIER	VDR	SFARI2	SFARI2				NM_000376.3:c.-3+1586T>C		-1	0.09404	0.99	.	.	.	.	.	.	.	.	.	.	1.03745	NO	NO														LINE-L1-L1PA16
11918_s1_chr12_69738321_C_T	sibling	intron_variant	RAB3IP	NO	0.965	9.4578e-06	TRUE	chr12	69759192	intron_variant	MODIFIER	RAB3IP	NO					NM_022456.5:c.510+2529C>T		1	9.4578e-06	0.965	.	.	.	.	.	.	.	.	.	.		NO	NO														Retroposon-SVA-SVA_C
11918_s1_chr14_4293248_G_C	sibling	intergenic_variant		NO			FALSE	chr4	190078262	intergenic_variant	MODIFIER		NO										.	.	.	.	.	.	.	.	.	.		YES	YES										H3K27me3			0.998253
11918_s1_chr14_22044472_G_C	sibling	intergenic_variant		NO			TRUE	chr14	27846450	intergenic_variant	MODIFIER		NO										.	.	.	.	.	.	.	.	.	.	-1.09399	NO	NO													0.964442	LTR-ERV1-LTR12C
11918_s1_chr14_28773070_G_A	sibling	intron_variant	SNX6	NO	0.847	0.0040401	TRUE	chr14	34577045	intron_variant	MODIFIER	SNX6	NO					NM_152233.4:c.835-1203C>T		-1	0.0040401	0.847	.	.	.	.	.	.	.	.	.	.	-1.22327	YES	NO	dELS													SINE-Alu-AluSg
11918_s1_chr14_29176891_G_A	sibling	upstream_gene_variant	SRP54	SRP54:NDD373;SRP54:LC615	0.355	0.99999	TRUE	chr14	34978166	intron_variant&non_coding_transcript_variant	MODIFIER	SRP54-AS1	NO					NR_151701.1:n.143+4258C>T		-1			.	.	.	.	.	.	.	.	.	.	-1.45805	NO	NO														SINE-Alu-AluSg
11918_s1_chr14_38284903_T_C	sibling	intergenic_variant		NO			TRUE	chr14	44093980	intergenic_variant	MODIFIER		NO										.	.	.	.	.	.	.	.	.	.	-0.807322	NO	NO
11918_s1_chr14_47032013_C_A	sibling	intergenic_variant		NO			TRUE	chr14	52824211	intron_variant&non_coding_transcript_variant	MODIFIER	LOC105370500	NO					XR_943867.3:n.539+31885C>A		1			.	.	.	.	.	.	.	.	.	.		NO	NO														SINE-Alu-AluY
11918_s1_chr14_75733827_C_T	sibling	intron_variant	SEL1L	NO	0.652	0.0060651	TRUE	chr14	81518387	intron_variant	MODIFIER	SEL1L	NO					NM_005065.6:c.340+8346G>A		-1	0.0060651	0.652	.	.	.	.	.	.	.	.	.	.		YES	NO							Enhancer							SINE-Alu-AluSq10
11918_s1_chr14_100727062_C_A	sibling	intergenic_variant		NO			TRUE	chr14	106406627	intron_variant&non_coding_transcript_variant	MODIFIER	LOC124903400	NO					XR_007064371.1:n.178+4925C>A		1			.	.	.	.	.	.	.	.	.	.	-5.08445	NO	NO													0.974167	LINE-L1-L1PA4
11918_s1_chr16_6568410_C_T	sibling	intron_variant	RBFOX1	RBFOX1:SFARI2	0.822	0.99998	TRUE	chr16	6538448	intron_variant	MODIFIER	RBFOX1	SFARI2	SFARI2				NM_018723.4:c.-63-116155C>T		1	0.99998	0.822	.	.	.	.	.	.	.	.	.	.	-1.88702	NO	NO														SINE-Alu-AluJb
11918_s1_chr17_9963914_T_A	sibling	intron_variant	GAS7	NO	0.862	0.86109	TRUE	chr17	10056212	intron_variant	MODIFIER	GAS7	NO					NM_201433.2:c.184-36315A>T		-1	0.86109	0.862	.	.	.	.	.	.	.	.	.	.	2.02628	NO	NO														SINE-Alu-AluJr4
11918_s1_chr17_79205502_T_A	sibling	intergenic_variant		NO			TRUE	chr17	78312560	upstream_gene_variant	MODIFIER	LOC124904063	NO							1			.	.	.	.	.	.	.	.	.	.	3.38264	YES	YES										H3K27me3				LTR-ERVL-MaLR-MLT1A1
11918_s1_chr18_67289732_C_T	sibling	intergenic_variant		NO			TRUE	chr18	67091659	intergenic_variant	MODIFIER		NO										.	.	.	.	.	.	.	.	.	.	-2.61303	NO	NO														LINE-L1-L1PA5
11918_s1_chr19_39482650_C_T	sibling	intergenic_variant		NO			TRUE	chr19	36806964	intron_variant&non_coding_transcript_variant	MODIFIER	ZNF790-AS1	NO					NR_040027.1:n.358+5031C>T		1			.	.	.	.	.	.	.	.	.	.	2.76812	NO	NO													0.90433	SINE-Alu-AluY
11918_s1_chr20_8342996_G_C	sibling	intron_variant	PLCB1	PLCB1:SFARI2	0.393	0.99758	TRUE	chr20	8301025	intron_variant	MODIFIER	PLCB1	SFARI2	SFARI2				NM_015192.4:c.178-70357G>C		1	0.99758	0.393	.	.	.	.	.	.	.	.	.	.	1.67514	YES	NO						OREG1186288
11918_s1_chr20_20132163_T_C	sibling	intron_variant	CFAP61	NO	0.969	9.8119e-05	TRUE	chr20	20077883	intron_variant	MODIFIER	CFAP61	NO					NM_015585.4:c.566+2268T>C		1	9.8119e-05	0.969	.	.	.	.	.	.	.	.	.	.		NO	NO														LTR-ERV1-MER4D1
11918_s1_chr20_30737147_T_A	sibling	intergenic_variant		NO
11918_s1_chr21_15146084_A_T	sibling	intergenic_variant		NO			TRUE	chr21	16791217	intergenic_variant	MODIFIER		NO										.	.	.	.	.	.	.	.	.	.	0.244191	NO	NO														LINE-L1-L1ME3
11918_s1_chr21_35536899_G_T	sibling	intron_variant	TTC3	NO	0.969	9.7035e-12	TRUE	chr21	37154694	intron_variant	MODIFIER	TTC3	NO					NM_001330683.2:c.2740+1417G>T		1	9.7035e-12	0.969	.	.	.	.	.	.	.	.	.	.	1.5455	YES	NO							Enhancer							SINE-Alu-AluY
11964_p1_chr1_20329574_T_G	proband	intron_variant	MUL1	NO	1.196	4.056e-06	TRUE	chr1	20504626	intron_variant	MODIFIER	MUL1	NO					NM_024544.3:c.121-1317A>C		-1	4.056e-06	1.196	.	.	.	.	.	.	.	.	.	.	1.93083	NO	NO
11964_p1_chr1_71428823_T_A	proband	intron_variant	NEGR1	NEGR1:SFARI2	0.646	0.99557	TRUE	chr1	71551082	intron_variant	MODIFIER	NEGR1	SFARI2	SFARI2				NM_173808.3:c.940+41735A>T		-1	0.99557	0.646	.	.	.	.	.	.	.	.	.	.	0.78754	NO	NO
11964_p1_chr1_87806137_T_A	proband	intergenic_variant		NO			TRUE	chr1	87962907	intron_variant&non_coding_transcript_variant	MODIFIER	LOC101927871	NO					XR_426720.4:n.93+1026T>A		1			.	.	.	.	.	.	.	.	.	.	-0.328111	NO	NO
11964_p1_chr1_90777413_G_T	proband	intron_variant	ZNF644	ZNF644:NDD664;ZNF644:LC615	0.632	0.85001	TRUE	chr1	90932855	intron_variant	MODIFIER	ZNF644	NDD664;LC615		NDD664	LC615		NM_201269.3:c.3688+4630C>A		-1	0.85001	0.632	.	.	.	.	.	.	.	.	.	.	-2.14718	NO	NO
11964_p1_chr1_91485549_C_T	proband	intergenic_variant		NO			TRUE	chr1	91640962	intergenic_variant	MODIFIER		NO										.	.	.	.	.	.	.	.	.	.	-0.431144	NO	NO
11964_p1_chr1_187118320_A_C	proband	intergenic_variant		NO			TRUE	chr1	187771744	intergenic_variant	MODIFIER		NO										.	.	.	.	.	.	.	.	.	.		YES	NO	dELS
11964_p1_chr2_14336841_G_A	proband	intergenic_variant		NO			TRUE	chr2	14306160	intron_variant&non_coding_transcript_variant	MODIFIER	LINC00276	NO					NR_103814.2:n.251+10809C>T		-1			.	.	.	.	.	.	.	.	.	.	-2.35542	NO	NO														SINE-Alu-AluSx1
11964_p1_chr2_119260447_C_T	proband	intergenic_variant		NO			TRUE	chr2	118827088	intergenic_variant	MODIFIER		NO										.	.	.	.	.	.	.	.	.	.	-0.0472539	YES	YES						OREG1488428				H3K27me3
11964_p1_chr2_242281015_T_C	proband	intron_variant	GAL3ST2	NO	1.849	2.293e-07	TRUE	chr2	241778485	intron_variant	MODIFIER	GAL3ST2	NO					NM_022134.3:c.29+1501T>C		1	2.293e-07	1.849	.	.	.	.	.	.	.	.	.	.		YES	NO	pELS
11964_p1_chr3_66466282_T_C	proband	intron_variant	LRIG1	NO	0.707	8.1968e-05	TRUE	chr3	66421729	intron_variant	MODIFIER	LRIG1	NO					NM_015541.3:c.366-4463A>G		-1	8.1968e-05	0.707	.	.	.	.	.	.	.	.	.	.		YES	NO						OREG1925594								LTR-ERVL-MaLR-THE1B-int
11964_p1_chr3_81257098_C_G	proband	intergenic_variant		NO			TRUE	chr3	81203602	intergenic_variant	MODIFIER		NO										.	.	.	.	.	.	.	.	.	.	-1.62197	NO	NO														SINE-Alu-AluSx1
11964_p1_chr3_101106419_G_T	proband	intergenic_variant		NO			TRUE	chr3	98402725	intergenic_variant	MODIFIER		NO										.	.	.	.	.	.	.	.	.	.	-7.97233	NO	NO														LINE-L1-L1PA14
11964_p1_chr3_119759456_G_T	proband	intergenic_variant		NO			TRUE	chr3	117039541	intron_variant&non_coding_transcript_variant	MODIFIER	LOC124909415	NO					XR_007096015.1:n.29330-30167C>A		-1			.	.	.	.	.	.	.	.	.	.		NO	NO														LINE-L1-L1ME3Cz
11964_p1_chr3_146909351_G_A	proband	intergenic_variant		NO			TRUE	chr3	144162719	intergenic_variant	MODIFIER		NO										.	.	.	.	.	.	.	.	.	.	1.01005	NO	NO														DNA-hAT-Charlie-MER5B
11964_p1_chr3_166186590_G_A	proband	intergenic_variant		NO			TRUE	chr3	163403050	intergenic_variant	MODIFIER		NO										.	.	.	.	.	.	.	.	.	.	0.437206	NO	NO														SINE-Alu-AluSg4
11964_p1_chr4_72720025_G_A	proband	intergenic_variant		NO			TRUE	chr4	69385211	intergenic_variant	MODIFIER		NO										.	.	.	.	.	.	.	.	.	.		NO	NO													0.957782	LINE-L1-L1P4a
11964_p1_chr4_82322589_A_G	proband	intergenic_variant		NO			TRUE	chr4	78986974	intron_variant&non_coding_transcript_variant	MODIFIER	LINC01088	NO					NR_038342.1:n.182+13922A>G		1			.	.	.	.	.	.	.	.	.	.	-0.703455	NO	NO														Simple_repeat-Simple_repeat-(AT)n
11964_p1_chr4_85430009_C_T	proband	intergenic_variant		NO			TRUE	chr4	82100431	intergenic_variant	MODIFIER		NO										.	.	.	.	.	.	.	.	.	.	-0.43573	NO	NO
11964_p1_chr4_92814404_C_T	proband	intergenic_variant		NO			TRUE	chr4	89483120	intron_variant&non_coding_transcript_variant	MODIFIER	LOC105377328	NO					XR_938981.2:n.210+2230G>A		-1			.	.	.	.	.	.	.	.	.	.	1.6127	NO	NO
11964_p1_chr4_127645959_A_T	proband	intergenic_variant		NO			TRUE	chr4	124343380	intergenic_variant	MODIFIER		NO										.	.	.	.	.	.	.	.	.	.	0.0433425	NO	NO
11964_p1_chr4_138283850_C_A	proband	intergenic_variant		NO			TRUE	chr4	134960868	intergenic_variant	MODIFIER		NO										.	.	.	.	.	.	.	.	.	.	-1.97882	NO	NO
11964_p1_chr4_166013560_G_A	proband	intergenic_variant		NO			TRUE	chr4	162666022	intergenic_variant	MODIFIER		NO										.	.	.	.	.	.	.	.	.	.		NO	NO														LINE-L1-L1ME1
11964_p1_chr4_186699673_C_A	proband	intergenic_variant		NO			TRUE	chr4	183356590	intergenic_variant	MODIFIER		NO										.	.	.	.	.	.	.	.	.	.	1.79829	YES	NO							Enhancer
11964_p1_chr5_39823363_A_T	proband	intergenic_variant		NO			TRUE	chr5	39573180	intergenic_variant	MODIFIER		NO										.	.	.	.	.	.	.	.	.	.	1.04456	NO	NO														LINE-L1-L1MEj
11964_p1_chr5_72855206_T_C	proband	intergenic_variant		NO			TRUE	chr5	72374032	intergenic_variant	MODIFIER		NO										.	.	.	.	.	.	.	.	.	.	-0.0728434	NO	NO														LINE-L2-L2a
11964_p1_chr5_76890183_A_C	proband	intron_variant	IQGAP2	NO	0.998	0.0098378	TRUE	chr5	76408426	intron_variant	MODIFIER	IQGAP2	NO					NM_006633.5:c.46+4835A>C		1	0.0098378	0.998	.	.	.	.	.	.	.	.	.	.	0.971565	YES	NO	dELS						Promoter/Enhancer							SINE-MIR-MIRb
11964_p1_chr5_78005844_G_A	proband	intergenic_variant		NO			TRUE	chr5	77523249	intron_variant	MODIFIER	WDR41	NO					XM_011543505.3:c.43-33677C>T		-1	9.1094e-09	1.317	.	.	.	.	.	.	.	.	.	.	-0.837354	NO	NO														SINE-Alu-AluSx
11964_p1_chr5_78237871_C_T	proband	intron_variant	TBCA	NO	0.883	0.61619	TRUE	chr5	77755567	intron_variant	MODIFIER	TBCA	NO					NM_004607.3:c.53+20638G>A		-1	0.61619	0.883	.	.	.	.	.	.	.	.	.	.	-0.709139	NO	NO														SINE-Alu-AluSg
11964_p1_chr5_80178743_G_A	proband	intron_variant	CMYA5	NO	0.807	6.0826e-53	TRUE	chr5	79694490	intron_variant	MODIFIER	CMYA5	NO					NM_153610.5:c.149+4434G>A		1	6.0826e-53	0.807	.	.	.	.	.	.	.	.	.	.	1.20714	YES	NO						OREG1254487
11964_p1_chr6_24099655_G_A	proband	intron_variant	DCDC2	NO	1.355	3.9838e-06	TRUE	chr6	24227758	intron_variant	MODIFIER	DCDC2	NO					NM_016356.5:c.923-22656C>T		-1	3.9838e-06	1.355	.	.	.	.	.	.	.	.	.	.	0.0838641	NO	NO
11964_p1_chr6_99343436_G_A	proband	intergenic_variant		NO			TRUE	chr6	98169202	intergenic_variant	MODIFIER		NO										.	.	.	.	.	.	.	.	.	.	-1.21065	NO	NO														LTR-ERVL-HERVL-int
11964_p1_chr7_34169153_G_A	proband	intron_variant	BMPER	NO	0.779	8.5041e-05	TRUE	chr7	34029435	intron_variant	MODIFIER	BMPER	NO					NM_001365308.1:c.577-16871G>A		1	8.5041e-05	0.779	.	.	.	.	.	.	.	.	.	.	-0.25021	NO	NO
11964_p1_chr7_87456367_G_A	proband	intergenic_variant		NO			TRUE	chr7	86206428	intergenic_variant	MODIFIER		NO										.	.	.	.	.	.	.	.	.	.		NO	NO														LTR-ERV1-MER52-int
11964_p1_chr7_135884616_T_A	proband	intron_variant	AKR1B15	NO	1.714	8.3094e-18	TRUE	chr7	134576581	intron_variant	MODIFIER	AKR1B15	NO					NM_001080538.3:c.825+151T>A		1	8.3094e-18	1.714	.	.	.	.	.	.	.	.	.	.	0.101539	NO	NO													0.925866
11964_p1_chr8_37262866_T_G	proband	intergenic_variant		NO			TRUE	chr8	36986764	upstream_gene_variant	MODIFIER	LOC105379376	NO							-1			.	.	.	.	.	.	.	.	.	.	-1.30997	NO	NO
11964_p1_chr8_50087783_T_C	proband	intergenic_variant		NO			TRUE	chr8	49709982	intergenic_variant	MODIFIER		NO										.	.	.	.	.	.	.	.	.	.	-3.81947	NO	NO														LINE-L1-L1MDb
11964_p1_chr8_114710494_T_G	proband	intergenic_variant		NO			TRUE	chr8	113585530	intergenic_variant	MODIFIER		NO										.	.	.	.	.	.	.	.	.	.	0.307319	NO	NO
11964_p1_chr8_129461079_C_G	proband	intergenic_variant		NO			TRUE	chr8	128333401	intergenic_variant	MODIFIER		NO										.	.	.	.	.	.	.	.	.	.	-0.681143	YES	NO							Enhancer							LINE-L2-L2c
11964_p1_chr8_145010819_C_T	proband	downstream_gene_variant	EPPK1	EPPK1:SFARI2	1.929	4.8402e-62	TRUE	chr8	143854114	downstream_gene_variant	MODIFIER	EPPK1	SFARI2	SFARI2						-1	4.8402e-62	1.929	.	.	.	.	.	.	.	.	.	.	2.40005	NO	NO														SINE-Alu-AluSz6
11964_p1_chr9_18922018_G_T	proband	3_prime_UTR_variant	ADAMTSL1	NO	0.945	9.7304e-24	TRUE	chr9	18909049	3_prime_UTR_variant	MODIFIER	ADAMTSL1	NO					NM_001040272.6:c.*501G>T		1	9.7304e-24	0.945	.	.	.	.	.	.	.	.	.	.	0.721714	YES	NO	dELS,CTCF-bound
11964_p1_chr9_32896140_C_T	proband	intergenic_variant		NO			TRUE	chr9	32879860	intergenic_variant	MODIFIER		NO										.	.	.	.	.	.	.	.	.	.		NO	NO														SINE-Alu-AluSx1
11964_p1_chr9_47970201_C_A	proband	intergenic_variant		NO			TRUE	chr9	62258289	intron_variant&non_coding_transcript_variant	MODIFIER	LOC105379263	NO					XR_007061527.1:n.3757-7400G>T		-1			.	.	.	.	.	.	.	.	.	.		NO	NO													0.997902	LINE-L1-L1PA7
11964_p1_chr9_123135597_C_A	proband	intron_variant	LPAR1	LPAR1:LC615	0.522	0.99786	TRUE	chr9	110963938	intron_variant	MODIFIER	LPAR1	LC615			LC615		NM_001351411.2:c.45+8135G>T		-1	0.99786	0.522	.	.	.	.	.	.	.	.	.	.	-0.957186	NO	NO
11964_p1_chr10_15569407_G_C	proband	intron_variant	ITGA8	ITGA8:SFARI3	0.801	7.9381e-11	TRUE	chr10	15551398	intron_variant	MODIFIER	ITGA8	SFARI3	SFARI3				NM_003638.3:c.2767-2830C>G		-1	7.9381e-11	0.801	.	.	.	.	.	.	.	.	.	.	-0.506988	NO	NO
11964_p1_chr10_68753424_A_G	proband	5_prime_UTR_variant	SIRT1	NO	0.527	0.99941	TRUE	chr10	67884679	5_prime_UTR_variant	MODIFIER	SIRT1	NO					NM_012238.5:c.-43A>G		1	0.99941	0.527	.	.	.	.	.	.	.	.	.	.	1.72684	YES	YES	PLS,CTCF-bound			H3K4Me3		OREG0089642;OREG1171938;OREG1481115;OREG1492237;OREG1607431;OREG1614480;OREG1765150;OREG1779801;OREG1798546;OREG1814177;OREG1847587;OREG1851853;OREG1881847	Promoter/Enhancer	Promoter	H3K27ac	H3K27me3	H3K4me3
11964_p1_chr10_90684319_A_G	proband	intergenic_variant		NO			TRUE	chr10	89800816	intergenic_variant	MODIFIER		NO										.	.	.	.	.	.	.	.	.	.	-1.36919	NO	NO														LINE-L1-L1M3c
11964_p1_chr11_2663636_C_T	proband	intron_variant	KCNQ1	NO	0.945	6.8378e-13	TRUE	chr11	2574276	intron_variant	MODIFIER	KCNQ1	NO					NM_000218.3:c.921+1290C>T		1	6.8378e-13	0.945	.	.	.	.	.	.	.	.	.	.		YES	YES								withinGene
11964_p1_chr11_74307348_C_T	proband	intron_variant	PGM2L1	NO	0.665	0.00095241	TRUE	chr11	74377939	intron_variant	MODIFIER	PGM2L1	NO					NM_173582.6:c.112-3357G>A		-1	0.00095241	0.665	.	.	.	.	.	.	.	.	.	.	-0.523806	YES	NO	dELS					OREG1593881;OREG1652258;OREG1691846
11964_p1_chr11_82476246_G_T	proband	intergenic_variant		NO			TRUE	chr11	82540210	intergenic_variant	MODIFIER		NO										.	.	.	.	.	.	.	.	.	.	0.892971	NO	NO														Simple_repeat-Simple_repeat-(TA)n
11964_p1_chr11_82476247_T_A	proband	intergenic_variant		NO			TRUE	chr11	82540211	intergenic_variant	MODIFIER		NO										.	.	.	.	.	.	.	.	.	.	0.892971	NO	NO														Simple_repeat-Simple_repeat-(TA)n
11964_p1_chr11_105954989_C_T	proband	intron_variant	GRIA4	NO	0.785	0.99958	TRUE	chr11	105950722	intron_variant	MODIFIER	GRIA4	NO					NM_000829.4:c.2294+16753C>T		1	0.99958	0.785	.	.	.	.	.	.	.	.	.	.	0.0966627	NO	NO
11964_p1_chr11_115406194_C_A	proband	intron_variant	CADM1	CADM1:SFARI2	0.491	0.99996	TRUE	chr11	115393054	intron_variant	MODIFIER	CADM1	SFARI2	SFARI2				NM_001301043.2:c.124+111217G>T		-1	0.99996	0.491	.	.	.	.	.	.	.	.	.	.		NO	NO														SINE-Alu-FAM
11964_p1_chr12_132614952_C_G	proband	intron_variant	FBRSL1	FBRSL1:SFARI	0.909	0.00083044	TRUE	chr12	132565004	intron_variant	MODIFIER	FBRSL1	SFARI	SFARI				NM_001367871.1:c.646-2477C>G		1	0.00083044	0.909	.	.	.	.	.	.	.	.	.	.		NO	NO
11964_p1_chr13_62352020_C_T	proband	intergenic_variant		NO			TRUE	chr13	63130604	intergenic_variant	MODIFIER		NO										.	.	.	.	.	.	.	.	.	.	-1.05206	NO	NO														DNA-hAT-Tip100-Zaphod3
11964_p1_chr14_8052159_C_A	proband	intergenic_variant		NO
11964_p1_chr15_75077091_G_A	proband	intron_variant	PEAK1	NO	0.72	0.58572	TRUE	chr15	77216624	intron_variant	MODIFIER	PEAK1	NO					NM_001385026.1:c.-114-34584C>T		-1	0.58572	0.72	.	.	.	.	.	.	.	.	.	.	0.153767	NO	NO														DNA-TcMar-Mariner-HSMAR2
11964_p1_chr15_87260433_C_T	proband	intergenic_variant		NO			TRUE	chr15	89504404	downstream_gene_variant	MODIFIER	LINC00928	NO							-1			.	.	.	.	.	.	.	.	.	.	-0.946024	NO	NO
11964_p1_chr15_91602619_G_T	proband	intergenic_variant		NO			TRUE	chr15	93840706	intergenic_variant	MODIFIER		NO										.	.	.	.	.	.	.	.	.	.		NO	NO														LINE-L1-L1MCa
11964_p1_chr16_5386777_A_G	proband	intergenic_variant		NO			TRUE	chr16	5357122	intron_variant	MODIFIER	RBFOX1	SFARI2	SFARI2				XM_017023318.3:c.340-110094A>G		1	0.99998	0.822	.	.	.	.	.	.	.	.	.	.		NO	NO
11964_p1_chr16_63773246_G_A	proband	missense_variant	TEPP	NO	1.187	9.4162e-08	TRUE	chr16	57977965	missense_variant	MODERATE	TEPP	NO					NM_199456.3:c.149G>A	NP_955535.3:p.Arg50His	1	9.4162e-08	1.187	rs780140291	.	0.0,0.0	0.461,0.461	0.5773,0.5136	P,A	9.614	-3.533	0.384341	.		YES	NO	pELS,CTCF-bound					OREG1270675;OREG1403696;OREG1511440
11964_p1_chr17_1082520_C_T	proband	intergenic_variant		NO			TRUE	chr17	1193423	downstream_gene_variant	MODIFIER	ABR-AS1	NO							1			.	.	.	.	.	.	.	.	.	.		NO	NO														SINE-MIR-MIRb
11964_p1_chr17_37461133_G_A	proband	intergenic_variant		NO			FALSE	chr17	36475374	downstream_gene_variant	MODIFIER	LOC105371749	NO							-1			.	.	.	.	.	.	.	.	.	.		NO	NO
11964_p1_chr17_80957109_G_T	proband	splice_polypyrimidine_tract_variant,intron_variant	CCDC40	NO	0.993	9.2742e-16	TRUE	chr17	80058483	splice_polypyrimidine_tract_variant&intron_variant	LOW	CCDC40	NO					NM_017950.4:c.1160-11G>T		1	9.2742e-16	0.993	.	.	.	.	.	.	.	.	.	.	4.23102	YES	YES								withinGene	H3K27ac
11964_p1_chr19_833543_C_T	proband	intron_variant	MED16	NO	1.955	8.9124e-28	TRUE	chr19	876091	intron_variant	MODIFIER	MED16	NO					NM_005481.3:c.1561-637G>A		-1	8.9124e-28	1.955	.	.	.	.	.	.	.	.	.	.	-3.02993	YES	YES								withinGene
11964_p1_chr19_15446538_A_G	proband	intron_variant	BRD4	BRD4:SFARI2;BRD4:NDD373	0.284	0.98964	TRUE	chr19	15321599	intron_variant	MODIFIER	BRD4	SFARI2;NDD373	SFARI2	NDD373			NM_001379291.1:c.-35+10691T>C		-1	0.98964	0.284	.	.	.	.	.	.	.	.	.	.		YES	NO	dELS						Enhancer
11964_p1_chr19_16283720_C_T	proband	intron_variant	HSH2D	NO	1.381	0.00086604	TRUE	chr19	16149655	intron_variant	MODIFIER	HSH2D	NO					NM_001382417.1:c.125+780C>T		1	0.00086604	1.381	.	.	.	.	.	.	.	.	.	.		YES	NO							Enhancer							SINE-Alu-AluSq
11964_p1_chr19_32898977_G_A	proband	intron_variant	ZNF536	ZNF536:SFARI3;ZNF536:NDD664	0.963	0.39605	TRUE	chr19	30378443	intron_variant	MODIFIER	ZNF536	SFARI3;NDD664	SFARI3	NDD664			NM_014717.3:c.-3+5887G>A		1	0.39605	0.963	.	.	.	.	.	.	.	.	.	.	-0.485368	YES	NO							Enhancer							SINE-Alu-AluSz6
11964_p1_chr19_55010933_G_C	proband	upstream_gene_variant	ZNF613	NO	1.509	0.0077924	TRUE	chr19	51923738	upstream_gene_variant	MODIFIER	ZNF613	NO							1	0.0077924	1.509	.	.	.	.	.	.	.	.	.	.	0.38245	NO	NO														LTR-ERVL-MaLR-MLT1G3
11964_p1_chr21_18581130_A_G	proband	intergenic_variant		NO			TRUE	chr21	20220194	intergenic_variant	MODIFIER		NO										.	.	.	.	.	.	.	.	.	.	-0.528058	NO	NO
11964_s1_chr1_21339579_G_A	sibling	intron_variant	ALPL	NO	0.987	8.036e-10	TRUE	chr1	21515647	intron_variant	MODIFIER	ALPL	NO					NM_000478.6:c.-105+6130G>A		1	8.036e-10	0.987	.	.	.	.	.	.	.	.	.	.		NO	NO														SINE-Alu-AluSx
11964_s1_chr1_52446891_G_T	sibling	intergenic_variant		NO			TRUE	chr1	52565420	intergenic_variant	MODIFIER		NO										.	.	.	.	.	.	.	.	.	.	1.18054	NO	NO														LTR-ERVL-MaLR-MLT1A0
11964_s1_chr1_77453840_C_G	sibling	intron_variant	ZZZ3	NO	0.423	0.99968	TRUE	chr1	77615007	intron_variant	MODIFIER	ZZZ3	NO					NM_015534.6:c.1505+16843G>C		-1	0.99968	0.423	.	.	.	.	.	.	.	.	.	.	-0.49436	NO	NO
11964_s1_chr1_87635663_G_A	sibling	intergenic_variant		NO			TRUE	chr1	87792436	intergenic_variant	MODIFIER		NO										.	.	.	.	.	.	.	.	.	.	0.134263	YES	NO	CTCF-only,CTCF-bound
11964_s1_chr1_94837309_A_G	sibling	intron_variant	ALG14	NO	1.348	7.0391e-05	TRUE	chr1	94988967	intron_variant	MODIFIER	ALG14	NO					NM_144988.4:c.421-5661T>C		-1	7.0391e-05	1.348	.	.	.	.	.	.	.	.	.	.	1.61285	YES	NO							Enhancer							LINE-L1-L1ME4a
11964_s1_chr1_115144343_G_A	sibling	intergenic_variant		NO			TRUE	chr1	115132873	intergenic_variant	MODIFIER		NO										.	.	.	.	.	.	.	.	.	.	2.09302	NO	NO
11964_s1_chr1_115157269_G_C	sibling	intergenic_variant		NO			TRUE	chr1	115145797	intergenic_variant	MODIFIER		NO										.	.	.	.	.	.	.	.	.	.	0.498092	NO	NO
11964_s1_chr1_153151915_G_A	sibling	intron_variant	NUP210L	NO	0.529	0.99999	TRUE	chr1	154014653	intron_variant	MODIFIER	NUP210L	NO					XM_011510122.2:c.4522-2283C>T		-1	0.99999	0.529	.	.	.	.	.	.	.	.	.	.	2.04576	YES	NO	dELS,CTCF-bound													LINE-L2-L2c
11964_s1_chr1_158030594_C_G	sibling	intergenic_variant		NO			TRUE	chr1	158893524	intergenic_variant	MODIFIER		NO										.	.	.	.	.	.	.	.	.	.	-0.472412	NO	NO
11964_s1_chr1_200052438_C_T	sibling	intron_variant	CAMSAP2	NO	0.202	0.55396	TRUE	chr1	200795435	intron_variant	MODIFIER	CAMSAP2	NO					NM_203459.4:c.400-11941C>T		1	0.55396	0.202	.	.	.	.	.	.	.	.	.	.	1.60668	YES	NO	dELS
11964_s1_chr1_232453352_G_T	sibling	intron_variant	PCNX2	NO	0.955	8.8494e-26	TRUE	chr1	233066985	intron_variant	MODIFIER	PCNX2	NO					NM_014801.4:c.4077-9695C>A		-1	8.8494e-26	0.955	.	.	.	.	.	.	.	.	.	.	1.96655	NO	NO														LINE-L1-L1MD1
11964_s1_chr2_352777_G_A	sibling	intergenic_variant		NO			TRUE	chr2	353962	intergenic_variant	MODIFIER		NO										.	.	.	.	.	.	.	.	.	.	0.678294	NO	NO														LTR-ERVL-MaLR-MLT1A
11964_s1_chr2_11902687_A_G	sibling	intergenic_variant		NO			TRUE	chr2	11870145	downstream_gene_variant	MODIFIER	LOC105373430	NO							1			.	.	.	.	.	.	.	.	.	.	3.34664	NO	NO														SINE-MIR-MIRb
11964_s1_chr2_23691359_A_G	sibling	intron_variant	KLHL29	NO	0.465	0.99999	TRUE	chr2	23656308	intron_variant	MODIFIER	KLHL29	NO					NM_052920.2:c.940+13458A>G		1	0.99999	0.465	.	.	.	.	.	.	.	.	.	.	2.33071	YES	YES								Promoter	H3K27ac	H3K27me3
11964_s1_chr2_57187219_G_A	sibling	intergenic_variant		NO			TRUE	chr2	57190186	intergenic_variant	MODIFIER		NO										.	.	.	.	.	.	.	.	.	.	-0.230326	NO	NO
11964_s1_chr2_57187606_G_A	sibling	intergenic_variant		NO			TRUE	chr2	57190573	intergenic_variant	MODIFIER		NO										.	.	.	.	.	.	.	.	.	.	-0.230326	YES	NO	CTCF-only,CTCF-bound													LINE-L2-L2
11964_s1_chr3_19144613_G_A	sibling	intergenic_variant		NO			TRUE	chr3	19140488	intergenic_variant	MODIFIER		NO										.	.	.	.	.	.	.	.	.	.	1.32127	NO	NO
11964_s1_chr3_23829516_T_C	sibling	intron_variant	UBE2E1	NO	0.902	0.98389	TRUE	chr3	23824741	intron_variant	MODIFIER	UBE2E1	NO					NM_003341.5:c.203+13231T>C		1	0.98389	0.902	.	.	.	.	.	.	.	.	.	.	3.29454	YES	NO						OREG1278460
11964_s1_chr3_77634300_C_T	sibling	intron_variant	ROBO2	ROBO2:SFARI2	0.836	0.99998	TRUE	chr3	77579454	intron_variant	MODIFIER	ROBO2	SFARI2	SFARI2				NM_001395656.1:c.2341-493C>T		1	0.99998	0.836	.	.	.	.	.	.	.	.	.	.	0.10132	NO	NO														DNA?-DNA?-MER134
11964_s1_chr3_78536639_G_T	sibling	intergenic_variant		NO			TRUE	chr3	78481887	intergenic_variant	MODIFIER		NO										.	.	.	.	.	.	.	.	.	.		NO	NO
11964_s1_chr3_83991051_T_G	sibling	intergenic_variant		NO			TRUE	chr3	83936836	intergenic_variant	MODIFIER		NO										.	.	.	.	.	.	.	.	.	.	-1.13422	NO	NO														LINE-L1-L1MD2
11964_s1_chr3_108568252_C_T	sibling	intron_variant	CBLB	NO	0.539	0.99999	TRUE	chr3	105849960	intron_variant	MODIFIER	CBLB	NO					NM_170662.5:c.419+3454G>A		-1	0.99999	0.539	.	.	.	.	.	.	.	.	.	.	-0.498489	NO	NO
11964_s1_chr4_6242249_A_G	sibling	upstream_gene_variant	WFS1	WFS1:LC615	1.941	9.3612e-11	TRUE	chr4	6268227	upstream_gene_variant	MODIFIER	WFS1	LC615			LC615				1	9.3612e-11	1.941	.	.	.	.	.	.	.	.	.	.	3.7573	YES	NO	pELS													LINE-L1-L1MEj
11964_s1_chr4_62572277_T_C	sibling	intergenic_variant		NO			TRUE	chr4	59128666	intergenic_variant	MODIFIER		NO										.	.	.	.	.	.	.	.	.	.	-3.47533	NO	NO														SINE-MIR-MIRc
11964_s1_chr4_83857098_G_A	sibling	intron_variant	CFAP299	NO	1.773	0.00097519	TRUE	chr4	80527041	intron_variant	MODIFIER	CFAP299	NO					NM_152770.3:c.243-56052G>A		1	0.00097519	1.773	.	.	.	.	.	.	.	.	.	.	0.341461	NO	NO														SINE-MIR-MIRb
11964_s1_chr4_107736504_A_G	sibling	intergenic_variant		NO			TRUE	chr4	104425287	intergenic_variant	MODIFIER		NO										.	.	.	.	.	.	.	.	.	.	-2.31018	YES	YES	dELS					OREG0002785	Enhancer	Promoter	H3K27ac		H3K4me3
11964_s1_chr4_124676237_T_C	sibling	intron_variant	QRFPR	NO	1.69	9.8592e-10	TRUE	chr4	121371977	intron_variant	MODIFIER	QRFPR	NO					NM_198179.3:c.340+8331A>G		-1	9.8592e-10	1.69	.	.	.	.	.	.	.	.	.	.	0.335798	NO	NO														LTR-ERVL-LTR75B
11964_s1_chr4_148902056_G_A	sibling	intergenic_variant		NO			TRUE	chr4	145586237	non_coding_transcript_exon_variant	MODIFIER	LOC285422	NO					XR_939280.2:n.189C>T		-1			.	.	.	.	.	.	.	.	.	.	0.0596629	NO	NO
11964_s1_chr4_159160023_C_T	sibling	downstream_gene_variant	ASIC5	NO	1.294	7.5418e-12	TRUE	chr4	155827235	downstream_gene_variant	MODIFIER	ASIC5	NO							-1	7.5418e-12	1.294	.	.	.	.	.	.	.	.	.	.		NO	NO														DNA-TcMar-Tigger-Tigger2a
11964_s1_chr5_79758613_G_T	sibling	intron_variant	JMY	NO	0.668	5.9257e-05	TRUE	chr5	79274406	intron_variant	MODIFIER	JMY	NO					NM_152405.5:c.1033-3504G>T		1	5.9257e-05	0.668	.	.	.	.	.	.	.	.	.	.	-0.503655	NO	NO														SINE-Alu-AluSz
11964_s1_chr5_115414106_G_T	sibling	intergenic_variant		NO			TRUE	chr5	114901238	intergenic_variant	MODIFIER		NO										.	.	.	.	.	.	.	.	.	.		NO	NO														SINE-Alu-AluYm1
11964_s1_chr5_129139689_G_T	sibling	intergenic_variant		NO			TRUE	chr5	128620830	intergenic_variant	MODIFIER		NO										.	.	.	.	.	.	.	.	.	.	-0.943086	NO	NO														SINE-Alu-AluSc
11964_s1_chr6_92972678_G_T	sibling	intergenic_variant		NO			TRUE	chr6	91760973	intergenic_variant	MODIFIER		NO										.	.	.	.	.	.	.	.	.	.	-2.89719	NO	NO														LTR-ERVL-LTR102_Mam
11964_s1_chr7_41298169_C_T	sibling	intergenic_variant		NO			TRUE	chr7	41140343	intron_variant&non_coding_transcript_variant	MODIFIER	LOC105375241	NO					XR_927190.1:n.453+9000G>A		-1			.	.	.	.	.	.	.	.	.	.	0.604272	NO	NO
11964_s1_chr7_86991240_C_T	sibling	intergenic_variant		NO			TRUE	chr7	85741348	intergenic_variant	MODIFIER		NO										.	.	.	.	.	.	.	.	.	.	-0.195642	NO	NO														LTR-ERV1-HERVIP10F-int
11964_s1_chr9_17904803_T_C	sibling	intergenic_variant		NO			TRUE	chr9	17891625	intergenic_variant	MODIFIER		NO										.	.	.	.	.	.	.	.	.	.		NO	NO														SINE-Alu-AluY
11964_s1_chr9_22383919_T_G	sibling	intergenic_variant		NO			TRUE	chr9	22369425	intergenic_variant	MODIFIER		NO										.	.	.	.	.	.	.	.	.	.	-0.803456	NO	NO														LINE-L1-L1PB1
11964_s1_chr9_27338544_A_G	sibling	3_prime_UTR_variant	MOB3B	NO	0.669	0.62713	TRUE	chr9	27327950	3_prime_UTR_variant	MODIFIER	MOB3B	NO					NM_024761.5:c.*2637T>C		-1	0.62713	0.669	.	.	.	.	.	.	.	.	.	.	0.663071	NO	NO														SINE-Alu-AluJb
11964_s1_chr9_42386973_G_A	sibling	intergenic_variant		NO			FALSE	chr9	40907961	intergenic_variant	MODIFIER		NO										.	.	.	.	.	.	.	.	.	.		YES	NO						OREG1486793							0.944728	Satellite-Satellite-CER
11964_s1_chr9_132515482_C_T	sibling	intergenic_variant		NO			TRUE	chr9	120321255	downstream_gene_variant	MODIFIER	LOC105376253	NO							-1			.	.	.	.	.	.	.	.	.	.	1.09233	NO	NO
11964_s1_chr10_22986888_G_C	sibling	intron_variant	ARMC3	NO	0.967	7.6459e-11	TRUE	chr10	22967880	intron_variant	MODIFIER	ARMC3	NO					NM_173081.5:c.733-426G>C		1	7.6459e-11	0.967	.	.	.	.	.	.	.	.	.	.	2.6788	YES	NO						OREG1417543
11964_s1_chr10_43373337_C_T	sibling	intergenic_variant		NO			TRUE	chr10	42495791	downstream_gene_variant	MODIFIER	LINC00839	NO							1			.	.	.	.	.	.	.	.	.	.	-4.67216	NO	NO													0.93539	LTR-ERVK-HERVK9-int
11964_s1_chr10_53688648_G_A	sibling	intergenic_variant		NO			TRUE	chr10	52839695	intergenic_variant	MODIFIER		NO										.	.	.	.	.	.	.	.	.	.	-1.01271	NO	NO														LINE-L1-L1PA8A
11964_s1_chr10_62057236_A_C	sibling	intergenic_variant		NO			TRUE	chr10	61200460	intergenic_variant	MODIFIER		NO										.	.	.	.	.	.	.	.	.	.	-4.33356	NO	NO														DNA-TcMar-Tigger-Tigger2
11964_s1_chr10_105991539_T_G	sibling	intron_variant	SORCS3	SORCS3:SFARI2	0.515	0.99872	TRUE	chr10	105101306	intron_variant	MODIFIER	SORCS3	SFARI2	SFARI2				NM_014978.3:c.1094-4091T>G		1	0.99872	0.515	.	.	.	.	.	.	.	.	.	.	1.68086	NO	NO
11964_s1_chr10_111638288_T_A	sibling	intron_variant	RBM20	NO	0.568	0.4277	TRUE	chr10	110754529	intron_variant	MODIFIER	RBM20	NO					NM_001134363.3:c.192-26272T>A		1	0.4277	0.568	.	.	.	.	.	.	.	.	.	.	2.47757	NO	NO														LINE-L1-L1MEd
11964_s1_chr10_117281400_A_G	sibling	intergenic_variant		NO			TRUE	chr10	116387423	intergenic_variant	MODIFIER		NO										.	.	.	.	.	.	.	.	.	.	-0.0263637	NO	NO														LINE-L2-L2a
11964_s1_chr11_2661049_G_A	sibling	intron_variant	KCNQ1	NO	0.945	6.8378e-13	TRUE	chr11	2571689	intron_variant	MODIFIER	KCNQ1	NO					NM_000218.3:c.683+286G>A		1	6.8378e-13	0.945	.	.	.	.	.	.	.	.	.	.		NO	NO
11964_s1_chr11_2661050_C_A	sibling	intron_variant	KCNQ1	NO	0.945	6.8378e-13	TRUE	chr11	2571690	intron_variant	MODIFIER	KCNQ1	NO					NM_000218.3:c.683+287C>A		1	6.8378e-13	0.945	.	.	.	.	.	.	.	.	.	.		NO	NO
11964_s1_chr11_12523419_G_A	sibling	intron_variant	PARVA	NO	0.679	0.028075	TRUE	chr11	12431421	intron_variant	MODIFIER	PARVA	NO					NM_018222.5:c.137-42324G>A		1	0.028075	0.679	.	.	.	.	.	.	.	.	.	.		YES	NO							Enhancer
11964_s1_chr11_17506361_C_T	sibling	intron_variant	ABCC8	NO	0.96	9.5344e-33	TRUE	chr11	17408767	intron_variant	MODIFIER	ABCC8	NO					NM_000352.6:c.2695-250G>A		-1	9.5344e-33	0.96	.	.	.	.	.	.	.	.	.	.		YES	NO							Enhancer
11964_s1_chr11_31482375_C_G	sibling	intron_variant	DCDC1	NO	1.344	8.0391e-34	TRUE	chr11	31346543	intron_variant	MODIFIER	DCDC1	NO					NM_001387274.1:c.-124-10979G>C		-1	8.0391e-34	1.344	.	.	.	.	.	.	.	.	.	.		NO	NO														LINE-L1-L1MC5a
11964_s1_chr11_38109139_G_A	sibling	intergenic_variant		NO			TRUE	chr11	37964510	intergenic_variant	MODIFIER		NO										.	.	.	.	.	.	.	.	.	.	0.507544	NO	NO														LINE-L1-L1MC3
11964_s1_chr11_56577233_G_T	sibling	downstream_gene_variant	OR5AP2	NO	0.672	0.81199	TRUE	chr11	56639254	downstream_gene_variant	MODIFIER	OR5AP2	NO							-1	0.81199	0.672	.	.	.	.	.	.	.	.	.	.	-1.28271	NO	NO														LINE-L2-L2
11964_s1_chr12_62896218_C_T	sibling	intron_variant	PPM1H	NO	0.899	0.24159	TRUE	chr12	62917441	intron_variant	MODIFIER	PPM1H	NO					NM_020700.2:c.245+17051G>A		-1	0.24159	0.899	.	.	.	.	.	.	.	.	.	.	1.02303	YES	NO							Enhancer
11964_s1_chr12_78027710_A_G	sibling	intron_variant	NAV3	NAV3:SFARI2;NAV3:NDD664			TRUE	chr12	78049349	intron_variant	MODIFIER	NAV3	SFARI2;NDD664	SFARI2	NDD664			NM_001024383.2:c.2024-644A>G		1			.	.	.	.	.	.	.	.	.	.	-1.47448	YES	YES								NoActivatingHistoneMarks						LINE-L1-L1PA7
11964_s1_chr12_94612273_C_T	sibling	intron_variant	TMCC3	NO	1.33	6.2278e-06	TRUE	chr12	94631462	intron_variant	MODIFIER	TMCC3	NO					NM_020698.4:c.78+18891G>A		-1	6.2278e-06	1.33	.	.	.	.	.	.	.	.	.	.	-0.351774	NO	NO														LTR-ERVL-MaLR-MLT1B
11964_s1_chr12_119588268_G_A	sibling	intron_variant	TMEM233	NO	1.169	0.086999	TRUE	chr12	119600835	intron_variant&non_coding_transcript_variant	MODIFIER	LOC105370027	NO					XR_007063484.1:n.65-47190C>T		-1			.	.	.	.	.	.	.	.	.	.		NO	NO														LINE-L1-L1MB3
11964_s1_chr12_123711100_G_C	sibling	upstream_gene_variant;downstream_gene_variant	ATP6V0A2;TCTN2	ATP6V0A2:SFARI2	0.998	0.0075259	TRUE	chr12	123712234	upstream_gene_variant	MODIFIER	ATP6V0A2	SFARI2	SFARI2						1	0.0075259	0.907	.	.	.	.	.	.	.	.	.	.		YES	YES	PLS,CTCF-bound				955.919	OREG0150619;OREG1233351;OREG1264074;OREG1549535;OREG1620564;OREG1784453;OREG1803950;OREG1819393	Promoter/Enhancer	Promoter	H3K27ac	H3K27me3	H3K4me3	CTCF
11964_s1_chr13_30417671_C_T	sibling	intergenic_variant		NO			TRUE	chr13	31194657	intergenic_variant	MODIFIER		NO										.	.	.	.	.	.	.	.	.	.	3.11136	NO	NO														SINE-Alu-AluYa5
11964_s1_chr13_62788079_G_A	sibling	intergenic_variant		NO			TRUE	chr13	63566543	intergenic_variant	MODIFIER		NO										.	.	.	.	.	.	.	.	.	.	-2.60081	NO	NO														LTR-ERV1-MER52A
11964_s1_chr13_74326022_G_A	sibling	intergenic_variant		NO			TRUE	chr13	75102369	intergenic_variant	MODIFIER		NO										.	.	.	.	.	.	.	.	.	.	-0.241396	YES	YES								distalIntergenic_>50kb
11964_s1_chr14_5156530_G_C	sibling	intergenic_variant		NO				chr14_GL000225v1_random	3378	intergenic_variant	MODIFIER		NO										.	.	.	.	.	.	.	.	.	.		NO	NO													0.902649	Satellite-Satellite-BSR/Beta
11964_s1_chr14_30946333_A_C	sibling	intron_variant	SLC25A21	NO	1.551	4.8931e-12	TRUE	chr14	36756959	intron_variant	MODIFIER	SLC25A21	NO					NM_030631.4:c.204-22386T>G		-1	4.8931e-12	1.551	.	.	.	.	.	.	.	.	.	.	0.17766	NO	NO														DNA-hAT-Charlie-MER5C
11964_s1_chr14_37270857_T_G	sibling	intergenic_variant		NO			TRUE	chr14	43079827	intergenic_variant	MODIFIER		NO										.	.	.	.	.	.	.	.	.	.	-2.31093	NO	NO
11964_s1_chr14_57533823_G_A	sibling	intergenic_variant		NO			TRUE	chr14	63326458	intergenic_variant	MODIFIER		NO										.	.	.	.	.	.	.	.	.	.		NO	NO														SINE-Alu-AluJb
11964_s1_chr15_41598827_T_C	sibling	upstream_gene_variant;downstream_gene_variant	SERF2;SERINC4	NO	1.344	0.78158	TRUE	chr15	43791464	upstream_gene_variant	MODIFIER	SERF2-C15ORF63	NO							1			.	.	.	.	.	.	.	.	.	.		YES	NO	pELS,CTCF-bound					OREG0003942	Promoter/Enhancer							SINE-Alu-AluSx3
11964_s1_chr15_47704927_A_G	sibling	intron_variant	ATP8B4	NO	0.999	9.7166e-26	TRUE	chr15	49896602	intron_variant	MODIFIER	ATP8B4	NO					NM_024837.4:c.2697+690T>C		-1	9.7166e-26	0.999	.	.	.	.	.	.	.	.	.	.	0.744897	NO	NO
11964_s1_chr15_54267624_A_C	sibling	intron_variant	MNS1	NO	1.033	5.9763e-16	TRUE	chr15	56464764	intron_variant	MODIFIER	MNS1	NO					NM_018365.4:c.3+206T>G		-1	5.9763e-16	1.033	.	.	.	.	.	.	.	.	.	.	-3.14738	YES	YES	pELS,CTCF-bound			H3K4Me3		OREG1264622;OREG1791149;OREG1819667	Promoter/Enhancer		H3K27ac
11964_s1_chr15_54999962_C_T	sibling	intron_variant	TCF12	TCF12:NDD373;TCF12:MC237	0.683	0.97234	TRUE	chr15	57196699	intron_variant	MODIFIER	TCF12	NDD373;MC237		NDD373	MC237		NM_207037.2:c.527-1074C>T		1	0.97234	0.683	.	.	.	.	.	.	.	.	.	.		NO	NO
11964_s1_chr15_65558033_A_G	sibling	intron_variant	MAP2K5	NO	1.647	9.6739e-07	TRUE	chr15	67736083	intron_variant	MODIFIER	MAP2K5	NO					NM_145160.3:c.1074+8138A>G		1	9.6739e-07	1.647	.	.	.	.	.	.	.	.	.	.	4.33572	NO	NO
11964_s1_chr15_65643418_G_T	sibling	upstream_gene_variant	SKOR1	NO	0.975	7.2893e-08	TRUE	chr15	67821579	upstream_gene_variant	MODIFIER	SKOR1	NO							1	7.2893e-08	0.975	.	.	.	.	.	.	.	.	.	.	3.56447	YES	YES								withinGene		H3K27me3	H3K4me3
11964_s1_chr15_77173397_G_T	sibling	upstream_gene_variant	TMED3	NO	0.979	0.0035591	TRUE	chr15	79309884	upstream_gene_variant	MODIFIER	TMED3	NO							1	0.0035591	0.979	.	.	.	.	.	.	.	.	.	.	0.538581	NO	NO														SINE-Alu-AluSc
11964_s1_chr15_83675935_G_C	sibling	intergenic_variant		NO			TRUE	chr15	85923102	intergenic_variant	MODIFIER		NO										.	.	.	.	.	.	.	.	.	.	-1.53519	NO	NO
11964_s1_chr15_91547400_T_C	sibling	intergenic_variant		NO			TRUE	chr15	93785490	intergenic_variant	MODIFIER		NO										.	.	.	.	.	.	.	.	.	.	0.320114	NO	NO
11964_s1_chr16_24323453_C_T	sibling	intron_variant	PRKCB	PRKCB:SFARI2;PRKCB:NDD664	0.401	0.99799	TRUE	chr16	24047642	intron_variant	MODIFIER	PRKCB	SFARI2;NDD664	SFARI2	NDD664			NM_002738.7:c.529+12095C>T		1	0.99799	0.401	.	.	.	.	.	.	.	.	.	.	-0.0541934	NO	NO
11964_s1_chr16_87951704_C_T	sibling	intron_variant	PLCG2	PLCG2:MC237	0.713	0.9987	TRUE	chr16	81887913	intron_variant	MODIFIER	PLCG2	MC237			MC237		NM_002661.5:c.766-1259C>T		1	0.9987	0.713	.	.	.	.	.	.	.	.	.	.	-1.08916	NO	NO
11964_s1_chr17_15056811_C_T	sibling	intergenic_variant		NO			TRUE	chr17	15150756	intron_variant&non_coding_transcript_variant	MODIFIER	LOC107984976	NO					XR_001753054.1:n.146-1032G>A		-1			.	.	.	.	.	.	.	.	.	.	0.891238	NO	NO														LTR-ERV1-MER57B1
11964_s1_chr17_33399063_G_A	sibling	intron_variant	PSMD11	PSMD11:SFARI1;PSMD11:NDD664	0.082	0.99994	TRUE	chr17	32453291	intron_variant	MODIFIER	PSMD11	SFARI1;NDD664	SFARI1	NDD664			NM_002815.4:c.194-1204G>A		1	0.99994	0.082	.	.	.	.	.	.	.	.	.	.	0.221487	NO	NO
11964_s1_chr19_6498373_A_C	sibling	intergenic_variant		NO			TRUE	chr19	6508882	intergenic_variant	MODIFIER		NO										.	.	.	.	.	.	.	.	.	.	-0.810826	NO	NO														SINE-Alu-AluSx
11964_s1_chr19_16346686_C_G	sibling	intron_variant	AP1M1	NO	0.812	0.99509	TRUE	chr19	16212613	intron_variant	MODIFIER	AP1M1	NO					NM_032493.4:c.546+3436C>G		1	0.99509	0.812	.	.	.	.	.	.	.	.	.	.	2.47391	YES	NO	dELS,CTCF-bound													LINE-L1-L1ME1
11964_s1_chr19_49698589_G_A	sibling	intron_variant	ARHGAP35	ARHGAP35:NDD373;ARHGAP35:MC237	0.207	1	TRUE	chr19	46872752	intron_variant	MODIFIER	ARHGAP35	NDD373;MC237		NDD373	MC237		NM_004491.5:c.-189+11543G>A		1	1	0.207	.	.	.	.	.	.	.	.	.	.		NO	NO														SINE-Alu-AluYm1
11964_s1_chr19_51754022_C_T	sibling	downstream_gene_variant	FGF21	NO	1.51	1.573e-05	TRUE	chr19	48758992	downstream_gene_variant	MODIFIER	FGF21	NO							1	1.573e-05	1.51	.	.	.	.	.	.	.	.	.	.		NO	NO														SINE-Alu-AluY
11964_s1_chr19_56444644_C_T	sibling	upstream_gene_variant	ZNF525	NO	1.432	2.768e-05	TRUE	chr19	53365141	upstream_gene_variant	MODIFIER	ZNF525	NO							1	2.768e-05	1.432	.	.	.	.	.	.	.	.	.	.		YES	YES	pELS,CTCF-bound						Promoter/Enhancer	Promoter	H3K27ac		H3K4me3		0.906388	SINE-Alu-FRAM
11964_s1_chr20_5540774_T_A	sibling	intergenic_variant		NO			TRUE	chr20	5499867	non_coding_transcript_exon_variant	MODIFIER	LINC00654	NO					NR_015406.2:n.2296A>T		-1			.	.	.	.	.	.	.	.	.	.	3.30244	NO	NO
11964_s1_chr21_25355246_G_A	sibling	intergenic_variant		NO			TRUE	chr21	26996856	intergenic_variant	MODIFIER		NO										.	.	.	.	.	.	.	.	.	.	-0.793776	NO	NO
12220_p1_chr1_113022896_C_G	proband	intergenic_variant		NO			TRUE	chr1	113008474	downstream_gene_variant	MODIFIER	LRIG2-DT	NO							-1			.	.	.	.	.	.	.	.	.	.		NO	NO
12220_p1_chr1_183022920_C_A	proband	intergenic_variant		NO			TRUE	chr1	183663636	intron_variant	MODIFIER	RGL1	NO					NM_015149.6:c.-33+27135C>A		1	0.99997	0.399	.	.	.	.	.	.	.	.	.	.		NO	NO														LINE-L1-L1PA3
12220_p1_chr2_17263237_A_T	proband	intergenic_variant		NO			TRUE	chr2	17231418	intergenic_variant	MODIFIER		NO										.	.	.	.	.	.	.	.	.	.	-0.557137	NO	NO
12220_p1_chr2_241342584_T_A	proband	intergenic_variant		NO			TRUE	chr2	240844186	intergenic_variant	MODIFIER		NO										.	.	.	.	.	.	.	.	.	.	-0.0944839	YES	NO	dELS													LTR-ERV1-MER4D
12220_p1_chr3_979184_C_T	proband	intergenic_variant		NO			TRUE	chr3	986759	intron_variant&non_coding_transcript_variant	MODIFIER	LOC107986059	NO					XR_007095784.1:n.261-16164C>T		1			.	.	.	.	.	.	.	.	.	.		NO	NO														LTR-ERVL-HERVL-int
12220_p1_chr3_1856328_C_A	proband	intergenic_variant		NO			TRUE	chr3	1862417	intergenic_variant	MODIFIER		NO										.	.	.	.	.	.	.	.	.	.	-2.74119	NO	NO
12220_p1_chr3_37977889_C_A	proband	intron_variant	CTDSPL	NO	0.781	0.99959	TRUE	chr3	37973709	intron_variant	MODIFIER	CTDSPL	NO					NM_001008392.2:c.520-2000C>A		1	0.99959	0.781	.	.	.	.	.	.	.	.	.	.	1.5571	YES	YES									H3K27ac	H3K27me3
12220_p1_chr3_42885820_C_T	proband	downstream_gene_variant;downstream_gene_variant	ACKR2;CYP8B1	NO	1.947	0.0073109	TRUE	chr3	42870243	downstream_gene_variant	MODIFIER	CYP8B1	NO							-1	9.7732e-07	1.865	.	.	.	.	.	.	.	.	.	.	2.4155	NO	NO														SINE-Alu-AluSz
12220_p1_chr3_157224312_A_G	proband	intergenic_variant		NO			TRUE	chr3	154450348	intergenic_variant	MODIFIER		NO										.	.	.	.	.	.	.	.	.	.	-0.576998	NO	NO
12220_p1_chr4_141463998_A_G	proband	intergenic_variant		NO			TRUE	chr4	138140549	intron_variant&non_coding_transcript_variant	MODIFIER	SLC7A11-AS1	NO					NR_038380.1:n.1726-28168A>G		1			.	.	.	.	.	.	.	.	.	.	0.241005	NO	NO
12220_p1_chr4_186137139_A_G	proband	intron_variant	TENM3	NO	0.852	0.81287	TRUE	chr4	182795271	intron_variant	MODIFIER	TENM3	NO					NM_001080477.4:c.7214-1366A>G		1	0.81287	0.852	.	.	.	.	.	.	.	.	.	.	2.37913	NO	NO
12220_p1_chr6_21089733_A_G	proband	intron_variant	CDKAL1	NO	0.91	0.79058	TRUE	chr6	21217602	intron_variant	MODIFIER	CDKAL1	NO					NM_017774.3:c.1549-13246A>G		1	0.79058	0.91	.	.	.	.	.	.	.	.	.	.		YES	YES								NoActivatingHistoneMarks						SINE-Alu-AluSz
12220_p1_chr6_36420131_A_G	proband	intron_variant	SRSF3	NO	0.145	0.99993	TRUE	chr6	36599488	intron_variant	MODIFIER	SRSF3	NO					NM_003017.5:c.341+505A>G		1	0.99993	0.145	.	.	.	.	.	.	.	.	.	.	0.0649046	YES	NO							Promoter/Enhancer
12220_p1_chr6_91840757_G_C	proband	intergenic_variant		NO			TRUE	chr6	90629529	upstream_gene_variant	MODIFIER	LOC107986623	NO							1			.	.	.	.	.	.	.	.	.	.	-0.0778283	NO	NO														LINE-L1-L1PA7
12220_p1_chr6_92132600_A_T	proband	intergenic_variant		NO			TRUE	chr6	90921316	intron_variant&non_coding_transcript_variant	MODIFIER	LOC107986623	NO					XR_001744259.1:n.1349+13155A>T		1			.	.	.	.	.	.	.	.	.	.	-1.14364	NO	NO														LINE-L1-L1MEd
12220_p1_chr6_164799865_A_G	proband	intron_variant	QKI	NO	0.998	0.99902	TRUE	chr6	163434716	intron_variant	MODIFIER	QKI	NO					NM_006775.3:c.142+19381A>G		1	0.99902	0.998	.	.	.	.	.	.	.	.	.	.	0.201281	NO	NO														SINE-Alu-AluY
12220_p1_chr7_26175200_T_C	proband	intergenic_variant		NO			TRUE	chr7	26039730	intron_variant&non_coding_transcript_variant	MODIFIER	LOC105375199	NO					XR_927114.3:n.959+18734A>G		-1			.	.	.	.	.	.	.	.	.	.	1.14184	NO	NO
12220_p1_chr7_27347370_C_T	proband	intergenic_variant		NO			TRUE	chr7	27211378	downstream_gene_variant	MODIFIER	HOTTIP	NO							1			.	.	.	.	.	.	.	.	.	.	0.210096	YES	YES						OREG0007888;OREG0017916	Enhancer	distalIntergenic_geneWithin50kb
12220_p1_chr7_54203982_T_G	proband	intergenic_variant		NO			TRUE	chr7	54042324	intergenic_variant	MODIFIER		NO										.	.	.	.	.	.	.	.	.	.	-9.07299	NO	NO														LINE-L1-L1PA3
12220_p1_chr7_64250419_T_A	proband	intergenic_variant		NO			TRUE	chr7	63051480	intergenic_variant	MODIFIER		NO										.	.	.	.	.	.	.	.	.	.		NO	NO														SINE-Alu-AluJo
12220_p1_chr7_103760067_C_T	proband	intron_variant	ORAI2	NO	1.78	0.0082549	TRUE	chr7	102442424	intron_variant	MODIFIER	ORAI2	NO					NM_001126340.3:c.225+3243C>T		1	0.0082549	1.78	.	.	.	.	.	.	.	.	.	.		YES	NO	dELS,CTCF-bound						Enhancer							SINE-Alu-AluSc8
12220_p1_chr7_106519232_G_A	proband	intron_variant	SRPK2	NO	0.755	0.99993	TRUE	chr7	105204500	intron_variant	MODIFIER	SRPK2	NO					NM_182692.3:c.72-715C>T		-1	0.99993	0.755	.	.	.	.	.	.	.	.	.	.	0.00827773	YES	NO						OREG1180624
12220_p1_chr7_123626715_G_C	proband	intergenic_variant		NO			TRUE	chr7	122310746	downstream_gene_variant	MODIFIER	FEZF1-AS1	NO							1			.	.	.	.	.	.	.	.	.	.		YES	YES	dELS,CTCF-bound						Promoter/Enhancer	Promoter		H3K27me3	H3K4me3
12220_p1_chr7_138850399_A_G	proband	intron_variant	DGKI	DGKI:SFARI3	0.428	0.99999	TRUE	chr7	137541186	intron_variant	MODIFIER	DGKI	SFARI3	SFARI3				NM_001321708.2:c.2147+11183T>C		-1	0.99999	0.428	.	.	.	.	.	.	.	.	.	.	-0.925147	NO	NO														LINE-L1-L1ME1
12220_p1_chr8_65576655_G_A	proband	intergenic_variant		NO			TRUE	chr8	65150879	intergenic_variant	MODIFIER		NO										.	.	.	.	.	.	.	.	.	.	0.583025	YES	NO	DNase-H3K4me3
12220_p1_chr8_106489066_A_T	proband	intron_variant	ZFPM2	NO	0.276	0.59186	TRUE	chr8	105361636	intron_variant	MODIFIER	ZFPM2	NO					NM_012082.4:c.40+42655A>T		1	0.59186	0.276	.	.	.	.	.	.	.	.	.	.		NO	NO
12220_p1_chr9_12556586_G_A	proband	intergenic_variant		NO			TRUE	chr9	12547227	intergenic_variant	MODIFIER		NO										.	.	.	.	.	.	.	.	.	.	0.414304	NO	NO														SINE-Alu-AluSx
12220_p1_chr9_91666137_A_T	proband	intergenic_variant		NO			TRUE	chr9	79507761	intergenic_variant	MODIFIER		NO										.	.	.	.	.	.	.	.	.	.	-3.39335	NO	NO														SINE-MIR-MIRb
12220_p1_chr9_111759041_C_G	proband	intergenic_variant		NO			TRUE	chr9	99587378	intron_variant&non_coding_transcript_variant	MODIFIER	LOC101928438	NO					NR_109802.1:n.580-394G>C		-1			.	.	.	.	.	.	.	.	.	.	0.74528	NO	NO
12220_p1_chr10_14476609_T_A	proband	intergenic_variant		NO			TRUE	chr10	14463564	intergenic_variant	MODIFIER		NO										.	.	.	.	.	.	.	.	.	.		NO	NO														SINE-Alu-AluSp
12220_p1_chr10_37601727_G_T	proband	intergenic_variant		NO			TRUE	chr10	37557738	intergenic_variant	MODIFIER		NO										.	.	.	.	.	.	.	.	.	.	-2.83107	NO	NO														LINE-L2-L2
12220_p1_chr10_44367032_A_G	proband	downstream_gene_variant	ZNF487	NO			TRUE	chr10	43486095	downstream_gene_variant	MODIFIER	ZNF487	NO							1			.	.	.	.	.	.	.	.	.	.		NO	NO														LINE-L1-L1MEj
12220_p1_chr10_106568853_G_C	proband	intergenic_variant		NO			TRUE	chr10	105678968	non_coding_transcript_exon_variant	MODIFIER	LOC107984266	NO					XR_001747580.2:n.1945G>C		1			.	.	.	.	.	.	.	.	.	.	1.98606	NO	NO														LINE-L1-L1M1
12220_p1_chr10_123360560_G_A	proband	intron_variant	HTRA1	NO	0.873	0.0077906	TRUE	chr10	122464707	intron_variant	MODIFIER	HTRA1	NO					NM_002775.5:c.472+2583G>A		1	0.0077906	0.873	.	.	.	.	.	.	.	.	.	.	4.79922	YES	YES				H3K4Me3					H3K27ac	H3K27me3				SINE-MIR-MIR
12220_p1_chr11_25275501_G_C	proband	intergenic_variant		NO			TRUE	chr11	25141537	intergenic_variant	MODIFIER		NO										.	.	.	.	.	.	.	.	.	.	-3.76168	NO	NO														LINE-L1-L1PA3
12220_p1_chr11_57701670_T_G	proband	intron_variant	BTBD18	NO	0.439	0.93555	TRUE	chr11	57751339	intron_variant&non_coding_transcript_variant	MODIFIER	TMX2-CTNND1	NO					NR_037646.1:n.346+13671T>G		1			.	.	.	.	.	.	.	.	.	.	-0.502373	YES	NO						OREG1255770
12220_p1_chr11_62207764_C_T	proband	downstream_gene_variant	SCGB2A1	NO	1.556	0.010428	TRUE	chr11	62218521	downstream_gene_variant	MODIFIER	SCGB2A1	NO							1	0.010428	1.556	.	.	.	.	.	.	.	.	.	.	-0.402972	NO	NO														LTR-ERV1-HERVIP10F-int
12220_p1_chr11_127979261_C_T	proband	intergenic_variant		NO			TRUE	chr11	127946015	intergenic_variant	MODIFIER		NO										.	.	.	.	.	.	.	.	.	.	-0.686699	NO	NO														SINE-MIR-MIR3
12220_p1_chr12_32317803_C_T	proband	intron_variant	FGD4	NO	0.905	0.98328	TRUE	chr12	32441552	intron_variant	MODIFIER	FGD4	NO					NM_001370298.3:c.166+41593C>T		1	0.98328	0.905	.	.	.	.	.	.	.	.	.	.	0.195574	YES	NO							Enhancer							LINE-L1-L1M1
12220_p1_chr12_58408847_T_C	proband	intergenic_variant		NO			TRUE	chr12	58431034	intergenic_variant	MODIFIER		NO										.	.	.	.	.	.	.	.	.	.	0.105591	NO	NO														LINE-L1-L1PA7
12220_p1_chr12_68858110_C_T	proband	intron_variant	CPM	NO	0.966	0.046724	TRUE	chr12	68878539	intron_variant	MODIFIER	CPM	NO					NM_198320.5:c.259-6583G>A		-1	0.046724	0.966	.	.	.	.	.	.	.	.	.	.	1.30374	NO	NO														LTR-ERV1-LTR8
12220_p1_chr12_120737070_C_T	proband	intergenic_variant		NO			TRUE	chr12	120747943	intergenic_variant	MODIFIER		NO										.	.	.	.	.	.	.	.	.	.	1.42116	YES	NO							Enhancer							SINE-Alu-AluY
12220_p1_chr13_31053079_A_G	proband	intergenic_variant		NO			TRUE	chr13	31829826	intergenic_variant	MODIFIER		NO										.	.	.	.	.	.	.	.	.	.	-0.918495	NO	NO														SINE-Alu-AluSg4
12220_p1_chr13_37898984_A_C	proband	upstream_gene_variant	FREM2	NO	0.769	2.7972e-10	TRUE	chr13	38682272	intron_variant&non_coding_transcript_variant	MODIFIER	LINC00437	NO					NR_126377.1:n.338+1415T>G		-1			.	.	.	.	.	.	.	.	.	.	0.0688111	YES	NO	dELS,CTCF-bound
12220_p1_chr14_4536809_A_T	proband	intergenic_variant		NO			FALSE	chr22	11461444	intergenic_variant	MODIFIER		NO										.	.	.	.	.	.	.	.	.	.		NO	NO													0.986735	Satellite-Satellite-CER
12220_p1_chr14_42583855_T_C	proband	intergenic_variant		NO			TRUE	chr14	48385065	non_coding_transcript_exon_variant	MODIFIER	LOC124903311	NO					XR_007064151.1:n.284A>G		-1			.	.	.	.	.	.	.	.	.	.	-0.527667	NO	NO														LTR-ERVL-MaLR-MLT1K
12220_p1_chr15_62408598_C_G	proband	intron_variant	ZNF609	NO	0.311	0.99664	TRUE	chr15	64599334	intron_variant	MODIFIER	ZNF609	NO					NM_015042.2:c.748-23493C>G		1	0.99664	0.311	.	.	.	.	.	.	.	.	.	.		YES	NO						OREG1276018								LINE-L2-L2a
12220_p1_chr16_67267900_A_T	proband	intergenic_variant		NO			TRUE	chr16	61479847	intergenic_variant	MODIFIER		NO										.	.	.	.	.	.	.	.	.	.		NO	NO														LINE-L1-L1MA6
12220_p1_chr16_85699855_C_T	proband	intergenic_variant		NO			TRUE	chr16	79643481	intergenic_variant	MODIFIER		NO										.	.	.	.	.	.	.	.	.	.	-2.22842	NO	NO
12220_p1_chr16_86627688_C_G	proband	intergenic_variant		NO			TRUE	chr16	80565984	upstream_gene_variant	MODIFIER	DYNLRB2-AS1	NO							-1			.	.	.	.	.	.	.	.	.	.		NO	NO														LTR-ERVL-MaLR-MLT1N2
12220_p1_chr17_13413066_C_T	proband	intron_variant	HS3ST3A1	NO	1.971	6.8859e-08	TRUE	chr17	13505894	intron_variant	MODIFIER	HS3ST3A1	NO					NM_006042.3:c.600-9076G>A		-1	6.8859e-08	1.971	.	.	.	.	.	.	.	.	.	.	1.11921	NO	NO														SINE-Alu-AluSg
12220_p1_chr17_38294631_C_A	proband	intron_variant	ACACA	NO	0.685	0.77825	TRUE	chr17	37307623	intron_variant	MODIFIER	ACACA	NO					NM_198834.3:c.338+22550G>T		-1	0.77825	0.685	.	.	.	.	.	.	.	.	.	.	2.09596	NO	NO														SINE-Alu-AluSx3
12220_p1_chr18_35235230_C_G	proband	intron_variant	MAPRE2	NO	0.596	0.99873	TRUE	chr18	35043615	intron_variant	MODIFIER	MAPRE2	NO					NM_014268.4:c.122+1954C>G		1	0.99873	0.596	.	.	.	.	.	.	.	.	.	.		YES	NO						OREG1248210	Promoter/Enhancer
12220_p1_chr22_2205963_T_C	proband	intergenic_variant		NO
12220_p1_chr22_51175215_C_T	proband	intergenic_variant		NO			TRUE	chr22	50661245	intergenic_variant	MODIFIER		NO										.	.	.	.	.	.	.	.	.	.		NO	NO														SINE-Alu-AluY
12220_s1_chr1_16747520_C_T		intron_variant	CROCC	NO	1.733	9.482e-32	TRUE	chr1	16937076	intron_variant	MODIFIER	CROCC	NO					NM_014675.5:c.1193+203C>T		1	9.482e-32	1.733	.	.	.	.	.	.	.	.	.	.		YES	NO							Enhancer						0.942505	SINE-Alu-AluSx
12220_s1_chr1_25275817_G_A	sibling	intron_variant	MACO1	NO	0.339	1	TRUE	chr1	25439474	intron_variant	MODIFIER	MACO1	NO					NM_018202.6:c.81-7288G>A		1	1	0.339	.	.	.	.	.	.	.	.	.	.		YES	YES								NoActivatingHistoneMarks
12220_s1_chr1_44602081_A_G	sibling	intergenic_variant		NO			TRUE	chr1	44731144	non_coding_transcript_exon_variant	MODIFIER	RNU5D-1	NO					NR_002755.3:n.25T>C		-1			.	.	.	.	.	.	.	.	.	.		YES	YES		H3K27Ac				OREG1221686;OREG1251818;OREG1555247;OREG1613485;OREG1778977;OREG1809992;OREG1825311;OREG1879727	Promoter/Enhancer	Promoter	H3K27ac			CTCF		snRNA-snRNA-U5
12220_s1_chr1_211297409_A_G	sibling	intron_variant	DTL	NO	0.798	0.57557	TRUE	chr1	212051317	intron_variant	MODIFIER	DTL	NO					NM_016448.4:c.460+3900A>G		1	0.57557	0.798	.	.	.	.	.	.	.	.	.	.		NO	NO														LINE-L1-L1MEf
12220_s1_chr1_213249025_C_T	sibling	intron_variant	PROX1	NO	0.67	0.99	TRUE	chr1	214009484	intron_variant	MODIFIER	PROX1	NO					NM_001270616.2:c.1834-2037C>T		1	0.99	0.67	.	.	.	.	.	.	.	.	.	.	1.72666	NO	NO
12220_s1_chr1_219550999_G_A	sibling	intergenic_variant		NO			TRUE	chr1	220311703	intergenic_variant	MODIFIER		NO										.	.	.	.	.	.	.	.	.	.		NO	NO														SINE-MIR-MIRb
12220_s1_chr2_95289854_T_C	sibling	intergenic_variant		NO			TRUE	chr2	94783335	intron_variant&non_coding_transcript_variant	MODIFIER	ANKRD20A8P	NO					NR_003366.2:n.3529+6836A>G		-1			.	.	.	.	.	.	.	.	.	.	-3.25741	NO	NO													0.971586	LTR-ERVL-MaLR-MSTA-int
12220_s1_chr2_101374596_T_C	sibling	intron_variant	NPAS2	NPAS2:SFARI2	0.651	0.99845	TRUE	chr2	100915898	intron_variant	MODIFIER	NPAS2	SFARI2	SFARI2				NM_002518.4:c.33-9248T>C		1	0.99845	0.651	.	.	.	.	.	.	.	.	.	.	0.574714	NO	NO														LINE-L1-L1ME1
12220_s1_chr2_120900045_C_G	sibling	intergenic_variant		NO			TRUE	chr2	120464467	non_coding_transcript_exon_variant	MODIFIER	LINC01101	NO					NR_027181.1:n.1883G>C		-1			.	.	.	.	.	.	.	.	.	.	1.2775	NO	NO														SINE-MIR-MIR
12220_s1_chr2_143682748_T_C	sibling	intron_variant	ARHGAP15	NO	1.818	0.0091485	TRUE	chr2	143234557	intron_variant	MODIFIER	ARHGAP15	NO					NM_018460.4:c.384+5889T>C		1	0.0091485	1.818	.	.	.	.	.	.	.	.	.	.	-0.46838	YES	NO						OREG1258749
12220_s1_chr2_198080823_A_G	sibling	intron_variant	RFTN2	NO	0.976	0.079089	TRUE	chr2	197597193	intron_variant	MODIFIER	RFTN2	NO					NM_144629.3:c.1155-1124T>C		-1	0.079089	0.976	.	.	.	.	.	.	.	.	.	.	1.75062	YES	YES							Enhancer	withinGene
12220_s1_chr2_229296027_C_T	sibling	intergenic_variant		NO			TRUE	chr2	228813431	intergenic_variant	MODIFIER		NO										.	.	.	.	.	.	.	.	.	.	-2.59823	NO	NO														LINE-L1-L1MA1
12220_s1_chr2_234809114_T_C	sibling	intergenic_variant		NO			TRUE	chr2	234320107	intergenic_variant	MODIFIER		NO										.	.	.	.	.	.	.	.	.	.	2.05858	YES	YES								distalIntergenic_>50kb	H3K27ac
12220_s1_chr3_14084493_G_A	sibling	intergenic_variant		NO			TRUE	chr3	14082546	intergenic_variant	MODIFIER		NO										.	.	.	.	.	.	.	.	.	.	2.65169	YES	NO	dELS,CTCF-bound
12220_s1_chr3_62775075_T_C	sibling	intron_variant	CADPS	CADPS:SFARI2	0.974	0.99994	TRUE	chr3	62731410	intron_variant	MODIFIER	CADPS	SFARI2	SFARI2				NM_003716.4:c.888+22031A>G		-1	0.99994	0.974	.	.	.	.	.	.	.	.	.	.		NO	NO
12220_s1_chr3_111860732_C_A	sibling	intron_variant	C3orf85	NO			TRUE	chr3	109140452	intron_variant	MODIFIER	C3orf85	NO					NM_001351622.2:c.49+3556C>A		1			.	.	.	.	.	.	.	.	.	.	1.51757	NO	NO														LTR-ERV1-MER61B
12220_s1_chr4_58620448_G_T	sibling	intergenic_variant		NO			TRUE	chr4	55131982	intergenic_variant	MODIFIER		NO										.	.	.	.	.	.	.	.	.	.	0.863702	NO	NO														SINE-MIR-MIR
12220_s1_chr4_137812904_G_C	sibling	intergenic_variant		NO			TRUE	chr4	134490433	intron_variant&non_coding_transcript_variant	MODIFIER	LINC02462	NO					NR_147155.1:n.429+32581G>C		1			.	.	.	.	.	.	.	.	.	.	-0.899421	NO	NO														LINE-L1-L1MA4A
12220_s1_chr4_185569320_C_T	sibling	intergenic_variant		NO			TRUE	chr4	182227505	intron_variant	MODIFIER	TENM3	NO					XM_017008385.2:c.-75-96441C>T		1	0.81287	0.852	.	.	.	.	.	.	.	.	.	.		NO	NO
12220_s1_chr5_198660_G_A	sibling	intron_variant	CCDC127	NO	0.733	0.77886	TRUE	chr5	207320	intron_variant	MODIFIER	CCDC127	NO					NM_145265.3:c.122-1362C>T		-1	0.77886	0.733	.	.	.	.	.	.	.	.	.	.	3.23054	YES	NO	dELS
12220_s1_chr5_111810340_C_T	sibling	intron_variant	CAMK4	CAMK4:SFARI2;CAMK4:NDD664;CAMK4:LC615	1.539	0.059688	TRUE	chr5	111299717	intron_variant	MODIFIER	CAMK4	SFARI2;NDD664;LC615	SFARI2	NDD664	LC615		NM_001744.6:c.162-44307C>T		1	0.059688	1.539	.	.	.	.	.	.	.	.	.	.	3.50703	NO	NO
12220_s1_chr6_19855854_C_G	sibling	intergenic_variant		NO			TRUE	chr6	19983788	intergenic_variant	MODIFIER		NO										.	.	.	.	.	.	.	.	.	.	2.61803	NO	NO
12220_s1_chr6_29397913_T_C	sibling	intergenic_variant		NO			TRUE	chr6	29523251	intergenic_variant	MODIFIER		NO										.	.	.	.	.	.	.	.	.	.	2.53532	NO	NO														LTR-ERV1-MER4-int
12220_s1_chr6_80399172_G_C	sibling	intron_variant	HMGN3	NO	0.785	0.96457	TRUE	chr6	79221487	intron_variant	MODIFIER	HMGN3	NO					NM_001318885.2:c.16-12911C>G		-1	0.96457	0.785	.	.	.	.	.	.	.	.	.	.	-1.19723	NO	NO
12220_s1_chr6_123709862_G_A	sibling	intergenic_variant		NO			TRUE	chr6	122521553	intron_variant	MODIFIER	PKIB	NO					NM_001270394.2:c.-288+43614G>A		1	0.4773	0.984	.	.	.	.	.	.	.	.	.	.	-0.385036	NO	NO														SINE-Alu-AluY
12220_s1_chr6_162383829_G_A	sibling	intron_variant	MAP3K4	NO	0.473	0.99998	TRUE	chr6	161025417	intron_variant	MODIFIER	MAP3K4	NO					NM_005922.4:c.153-8842G>A		1	0.99998	0.473	.	.	.	.	.	.	.	.	.	.	3.9113	NO	NO
12220_s1_chr6_169891267_G_A	sibling	intron_variant	SMOC2	NO	0.864	0.76278	TRUE	chr6	168548169	intron_variant	MODIFIER	SMOC2	NO					NM_001166412.2:c.563-960G>A		1	0.76278	0.864	.	.	.	.	.	.	.	.	.	.		NO	NO
12220_s1_chr7_72642890_A_G	sibling	intron_variant	GALNT17	NO	0.941	0.075263	TRUE	chr7	71424729	intron_variant	MODIFIER	GALNT17	NO					NM_022479.3:c.962+3624A>G		1	0.075263	0.941	.	.	.	.	.	.	.	.	.	.		NO	NO
12220_s1_chr7_86731930_C_T	sibling	intergenic_variant		NO			TRUE	chr7	85482015	intron_variant&non_coding_transcript_variant	MODIFIER	LINC00972	NO					NR_134240.1:n.376+6655C>T		1			.	.	.	.	.	.	.	.	.	.	-1.67776	NO	NO
12220_s1_chr7_123153580_A_G	sibling	intergenic_variant		NO			TRUE	chr7	121837748	intergenic_variant	MODIFIER		NO										.	.	.	.	.	.	.	.	.	.	-0.307586	YES	YES	dELS							distalIntergenic_geneWithin50kb
12220_s1_chr7_157287351_C_T	sibling	intergenic_variant		NO			TRUE	chr7	156100370	intergenic_variant	MODIFIER		NO										.	.	.	.	.	.	.	.	.	.	3.12802	NO	NO
12220_s1_chr8_23272610_T_G	sibling	upstream_gene_variant	RHOBTB2	RHOBTB2:NDD373	0.78	8.5138e-07	TRUE	chr8	22997658	intron_variant&non_coding_transcript_variant	MODIFIER	LOC107984124	NO					XR_007060857.1:n.127+2021A>C		-1	0.0040152	1.925	.	.	.	.	.	.	.	.	.	.	2.86195	YES	NO	pELS,CTCF-bound
12220_s1_chr8_26549925_C_T	sibling	intergenic_variant		NO			TRUE	chr8	26274019	intergenic_variant	MODIFIER		NO										.	.	.	.	.	.	.	.	.	.	3.24209	NO	NO														LTR-ERV1-MER4D1
12220_s1_chr8_43759998_C_G	sibling	intergenic_variant		NO			TRUE	chr8	43485790	upstream_gene_variant	MODIFIER	LOC105379397	NO							1			.	.	.	.	.	.	.	.	.	.		NO	NO														LINE-L1-L1PA4
12220_s1_chr8_48932786_G_A	sibling	intergenic_variant		NO			TRUE	chr8	48554946	intron_variant&non_coding_transcript_variant	MODIFIER	LOC112268027	NO					XR_002956708.2:n.2072+1274C>T		-1			.	.	.	.	.	.	.	.	.	.	1.3145	YES	YES						OREG1257260	Promoter/Enhancer		H3K27ac
12220_s1_chr8_57471746_A_G	sibling	intergenic_variant		NO			TRUE	chr8	57088866	intergenic_variant	MODIFIER		NO										.	.	.	.	.	.	.	.	.	.	-2.45824	NO	NO
12220_s1_chr8_68644196_G_A	sibling	intron_variant	PREX2	NO	0.742	6.3474e-06	TRUE	chr8	68217492	intron_variant	MODIFIER	PREX2	NO					NM_024870.4:c.4605-124G>A		1	6.3474e-06	0.742	.	.	.	.	.	.	.	.	.	.		NO	NO
12220_s1_chr8_68764702_C_T	sibling	intron_variant	C8orf34	NO	0.982	8.1076e-11	TRUE	chr8	68338003	intron_variant	MODIFIER	C8orf34	NO					NM_052958.4:c.327+6664C>T		1	8.1076e-11	0.982	.	.	.	.	.	.	.	.	.	.	0.759123	NO	NO
12220_s1_chr8_96270888_G_A	sibling	intron_variant	PLEKHF2	NO	0.611	0.86623	TRUE	chr8	95145641	intron_variant	MODIFIER	PLEKHF2	NO					NM_024613.4:c.-14-8390G>A		1	0.86623	0.611	.	.	.	.	.	.	.	.	.	.	-0.954518	YES	NO						OREG1276873								SINE-Alu-AluY
12220_s1_chr8_117996792_T_C	sibling	intron_variant	RAD21	RAD21:SFARI	0.341	1	TRUE	chr8	116868627	intron_variant	MODIFIER	RAD21	SFARI	SFARI				NM_006265.3:c.-32-1866A>G		-1	1	0.341	.	.	.	.	.	.	.	.	.	.	-0.369404	NO	NO														LINE-L1-L1MD
12220_s1_chr9_115835924_G_T	sibling	intergenic_variant		NO			TRUE	chr9	103661950	intergenic_variant	MODIFIER		NO										.	.	.	.	.	.	.	.	.	.	-1.464	NO	NO														DNA-TcMar-Tigger-MER44B
12220_s1_chr9_120673414_A_C	sibling	intergenic_variant		NO			TRUE	chr9	108504182	intergenic_variant	MODIFIER		NO										.	.	.	.	.	.	.	.	.	.		NO	NO														LINE-L1-L1PA2
12220_s1_chr9_122538327_A_T	sibling	intron_variant	SVEP1	SVEP1:NDD664	0.697	6.7303e-07	TRUE	chr9	110368809	intron_variant	MODIFIER	SVEP1	NDD664		NDD664			NM_153366.4:c.10694+1114T>A		-1	6.7303e-07	0.697	.	.	.	.	.	.	.	.	.	.	0.0873831	NO	NO
12220_s1_chr10_30379339_T_C	sibling	intron_variant	MTPAP	NO	0.722	0.040567	TRUE	chr10	30348338	intron_variant	MODIFIER	MTPAP	NO					NM_018109.4:c.157+781A>G		-1	0.040567	0.722	.	.	.	.	.	.	.	.	.	.	-1.37755	YES	NO				H3K4Me3		OREG1270778	Promoter/Enhancer
12220_s1_chr10_38493763_C_A	sibling	intergenic_variant		NO			TRUE	chr10	38449753	non_coding_transcript_exon_variant	MODIFIER	LINC00999	NO					NR_024497.2:n.2853C>A		1			.	.	.	.	.	.	.	.	.	.		NO	NO													0.977771
12220_s1_chr10_86982473_A_C	sibling	intron_variant	GRID1	GRID1:SFARI2	0.4	1	TRUE	chr10	86102383	intron_variant	MODIFIER	GRID1	SFARI2	SFARI2				NM_017551.3:c.726+36436T>G		-1	1	0.4	.	.	.	.	.	.	.	.	.	.	0.714469	NO	NO														LINE-L2-L2a
12220_s1_chr11_19112340_G_A	sibling	intergenic_variant		NO			TRUE	chr11	18992191	intergenic_variant	MODIFIER		NO										.	.	.	.	.	.	.	.	.	.		NO	NO														LINE-L1-L1PA6
12220_s1_chr11_20800273_T_C	sibling	intron_variant	NELL1	NO	0.875	5.9692e-14	TRUE	chr11	20679509	intron_variant	MODIFIER	NELL1	NO					NM_006157.5:c.184+1449T>C		1	5.9692e-14	0.875	.	.	.	.	.	.	.	.	.	.	0.694549	NO	NO
12220_s1_chr11_34576023_A_C	sibling	intron_variant	CAT	CAT:SFARI3	0.9	1.644e-08	TRUE	chr11	34439184	intron_variant	MODIFIER	CAT	SFARI3	SFARI3				NM_001752.4:c.66+105A>C		1	1.644e-08	0.9	.	.	.	.	.	.	.	.	.	.	2.11284	YES	YES	pELS,CTCF-bound	H3K27Ac		H3K4Me3		OREG1219996;OREG1250110;OREG1488350;OREG1812368;OREG1849918;OREG1877768	Promoter/Enhancer	Promoter	H3K27ac	H3K27me3	H3K4me3	CTCF
12220_s1_chr12_33489936_G_T	sibling	intergenic_variant		NO			TRUE	chr12	33618714	intergenic_variant	MODIFIER		NO										.	.	.	.	.	.	.	.	.	.		NO	NO														LTR-ERVL-MaLR-THE1B-int
12220_s1_chr12_62539923_C_A	sibling	missense_variant	MON2	NO	0.472	0.99998	TRUE	chr12	62561094	missense_variant	MODERATE	MON2	NO					NM_015026.3:c.4013C>A	NP_055841.2:p.Ala1338Asp	1	0.99998	0.472	rs2074181395	.	.,.,0.012,0.012,0.014	.,0.655,0.655,0.655,0.655	0.9797,0.9881,0.9851,0.992,0.9877	P,P,P,P,P	4.231	-4.586	0.841817	.	0.600495	NO	NO
12220_s1_chr12_129877454_A_G	sibling	intron_variant	TMEM132D	NO	0.637	0.97654	TRUE	chr12	129842928	intron_variant	MODIFIER	TMEM132D	NO					NM_133448.3:c.79+60333T>C		-1	0.97654	0.637	.	.	.	.	.	.	.	.	.	.		NO	NO														DNA-hAT-Charlie-MER113
12220_s1_chr13_97962272_C_G	sibling	intron_variant	SLC15A1	NO	1.117	1.5726e-19	TRUE	chr13	98752343	intron_variant	MODIFIER	SLC15A1	NO					NM_005073.4:c.4+252G>C		-1	1.5726e-19	1.117	.	.	.	.	.	.	.	.	.	.	3.63864	YES	YES							Promoter/Enhancer			H3K27me3	H3K4me3
12220_s1_chr14_33271438_C_G	sibling	intron_variant	SEC23A	NO	0.999	0.082541	TRUE	chr14	39082762	intron_variant	MODIFIER	SEC23A	NO					NM_006364.4:c.828+3000G>C		-1	0.082541	0.999	.	.	.	.	.	.	.	.	.	.	1.04936	NO	NO														LINE-L1-L1MC4
12220_s1_chr14_35155602_T_G	sibling	intergenic_variant		NO			TRUE	chr14	40964811	intron_variant&non_coding_transcript_variant	MODIFIER	LINC02315	NO					NR_109758.1:n.295+1969T>G		1			.	.	.	.	.	.	.	.	.	.	0.242104	NO	NO
12220_s1_chr14_94598835_T_C	sibling	intron_variant	WARS1	NO	0.728	0.99997	TRUE	chr14	100365732	intron_variant	MODIFIER	WARS1	NO					NM_004184.4:c.99+3355A>G		-1	0.99997	0.728	.	.	.	.	.	.	.	.	.	.		YES	NO							Enhancer
12220_s1_chr14_97479957_T_C	sibling	intergenic_variant		NO			TRUE	chr14	103243962	intergenic_variant	MODIFIER		NO										.	.	.	.	.	.	.	.	.	.		YES	NO						OREG1940864								LTR-ERV1-LTR10B2
12220_s1_chr15_37834430_C_T	sibling	intron_variant	EIF2AK4	NO	0.838	0.64279	TRUE	chr15	40029090	intron_variant	MODIFIER	EIF2AK4	NO					NM_001013703.4:c.4503-316C>T		1	0.64279	0.838	.	.	.	.	.	.	.	.	.	.	0.761118	NO	NO
12220_s1_chr15_67534309_G_A	sibling	intergenic_variant		NO			TRUE	chr15	69712193	intergenic_variant	MODIFIER		NO										.	.	.	.	.	.	.	.	.	.	0.289427	NO	NO														SINE-MIR-MIR3
12220_s1_chr15_95970638_C_A	sibling	intergenic_variant		NO			TRUE	chr15	98205271	intergenic_variant	MODIFIER		NO										.	.	.	.	.	.	.	.	.	.	3.2056	NO	NO														LINE-L1-L1MA8
12220_s1_chr15_96883415_T_C	sibling	intron_variant	SYNM	NO	0.976	7.8102e-27	TRUE	chr15	99119797	intron_variant	MODIFIER	SYNM	NO					NM_145728.3:c.935+6082T>C		1	7.8102e-27	0.976	.	.	.	.	.	.	.	.	.	.		YES	NO							Enhancer							LINE-L1-L1ME2z
12220_s1_chr16_53120403_A_G	sibling	intron_variant	ITFG1	NO	0.704	0.85363	TRUE	chr16	47323580	intron_variant&non_coding_transcript_variant	MODIFIER	LOC101927080	NO					XR_007065056.1:n.27080-9668A>G		1			.	.	.	.	.	.	.	.	.	.	-3.71882	NO	NO														LTR-ERVL-MaLR-MSTC
12220_s1_chr16_72473364_G_A	sibling	intron_variant	CMTM4	NO	0.97	0.071032	TRUE	chr16	66679070	intron_variant	MODIFIER	CMTM4	NO					NM_181521.3:c.186+17270C>T		-1	0.071032	0.97	.	.	.	.	.	.	.	.	.	.		NO	NO														SINE-Alu-AluJb
12220_s1_chr17_35433375_T_G	sibling	intergenic_variant		NO			TRUE	chr17	34486352	downstream_gene_variant	MODIFIER	LOC105371739	NO							1			.	.	.	.	.	.	.	.	.	.		YES	NO						OREG1224138								SINE-Alu-AluJb
12220_s1_chr17_81023675_G_C	sibling	downstream_gene_variant	GAA	NO	1.154	0.00057805	TRUE	chr17	80123270	downstream_gene_variant	MODIFIER	GAA	NO							1	0.00057805	1.154	.	.	.	.	.	.	.	.	.	.	1.73751	YES	YES								NoActivatingHistoneMarks
12220_s1_chr18_44212147_T_C	sibling	intergenic_variant		NO			TRUE	chr18	44021596	intergenic_variant	MODIFIER		NO										.	.	.	.	.	.	.	.	.	.	-4.95613	NO	NO														LINE-L1-L1HS
12220_s1_chr18_69121133_C_G	sibling	intron_variant	CCDC102B	NO	1.869	9.2e-26	TRUE	chr18	68904867	intron_variant	MODIFIER	CCDC102B	NO					NM_024781.3:c.1263+7439C>G		1	9.2e-26	1.869	.	.	.	.	.	.	.	.	.	.		YES	YES								NoActivatingHistoneMarks
12220_s1_chr18_77107105_A_G	sibling	intron_variant	ZNF236	NO	0.566	0.98309	TRUE	chr18	76878338	intron_variant	MODIFIER	ZNF236	NO					NM_001306089.2:c.984+186A>G		1	0.98309	0.566	.	.	.	.	.	.	.	.	.	.	1.78137	NO	NO
12220_s1_chr20_53426927_T_C	sibling	intron_variant	ATP9A	NO	0.456	0.9999	TRUE	chr20	51656106	intron_variant	MODIFIER	ATP9A	SFARI3	SFARI3				NM_006045.3:c.1506+832A>G		-1	0.9999	0.456	.	.	.	.	.	.	.	.	.	.	1.63564	NO	NO														LINE-L1-L1MB8
12220_s1_chr21_17749895_C_A	sibling	intergenic_variant		NO			TRUE	chr21	19389419	intergenic_variant	MODIFIER		NO										.	.	.	.	.	.	.	.	.	.	-3.44319	NO	NO														LINE-RTE-X-L4_B_Mam
12237_p1_chr1_17396143_G_A	proband	intron_variant	ARHGEF10L	NO	0.718	9.5922e-11	TRUE	chr1	17582156	intron_variant	MODIFIER	ARHGEF10L	NO					NM_018125.4:c.37+1524G>A		1	9.5922e-11	0.718	.	.	.	.	.	.	.	.	.	.	1.19226	YES	YES	pELS					OREG1178618	Promoter/Enhancer	withinGene
12237_p1_chr1_27497119_T_C	proband	intergenic_variant		NO			TRUE	chr1	27655805	downstream_gene_variant	MODIFIER	LINC02574	NO							-1			.	.	.	.	.	.	.	.	.	.	1.02063	YES	NO	dELS						Enhancer
12237_p1_chr1_66436589_A_C	proband	intron_variant	SGIP1	NO	0.878	0.99999	TRUE	chr1	66559015	intron_variant	MODIFIER	SGIP1	NO					NM_032291.4:c.10+24647A>C		1	0.99999	0.878	.	.	.	.	.	.	.	.	.	.	-1.77763	NO	NO
12237_p1_chr1_185137014_G_A	proband	intron_variant	HMCN1	NO	0.577	0.84745	TRUE	chr1	185782329	intron_variant	MODIFIER	HMCN1	NO					NM_031935.3:c.268+47282G>A		1	0.84745	0.577	.	.	.	.	.	.	.	.	.	.	-3.73702	NO	NO														LINE-L1-L1PA5
12237_p1_chr1_217251147_C_A	proband	intergenic_variant		NO			TRUE	chr1	218016429	intron_variant&non_coding_transcript_variant	MODIFIER	LOC105372922	NO					XR_001738466.2:n.417+30515G>T		-1			.	.	.	.	.	.	.	.	.	.		NO	NO														LTR-ERV1-MER4-int
12237_p1_chr1_229736243_C_A	proband	intron_variant	PGBD5	NO	0.605	0.99841	TRUE	chr1	230355833	intron_variant	MODIFIER	PGBD5	NO					NM_001258311.2:c.759+1061G>T		-1	0.99841	0.605	.	.	.	.	.	.	.	.	.	.	2.44131	YES	YES							Enhancer	withinGene	H3K27ac					LINE-L2-L2b
12237_p1_chr2_4697576_C_G	proband	intergenic_variant		NO			TRUE	chr2	4673175	intergenic_variant	MODIFIER		NO										.	.	.	.	.	.	.	.	.	.	0.971202	YES	NO	dELS					OREG1615801								LTR-ERV1-LTR12F
12237_p1_chr2_7334852_T_G	proband	intergenic_variant		NO			TRUE	chr2	7313356	downstream_gene_variant	MODIFIER	LOC107985846	NO							-1			.	.	.	.	.	.	.	.	.	.	0.936689	NO	NO														LINE-L1-L1MD3
12237_p1_chr2_63140635_C_T	proband	intron_variant	WDPCP	NO	0.994	8.7249e-18	TRUE	chr2	63133562	intron_variant	MODIFIER	WDPCP	NO					NM_015910.7:c.2191-11506G>A		-1	8.7249e-18	0.994	.	.	.	.	.	.	.	.	.	.	1.79415	NO	NO														LTR-ERVL-MaLR-THE1D
12237_p1_chr2_72581168_G_C	proband	intron_variant	EXOC6B	EXOC6B:SFARI2	0.831	5.9473e-05	TRUE	chr2	72568207	intron_variant	MODIFIER	EXOC6B	SFARI2	SFARI2				NM_015189.3:c.846+7285C>G		-1	5.9473e-05	0.831	.	.	.	.	.	.	.	.	.	.	1.08613	NO	NO														LINE-L1-L1MC5a
12237_p1_chr2_99457977_T_A	proband	intron_variant	TSGA10	NO	0.684	0.0094321	TRUE	chr2	98999447	intron_variant	MODIFIER	TSGA10	NO					NM_025244.4:c.2073-1226A>T		-1	0.0094321	0.684	.	.	.	.	.	.	.	.	.	.	0.786534	NO	NO														LINE-L1-L1ME1
12237_p1_chr2_109076795_G_A	proband	intron_variant	LIMS1	NO	0.993	0.0091706	TRUE	chr2	108616162	intron_variant	MODIFIER	LIMS1	NO					NM_001193483.3:c.33-43443G>A		1	0.0091706	0.993	.	.	.	.	.	.	.	.	.	.		YES	NO						OREG1252806	Promoter/Enhancer
12237_p1_chr2_124540861_G_A	proband	intron_variant	CNTNAP5	CNTNAP5:SFARI2			TRUE	chr2	124103367	intron_variant	MODIFIER	CNTNAP5	SFARI2	SFARI2				NM_001367498.1:c.82+77635G>A		1			.	.	.	.	.	.	.	.	.	.	0.236318	NO	NO														DNA-TcMar-Tigger-Tigger3
12237_p1_chr2_221127729_C_A	proband	intergenic_variant		NO			TRUE	chr2	220642718	intergenic_variant	MODIFIER		NO										.	.	.	.	.	.	.	.	.	.	-1.2507	NO	NO
12237_p1_chr2_239832487_T_G	proband	intron_variant	HDAC4	HDAC4:SFARI2;HDAC4:NDD373;HDAC4:LC615	0.444	0.99771	TRUE	chr2	239341870	intron_variant	MODIFIER	HDAC4	SFARI2;NDD373;LC615	SFARI2	NDD373	LC615		NM_001378414.1:c.22+10808A>C		-1	0.99771	0.444	.	.	.	.	.	.	.	.	.	.		YES	NO							Enhancer							LTR-ERVL-MaLR-MLT1A0
12237_p1_chr3_4158368_A_T	proband	intergenic_variant		NO			TRUE	chr3	4164737	intron_variant	MODIFIER	SUMF1	NO					XM_011533624.4:c.1015-95992T>A		-1	7.3581e-14	1.479	.	.	.	.	.	.	.	.	.	.	0.623696	NO	NO														LTR-ERV1-HERV9N-int
12237_p1_chr3_19843338_G_A	proband	intergenic_variant		NO			TRUE	chr3	19839249	intergenic_variant	MODIFIER		NO										.	.	.	.	.	.	.	.	.	.	-0.978855	NO	NO														SINE-Alu-AluSp
12237_p1_chr3_42876282_T_C	proband	intron_variant	ACKR2	NO	1.947	0.0073109	TRUE	chr3	42860709	intron_variant	MODIFIER	ACKR2	NO					NM_001296.5:c.-37-3757T>C		1	0.0073109	1.947	.	.	.	.	.	.	.	.	.	.		NO	NO														LINE-L1-L1PA7
12237_p1_chr3_49735291_A_G	proband	missense_variant	RNF123	NO	0.8	0.089932	TRUE	chr3	49706007	missense_variant	MODERATE	RNF123	NO					NM_022064.5:c.2330A>G	NP_071347.2:p.Asn777Ser	1	0.089932	0.8	rs571655838	.	0.812,0.73	0.154,0.154	0.066,0.0664	B,B	2.85	-2.987	0.2988	.		YES	YES								withinGene	H3K27ac
12237_p1_chr3_114364004_A_G	proband	intron_variant	CD96	NO	1.94	0.0080357	TRUE	chr3	111643190	intron_variant	MODIFIER	CD96	NO					NM_005816.5:c.1478-4353A>G		1	0.0080357	1.94	.	.	.	.	.	.	.	.	.	.		NO	NO														LINE-L1-L1PB1
12237_p1_chr3_118470216_A_C	proband	intergenic_variant		NO			TRUE	chr3	115750017	intergenic_variant	MODIFIER		NO										.	.	.	.	.	.	.	.	.	.		NO	NO														LINE-L1-L1PA4
12237_p1_chr3_137625325_A_G	proband	intron_variant	EPHB1	EPHB1:SFARI3	0.815	0.9998	TRUE	chr3	134879893	intron_variant	MODIFIER	EPHB1	SFARI3	SFARI3				NM_004441.5:c.59-45923A>G		1	0.9998	0.815	.	.	.	.	.	.	.	.	.	.	0.0980819	NO	NO
12237_p1_chr3_140332288_G_A	proband	intergenic_variant		NO			TRUE	chr3	137591591	intergenic_variant	MODIFIER		NO										.	.	.	.	.	.	.	.	.	.	-1.03636	NO	NO														LINE-L1-L1M4
12237_p1_chr3_157818163_C_G	proband	intergenic_variant		NO			TRUE	chr3	155044208	intron_variant	MODIFIER	MME	NO					NM_001354642.2:c.-11+19884C>G		1	0.00033996	0.931	.	.	.	.	.	.	.	.	.	.		NO	NO														SINE-Alu-AluSx
12237_p1_chr3_165526134_G_C	proband	intergenic_variant		NO			TRUE	chr3	162751321	intergenic_variant	MODIFIER		NO										.	.	.	.	.	.	.	.	.	.	0.453315	NO	NO
12237_p1_chr3_168294105_T_G	proband	intergenic_variant		NO			TRUE	chr3	165511079	intron_variant&non_coding_transcript_variant	MODIFIER	LINC01322	NO					NR_174101.1:n.677-432T>G		1			.	.	.	.	.	.	.	.	.	.	-0.0558278	NO	NO														LINE-L1-L1PA7
12237_p1_chr4_119154205_T_G	proband	intergenic_variant		NO			TRUE	chr4	115851205	intergenic_variant	MODIFIER		NO										.	.	.	.	.	.	.	.	.	.	-0.922038	YES	NO	dELS													LINE-L1-L1PA14
12237_p1_chr4_135902716_A_G	proband	intergenic_variant		NO			TRUE	chr4	132578998	intergenic_variant	MODIFIER		NO										.	.	.	.	.	.	.	.	.	.	-0.686542	NO	NO
12237_p1_chr5_55054411_G_C	proband	intron_variant	ARL15	NO	1.843	6.0261e-05	TRUE	chr5	54226819	intron_variant	MODIFIER	ARL15	NO					NM_019087.3:c.49-54891C>G		-1	6.0261e-05	1.843	.	.	.	.	.	.	.	.	.	.	1.64815	YES	NO						OREG1274968	Enhancer							LTR-ERVL-MaLR-THE1B
12237_p1_chr5_111338295_A_T	proband	intergenic_variant		NO			TRUE	chr5	110827672	intergenic_variant	MODIFIER		NO										.	.	.	.	.	.	.	.	.	.	-2.01785	NO	NO														SINE-Alu-AluSx
12237_p1_chr5_147888616_A_G	proband	intron_variant	STK32A	NO	1.412	8.701e-12	TRUE	chr5	147352832	intron_variant	MODIFIER	STK32A	NO					NM_001112724.2:c.562+1678A>G		1	8.701e-12	1.412	.	.	.	.	.	.	.	.	.	.	1.5512	NO	NO
12237_p1_chr6_14160590_G_A	proband	intergenic_variant		NO			TRUE	chr6	14288069	non_coding_transcript_exon_variant	MODIFIER	LOC124901266	NO					XR_007059465.1:n.2249G>A		1			.	.	.	.	.	.	.	.	.	.	3.26909	YES	NO							Enhancer							LTR-ERVL-MaLR-MLT1H2
12237_p1_chr6_14160591_C_T	proband	intergenic_variant		NO			TRUE	chr6	14288070	non_coding_transcript_exon_variant	MODIFIER	LOC124901266	NO					XR_007059465.1:n.2250C>T		1			.	.	.	.	.	.	.	.	.	.	3.26909	YES	NO							Enhancer							LTR-ERVL-MaLR-MLT1H2
12237_p1_chr6_33265285_G_T	proband	stop_gained	SYNGAP1	SYNGAP1:SFARI1;SYNGAP1:NDD373;SYNGAP1:ASD102;SYNGAP1:HC138	0.094	1	TRUE	chr6	33443922	stop_gained	HIGH	SYNGAP1	SFARI1;NDD373;ASD102;HC138	SFARI1	NDD373	HC138	ASD102	NM_006772.3:c.3370G>T	NP_006763.2:p.Gly1124Ter	1	1	0.094	rs748702892	.	.	.	.	.	.	.	.	.		YES	YES								withinGene
12237_p1_chr6_73747020_C_T	proband	intergenic_variant		NO			TRUE	chr6	72570364	intergenic_variant	MODIFIER		NO										.	.	.	.	.	.	.	.	.	.	-6.88505	NO	NO														LINE-L1-L1PA2
12237_p1_chr6_100058934_T_C	proband	intron_variant	FBXL4	NO	0.862	9.4092e-09	TRUE	chr6	98884565	intron_variant	MODIFIER	FBXL4	NO					NM_001278716.2:c.1318-3941A>G		-1	9.4092e-09	0.862	.	.	.	.	.	.	.	.	.	.	-0.994365	NO	NO														LINE-L1-L1MEi
12237_p1_chr6_123082129_C_T	proband	intergenic_variant		NO			TRUE	chr6	121893720	intron_variant&non_coding_transcript_variant	MODIFIER	LOC105377979	NO					XR_942936.3:n.600-23624C>T		1			.	.	.	.	.	.	.	.	.	.	2.41796	NO	NO														LINE-L1-L1M5
12237_p1_chr7_147009921_T_C	proband	intergenic_variant		NO			TRUE	chr7	145829842	intergenic_variant	MODIFIER		NO										.	.	.	.	.	.	.	.	.	.	-0.521702	NO	NO														LINE-L1-L1MC
12237_p1_chr8_53409978_A_T	proband	intergenic_variant		NO			TRUE	chr8	53033555	intergenic_variant	MODIFIER		NO										.	.	.	.	.	.	.	.	.	.	-2.29729	NO	NO
12237_p1_chr8_71966324_T_C	proband	intergenic_variant		NO			TRUE	chr8	71530836	intron_variant&non_coding_transcript_variant	MODIFIER	LOC124901961	NO					XR_007060962.1:n.192-823T>C		1			.	.	.	.	.	.	.	.	.	.	-2.16237	NO	NO
12237_p1_chr8_76519819_C_G	proband	intergenic_variant		NO			TRUE	chr8	76090209	intergenic_variant	MODIFIER		NO										.	.	.	.	.	.	.	.	.	.		NO	NO														LINE-L1-L1PB1
12237_p1_chr8_77575805_C_A	proband	intergenic_variant		NO			TRUE	chr8	77146219	intergenic_variant	MODIFIER		NO										.	.	.	.	.	.	.	.	.	.	-2.97882	NO	NO
12237_p1_chr8_97331302_A_T	proband	intergenic_variant		NO			TRUE	chr8	96205972	intergenic_variant	MODIFIER		NO										.	.	.	.	.	.	.	.	.	.	-2.78607	NO	NO														LINE-L2-L2a
12237_p1_chr8_97953183_T_C	proband	intron_variant	CPQ	NO	1.419	0.00036203	TRUE	chr8	96827482	intron_variant	MODIFIER	CPQ	NO					NM_016134.4:c.434-7491T>C		1	0.00036203	1.419	.	.	.	.	.	.	.	.	.	.	-0.00447554	NO	NO
12237_p1_chr8_106682441_A_G	proband	intron_variant	ZFPM2	NO	0.276	0.59186	TRUE	chr8	105554864	intron_variant	MODIFIER	ZFPM2	NO					NM_012082.4:c.302-6499A>G		1	0.59186	0.276	.	.	.	.	.	.	.	.	.	.	-2.99207	NO	NO
12237_p1_chr8_130371194_C_T	proband	intergenic_variant		NO			TRUE	chr8	129245583	upstream_gene_variant	MODIFIER	LINC00977	NO							-1			.	.	.	.	.	.	.	.	.	.	-1.70636	YES	NO	dELS						Enhancer							SINE-MIR-MIRb
12237_p1_chr9_107917814_G_A	proband	intergenic_variant		NO			TRUE	chr9	95747134	intergenic_variant	MODIFIER		NO										.	.	.	.	.	.	.	.	.	.	1.01082	NO	NO														DNA-TcMar-Tigger-Tigger5
12237_p1_chr9_147483583_C_A	proband	intergenic_variant		NO			TRUE	chr9	135259646	upstream_gene_variant	MODIFIER	LOC107987138	NO							-1			.	.	.	.	.	.	.	.	.	.		NO	NO
12237_p1_chr10_9422208_C_T	proband	intergenic_variant		NO			TRUE	chr10	9417517	intergenic_variant	MODIFIER		NO										.	.	.	.	.	.	.	.	.	.	-0.16428	NO	NO
12237_p1_chr10_13645091_C_T	proband	downstream_gene_variant	PRPF18	PRPF18:LC615	1.303	8.1777e-10	TRUE	chr10	13632069	downstream_gene_variant	MODIFIER	PRPF18	LC615			LC615				1	8.1777e-10	1.303	.	.	.	.	.	.	.	.	.	.	0.0817365	YES	NO							Enhancer							SINE-Alu-AluY
12237_p1_chr10_72315337_C_T	proband	intron_variant	CDH23	NO	0.872	0.84635	TRUE	chr10	71445359	intron_variant	MODIFIER	CDH23	NO					NM_022124.6:c.68-959C>T		1	0.84635	0.872	.	.	.	.	.	.	.	.	.	.		NO	NO
12237_p1_chr10_97790309_G_A	proband	intron_variant	LCOR	NO	0.505	0.99996	TRUE	chr10	96909392	intron_variant	MODIFIER	LCOR	NO					NM_001346516.2:c.-184+1645G>A		1	0.99996	0.505	.	.	.	.	.	.	.	.	.	.	-0.462993	NO	NO
12237_p1_chr10_109762015_T_C	proband	intergenic_variant		NO			TRUE	chr10	108872174	intergenic_variant	MODIFIER		NO										.	.	.	.	.	.	.	.	.	.	-1.37894	NO	NO														LTR-ERVL-MaLR-MLT1G
12237_p1_chr11_36184709_C_T	proband	intron_variant	LDLRAD3	NO	1.214	4.8838e-06	TRUE	chr11	36046024	intron_variant	MODIFIER	LDLRAD3	NO					NM_174902.4:c.193+9775C>T		1	4.8838e-06	1.214	.	.	.	.	.	.	.	.	.	.	1.37042	NO	NO														LINE-L1-L1PA8
12237_p1_chr11_67677457_C_T	proband	intergenic_variant		NO			TRUE	chr11	67682527	upstream_gene_variant	MODIFIER	ALDH3B2	NO							-1	0.00078442	1.933	.	.	.	.	.	.	.	.	.	.	-0.423903	NO	NO														LTR-ERVK-MER11D
12237_p1_chr12_2251804_C_T	proband	intron_variant	CACNA1C	CACNA1C:SFARI1;CACNA1C:NDD373;CACNA1C:LC615			TRUE	chr12	2256000	intron_variant	MODIFIER	CACNA1C	SFARI1;NDD373;LC615	SFARI1	NDD373	LC615		NM_000719.7:c.477+135570C>T		1			.	.	.	.	.	.	.	.	.	.		YES	YES	dELS	H3K27Ac	H3K4Me1	H3K4Me3		OREG1586789;OREG1645213;OREG1940662;OREG1942520	Enhancer	NoActivatingHistoneMarks
12237_p1_chr12_3051460_C_T	proband	downstream_gene_variant	TEAD4	NO	0.994	0.60121	TRUE	chr12	3045357	downstream_gene_variant	MODIFIER	TEAD4	NO							1	0.60121	0.994	.	.	.	.	.	.	.	.	.	.		NO	NO
12237_p1_chr12_49252557_C_T	proband	upstream_gene_variant	PRPH	NO	1.25	5.9281e-08	TRUE	chr12	49290366	upstream_gene_variant	MODIFIER	PRPH	NO							1	5.9281e-08	1.25	.	.	.	.	.	.	.	.	.	.		YES	YES								NoActivatingHistoneMarks						SINE-Alu-AluY
[truncated: 4,726 more rows]
[truncated: 8 more columns]

## Sheet: Supplementary Data 3
Supplementary Data 3: de novo SVs identified by Sui et al.
[truncated: 42 more rows]
[truncated: 13 more columns]

[truncated: 2 more sheets: Supplementary Data 4, Supplementary Data 5]
