# Supplementary material for: Long-read sequencing of families reveals increased germline and postzygotic mutation rates in repetitive DNA
Source: Nat Commun. 2026 Mar 9;17:3717. doi: 10.1038/s41467-026-70342-1 (PMC13102968; doi:10.1038/s41467-026-70342-1)
Supplement: Supplementary file 6 — Source Data [file 41467_2026_70342_MOESM6_ESM.xlsx]

## Sheet: Figure 1B
sample	variant_type	mutation_count	cell_line_only
11071_p1	germline	66	FALSE
11071_p1	postzygotic	10	FALSE
11071_s1	germline	79	FALSE
11071_s1	postzygotic	12	FALSE
11080_p1	germline	62	FALSE
11080_p1	postzygotic	14	FALSE
11129_p1	germline	57	FALSE
11129_p1	postzygotic	18	FALSE
11201_p1	germline	68	TRUE
11201_p1	postzygotic	1	TRUE
11201_s1	germline	71	TRUE
11201_s1	postzygotic	19	TRUE
11266_p1	germline	88	FALSE
11266_p1	postzygotic	18	FALSE
11266_s1	germline	95	TRUE
11266_s1	postzygotic	3	TRUE
11414_s1	germline	57	FALSE
11414_s1	postzygotic	17	FALSE
11611_p1	germline	82	FALSE
11611_p1	postzygotic	6	FALSE
11918_p1	germline	70	FALSE
11918_p1	postzygotic	13	FALSE
11918_s1	germline	63	FALSE
11918_s1	postzygotic	9	FALSE
11964_p1	germline	49	FALSE
11964_p1	postzygotic	20	FALSE
11964_s1	germline	79	FALSE
11964_s1	postzygotic	7	FALSE
12220_p1	germline	47	FALSE
12220_p1	postzygotic	8	FALSE
12220_s1	germline	56	FALSE
12220_s1	postzygotic	14	FALSE
12237_p1	germline	68	FALSE
12237_p1	postzygotic	10	FALSE
12237_s1	germline	57	FALSE
12237_s1	postzygotic	13	FALSE
12456_p1	germline	63	FALSE
12456_p1	postzygotic	16	FALSE
12456_s1	germline	70	FALSE
12456_s1	postzygotic	7	FALSE
12651_p1	germline	81	TRUE
12651_p1	postzygotic	8	TRUE
12651_s1	germline	69	TRUE
12651_s1	postzygotic	6	TRUE
12826_p1	germline	68	FALSE
12826_p1	postzygotic	10	FALSE
12826_s1	germline	67	FALSE
12826_s1	postzygotic	10	FALSE
12832_p1	germline	79	FALSE
12832_p1	postzygotic	11	FALSE
12832_s1	germline	100	FALSE
12832_s1	postzygotic	14	FALSE
13048_p1	germline	81	FALSE
13048_p1	postzygotic	14	FALSE
13048_s1	germline	79	FALSE
13048_s1	postzygotic	15	FALSE
13230_p1	germline	74	FALSE
13230_p1	postzygotic	15	FALSE
13230_s2	germline	80	FALSE
13230_s2	postzygotic	15	FALSE
13239_p1	germline	54	FALSE
13239_p1	postzygotic	6	FALSE
13239_s1	germline	64	FALSE
13239_s1	postzygotic	13	FALSE
13385_p1	germline	67	FALSE
13385_p1	postzygotic	4	FALSE
13385_s1	germline	45	FALSE
13385_s1	postzygotic	6	FALSE
13409_p1	germline	84	FALSE
13409_p1	postzygotic	7	FALSE
13409_s1	germline	68	FALSE
13409_s1	postzygotic	4	FALSE
13414_p1	germline	74	FALSE
13414_p1	postzygotic	14	FALSE
13456_p1	germline	78	TRUE
13456_p1	postzygotic	15	TRUE
13456_s1	germline	75	TRUE
13456_s1	postzygotic	5	TRUE
13530_p1	germline	75	FALSE
13530_p1	postzygotic	15	FALSE
13561_p1	germline	74	FALSE
13561_p1	postzygotic	12	FALSE
13561_s1	germline	72	FALSE
13561_s1	postzygotic	10	FALSE
13610_p1	germline	61	FALSE
13610_p1	postzygotic	4	FALSE
13700_p1	germline	64	FALSE
13700_p1	postzygotic	21	FALSE
13799_p1	germline	73	FALSE
13799_p1	postzygotic	9	FALSE
13799_s1	germline	50	FALSE
13799_s1	postzygotic	19	FALSE
13900_p1	germline	53	FALSE
13900_p1	postzygotic	10	FALSE
13900_s1	germline	58	FALSE
13900_s1	postzygotic	7	FALSE
14019_p1	germline	80	FALSE
14019_p1	postzygotic	16	FALSE
14019_s1	germline	59	FALSE
14019_s1	postzygotic	15	FALSE
14027_p1	germline	59	FALSE
14027_p1	postzygotic	4	FALSE
14027_s1	germline	68	FALSE
14027_s1	postzygotic	5	FALSE
14105_p1	germline	73	FALSE
14105_p1	postzygotic	15	FALSE
14133_p1	germline	69	FALSE
14133_p1	postzygotic	13	FALSE
14133_s1	germline	60	FALSE
14133_s1	postzygotic	13	FALSE
14232_p1	germline	70	FALSE
14232_p1	postzygotic	5	FALSE
14232_s1	germline	68	FALSE
14232_s1	postzygotic	15	FALSE
14317_p1	germline	94	FALSE
14317_p1	postzygotic	4	FALSE
14317_s1	germline	78	FALSE
14317_s1	postzygotic	16	FALSE
14350_p1	germline	64	FALSE
14350_p1	postzygotic	15	FALSE
14350_s1	germline	78	FALSE
14350_s1	postzygotic	15	FALSE
14455_p1	germline	77	FALSE
14455_p1	postzygotic	18	FALSE
14455_s1	germline	82	FALSE
14455_s1	postzygotic	18	FALSE
14543_p1	germline	66	FALSE
14543_p1	postzygotic	12	FALSE
14543_s1	germline	82	TRUE
14543_s1	postzygotic	61	TRUE
14616_p1	germline	59	FALSE
14616_p1	postzygotic	18	FALSE
14616_s1	germline	46	FALSE
14616_s1	postzygotic	11	FALSE
14660_p1	germline	96	FALSE
14660_p1	postzygotic	14	FALSE
14660_s1	germline	71	FALSE
14660_s1	postzygotic	5	FALSE
14694_p1	germline	88	FALSE
14694_p1	postzygotic	5	FALSE
14694_s1	germline	73	FALSE
14694_s1	postzygotic	21	FALSE
BK143_p1	germline	73	FALSE
BK143_p1	postzygotic	11	FALSE
BK486_p1	germline	98	FALSE
BK486_p1	postzygotic	38	FALSE
11071_p1	deletion	5	FALSE
11071_s1	deletion	4	FALSE
11080_p1	deletion	4	FALSE
11129_p1	deletion	5	FALSE
11129_p1	insertion	2	FALSE
11201_p1	deletion	3	TRUE
11201_p1	insertion	1	TRUE
11201_s1	deletion	3	TRUE
11201_s1	insertion	7	TRUE
11266_p1	deletion	4	FALSE
11266_p1	insertion	3	FALSE
11266_s1	deletion	7	TRUE
11266_s1	insertion	1	TRUE
11414_s1	deletion	4	FALSE
11414_s1	insertion	1	FALSE
11611_p1	deletion	1	FALSE
11611_p1	insertion	4	FALSE
11918_p1	deletion	6	FALSE
11918_s1	deletion	2	FALSE
11918_s1	insertion	3	FALSE
11964_p1	deletion	3	FALSE
11964_p1	insertion	2	FALSE
11964_s1	deletion	5	FALSE
11964_s1	insertion	4	FALSE
12220_p1	deletion	2	FALSE
12220_p1	insertion	2	FALSE
12220_s1	deletion	5	FALSE
12220_s1	insertion	1	FALSE
12237_p1	deletion	2	FALSE
12237_p1	insertion	3	FALSE
12237_s1	deletion	2	FALSE
12237_s1	insertion	2	FALSE
12456_p1	deletion	6	FALSE
12456_p1	insertion	2	FALSE
12456_s1	deletion	8	FALSE
12456_s1	insertion	3	FALSE
12651_p1	deletion	5	TRUE
12651_p1	insertion	3	TRUE
12651_s1	deletion	2	TRUE
12651_s1	insertion	1	TRUE
12826_p1	deletion	3	FALSE
12826_p1	insertion	5	FALSE
12826_s1	deletion	9	FALSE
12832_p1	deletion	8	FALSE
12832_p1	insertion	3	FALSE
12832_s1	deletion	5	FALSE
12832_s1	insertion	1	FALSE
13048_p1	deletion	8	FALSE
13048_p1	insertion	4	FALSE
13048_s1	deletion	7	FALSE
13048_s1	insertion	3	FALSE
13230_p1	deletion	2	FALSE
13230_p1	insertion	2	FALSE
13230_s2	deletion	4	FALSE
13239_p1	insertion	1	FALSE
13239_s1	deletion	2	FALSE
13385_p1	deletion	5	FALSE
13385_p1	insertion	2	FALSE
13385_s1	deletion	4	FALSE
13385_s1	insertion	1	FALSE
13409_p1	deletion	6	FALSE
13409_p1	insertion	3	FALSE
13409_s1	deletion	3	FALSE
13409_s1	insertion	3	FALSE
13414_p1	deletion	9	FALSE
13414_p1	insertion	2	FALSE
13456_p1	deletion	5	TRUE
13456_p1	insertion	4	TRUE
13456_s1	deletion	7	TRUE
13456_s1	insertion	3	TRUE
13530_p1	deletion	3	FALSE
13530_p1	insertion	6	FALSE
13561_p1	deletion	4	FALSE
13561_p1	insertion	6	FALSE
13561_s1	deletion	8	FALSE
13561_s1	insertion	3	FALSE
13610_p1	deletion	4	FALSE
13700_p1	deletion	6	FALSE
13700_p1	insertion	1	FALSE
13799_p1	deletion	3	FALSE
13799_p1	insertion	5	FALSE
13799_s1	deletion	10	FALSE
13799_s1	insertion	2	FALSE
13900_p1	deletion	5	FALSE
13900_p1	insertion	1	FALSE
13900_s1	deletion	2	FALSE
13900_s1	insertion	3	FALSE
14019_p1	deletion	11	FALSE
14019_p1	insertion	2	FALSE
14019_s1	deletion	4	FALSE
14019_s1	insertion	2	FALSE
14027_p1	deletion	5	FALSE
14027_p1	insertion	3	FALSE
14027_s1	deletion	8	FALSE
14027_s1	insertion	1	FALSE
14105_p1	deletion	4	FALSE
14105_p1	insertion	4	FALSE
14133_p1	deletion	8	FALSE
14133_p1	insertion	5	FALSE
14133_s1	deletion	3	FALSE
14133_s1	insertion	2	FALSE
14232_p1	deletion	3	FALSE
14232_p1	insertion	5	FALSE
14232_s1	deletion	1	FALSE
14317_p1	deletion	5	FALSE
14317_p1	insertion	4	FALSE
14317_s1	deletion	3	FALSE
14350_p1	deletion	5	FALSE
14350_p1	insertion	4	FALSE
14350_s1	deletion	7	FALSE
14350_s1	insertion	2	FALSE
14455_p1	deletion	2	FALSE
14455_p1	insertion	2	FALSE
14455_s1	deletion	3	FALSE
14455_s1	insertion	3	FALSE
14543_p1	deletion	2	FALSE
14543_p1	insertion	2	FALSE
14543_s1	deletion	8	TRUE
14543_s1	insertion	4	TRUE
14616_p1	deletion	6	FALSE
14616_p1	insertion	4	FALSE
14616_s1	deletion	5	FALSE
14616_s1	insertion	3	FALSE
14660_p1	deletion	10	FALSE
14660_p1	insertion	8	FALSE
14660_s1	deletion	7	FALSE
14660_s1	insertion	4	FALSE
14694_p1	deletion	6	FALSE
14694_p1	insertion	1	FALSE
14694_s1	deletion	2	FALSE
14694_s1	insertion	2	FALSE
BK143_p1	deletion	9	FALSE
BK143_p1	insertion	3	FALSE
BK486_p1	deletion	4	FALSE
BK486_p1	insertion	3	FALSE

## Sheet: Figure 1C
id	origin	hifi_assignment	ont_assignment	ab_assignment	assignment_summary
11071_p1_chr1_15476597_C_T	germline	dnm	dnm	dnm	hifi_dnm_ont_dnm_ab_dnm
11071_p1_chr1_40789975_C_A	germline	dnm	dnm	dnm	hifi_dnm_ont_dnm_ab_dnm
11071_p1_chr1_110697216_T_C	germline	dnm	dnm	dnm	hifi_dnm_ont_dnm_ab_dnm
11071_p1_chr1_154115466_G_T	germline	dnm	dnm	dnm	hifi_dnm_ont_dnm_ab_dnm
11071_p1_chr1_239515620_G_A	postzygotic	pzm	dnm	dnm	hifi_pzm_ont_dnm_ab_dnm
11071_p1_chr2_68124868_G_A	germline	dnm	dnm	dnm	hifi_dnm_ont_dnm_ab_dnm
11071_p1_chr2_81602430_T_C	postzygotic	pzm	dnm	dnm	hifi_pzm_ont_dnm_ab_dnm
11071_p1_chr2_107588133_T_C	germline	dnm	dnm	dnm	hifi_dnm_ont_dnm_ab_dnm
11071_p1_chr2_162002099_A_G	germline	dnm	dnm	dnm	hifi_dnm_ont_dnm_ab_dnm
11071_p1_chr3_55018156_T_G	germline	dnm	dnm	dnm	hifi_dnm_ont_dnm_ab_dnm
11071_p1_chr3_150911680_T_C	germline	dnm	dnm	dnm	hifi_dnm_ont_dnm_ab_dnm
11071_p1_chr3_179460034_T_C	germline	dnm	dnm	dnm	hifi_dnm_ont_dnm_ab_dnm
11071_p1_chr4_63250646_T_G	postzygotic	pzm	dnm	pzm	hifi_pzm_ont_dnm_ab_pzm
11071_p1_chr4_97990826_C_A	postzygotic	pzm	dnm	pzm	hifi_pzm_ont_dnm_ab_pzm
11071_p1_chr4_120024189_T_A	germline	dnm	dnm	dnm	hifi_dnm_ont_dnm_ab_dnm
11071_p1_chr4_161807430_T_C	postzygotic	cannot_determine	pzm	dnm	hifi_cannot_determine_ont_pzm_ab_dnm
11071_p1_chr5_974672_C_T	germline	dnm	dnm	dnm	hifi_dnm_ont_dnm_ab_dnm
11071_p1_chr5_7310129_C_A	germline	dnm	dnm	dnm	hifi_dnm_ont_dnm_ab_dnm
11071_p1_chr5_74610717_C_G	germline	dnm	dnm	dnm	hifi_dnm_ont_dnm_ab_dnm
11071_p1_chr5_97172558_C_G	germline	dnm	dnm	dnm	hifi_dnm_ont_dnm_ab_dnm
11071_p1_chr6_4888645_C_T	germline	dnm	dnm	dnm	hifi_dnm_ont_dnm_ab_dnm
11071_p1_chr6_12603075_A_G	germline	dnm	dnm	dnm	hifi_dnm_ont_dnm_ab_dnm
11071_p1_chr6_20655525_A_G	germline	dnm	dnm	dnm	hifi_dnm_ont_dnm_ab_dnm
11071_p1_chr6_49173853_C_T	germline	dnm	dnm	dnm	hifi_dnm_ont_dnm_ab_dnm
11071_p1_chr6_122689393_T_A	germline	dnm	dnm	dnm	hifi_dnm_ont_dnm_ab_dnm
11071_p1_chr6_161527697_T_A	germline	dnm	dnm	dnm	hifi_dnm_ont_dnm_ab_dnm
11071_p1_chr7_3881114_G_C	germline	dnm	dnm	dnm	hifi_dnm_ont_dnm_ab_dnm
11071_p1_chr7_69670726_G_T	germline	dnm	dnm	dnm	hifi_dnm_ont_dnm_ab_dnm
11071_p1_chr8_20553312_C_T	germline	dnm	dnm	dnm	hifi_dnm_ont_dnm_ab_dnm
11071_p1_chr8_31682660_C_T	germline	dnm	dnm	dnm	hifi_dnm_ont_dnm_ab_dnm
11071_p1_chr8_47987639_G_A	germline	dnm	dnm	dnm	hifi_dnm_ont_dnm_ab_dnm
11071_p1_chr8_114892755_A_G	germline	cannot_determine	dnm	dnm	hifi_cannot_determine_ont_dnm_ab_dnm
11071_p1_chr8_124940310_C_T	germline	dnm	dnm	dnm	hifi_dnm_ont_dnm_ab_dnm
11071_p1_chr8_128682515_A_C	germline	dnm	dnm	dnm	hifi_dnm_ont_dnm_ab_dnm
11071_p1_chr9_17997538_A_G	germline	dnm	dnm	dnm	hifi_dnm_ont_dnm_ab_dnm
11071_p1_chr9_26421930_C_A	germline	dnm	dnm	dnm	hifi_dnm_ont_dnm_ab_dnm
11071_p1_chr9_48816498_C_T	germline	dnm	pzm	dnm	hifi_dnm_ont_pzm_ab_dnm
11071_p1_chr9_86349092_G_A	germline	dnm	dnm	dnm	hifi_dnm_ont_dnm_ab_dnm
11071_p1_chr9_141668502_C_T	germline	dnm	pzm	dnm	hifi_dnm_ont_pzm_ab_dnm
11071_p1_chr9_145655538_C_T	germline	dnm	dnm	dnm	hifi_dnm_ont_dnm_ab_dnm
11071_p1_chr10_252818_C_G	germline	dnm	dnm	dnm	hifi_dnm_ont_dnm_ab_dnm
11071_p1_chr10_773904_G_A	germline	dnm	dnm	dnm	hifi_dnm_ont_dnm_ab_dnm
11071_p1_chr10_13411692_T_G	postzygotic	cannot_determine	pzm	pzm	hifi_cannot_determine_ont_pzm_ab_pzm
11071_p1_chr10_46857493_A_C	germline	dnm	dnm	dnm	hifi_dnm_ont_dnm_ab_dnm
11071_p1_chr10_71590414_A_G	germline	dnm	dnm	dnm	hifi_dnm_ont_dnm_ab_dnm
11071_p1_chr10_108352416_T_G	germline	dnm	dnm	dnm	hifi_dnm_ont_dnm_ab_dnm
11071_p1_chr10_115783752_C_G	germline	dnm	dnm	dnm	hifi_dnm_ont_dnm_ab_dnm
11071_p1_chr10_126368280_C_T	germline	cannot_determine	dnm	dnm	hifi_cannot_determine_ont_dnm_ab_dnm
11071_p1_chr11_8181814_T_C	germline	dnm	dnm	dnm	hifi_dnm_ont_dnm_ab_dnm
11071_p1_chr11_16251751_G_T	germline	cannot_determine	dnm	dnm	hifi_cannot_determine_ont_dnm_ab_dnm
11071_p1_chr11_54469378_C_T	germline	dnm	cannot_determine	dnm	hifi_dnm_ont_cannot_determine_ab_dnm
11071_p1_chr11_64005534_T_C	germline	dnm	dnm	dnm	hifi_dnm_ont_dnm_ab_dnm
11071_p1_chr11_95280911_T_C	postzygotic	pzm	cannot_determine	dnm	hifi_pzm_ont_cannot_determine_ab_dnm
11071_p1_chr11_125260435_T_G	germline	dnm	pzm	dnm	hifi_dnm_ont_pzm_ab_dnm
11071_p1_chr11_125260436_G_A	germline	dnm	pzm	dnm	hifi_dnm_ont_pzm_ab_dnm
11071_p1_chr12_71322359_T_C	postzygotic	pzm	pzm	dnm	hifi_pzm_ont_pzm_ab_dnm
11071_p1_chr12_100148209_A_G	germline	dnm	dnm	dnm	hifi_dnm_ont_dnm_ab_dnm
11071_p1_chr12_106771633_C_T	germline	dnm	dnm	dnm	hifi_dnm_ont_dnm_ab_dnm
11071_p1_chr13_13791688_G_A	germline	dnm	dnm	dnm	hifi_dnm_ont_dnm_ab_dnm
11071_p1_chr13_27560191_C_T	germline	dnm	dnm	dnm	hifi_dnm_ont_dnm_ab_dnm
11071_p1_chr13_97445800_G_A	germline	dnm	dnm	dnm	hifi_dnm_ont_dnm_ab_dnm
11071_p1_chr15_60487340_A_G	germline	dnm	dnm	dnm	hifi_dnm_ont_dnm_ab_dnm
11071_p1_chr15_78870489_T_C	germline	dnm	dnm	dnm	hifi_dnm_ont_dnm_ab_dnm
11071_p1_chr16_69115743_C_T	germline	cannot_determine	dnm	dnm	hifi_cannot_determine_ont_dnm_ab_dnm
11071_p1_chr16_91235483_C_G	postzygotic	pzm	cannot_determine	pzm	hifi_pzm_ont_cannot_determine_ab_pzm
11071_p1_chr17_52307007_A_C	germline	dnm	dnm	dnm	hifi_dnm_ont_dnm_ab_dnm
11071_p1_chr18_4094475_T_G	germline	dnm	dnm	dnm	hifi_dnm_ont_dnm_ab_dnm
11071_p1_chr18_27322022_C_T	germline	dnm	dnm	dnm	hifi_dnm_ont_dnm_ab_dnm
11071_p1_chr18_65582776_A_G	postzygotic	pzm	dnm	pzm	hifi_pzm_ont_dnm_ab_pzm
11071_p1_chr19_21549500_A_G	germline	dnm	dnm	dnm	hifi_dnm_ont_dnm_ab_dnm
11071_p1_chr19_37518477_C_T	germline	dnm	pzm	dnm	hifi_dnm_ont_pzm_ab_dnm
11071_p1_chr19_55794678_T_A	germline	dnm	pzm	dnm	hifi_dnm_ont_pzm_ab_dnm
11071_p1_chr20_14883395_T_C	germline	dnm	dnm	dnm	hifi_dnm_ont_dnm_ab_dnm
11071_p1_chr21_24268079_A_C	germline	dnm	dnm	dnm	hifi_dnm_ont_dnm_ab_dnm
11071_p1_chr21_28699556_A_G	germline	cannot_determine	dnm	dnm	hifi_cannot_determine_ont_dnm_ab_dnm
11071_p1_chr21_43508332_G_A	germline	dnm	dnm	dnm	hifi_dnm_ont_dnm_ab_dnm
11071_s1_chr1_19862495_G_T	germline	dnm	dnm	dnm	hifi_dnm_ont_dnm_ab_dnm
11071_s1_chr1_44331537_G_A	germline	dnm	cannot_determine	dnm	hifi_dnm_ont_cannot_determine_ab_dnm
11071_s1_chr1_82746502_A_T	postzygotic	pzm	pzm	dnm	hifi_pzm_ont_pzm_ab_dnm
11071_s1_chr1_147026371_C_A	germline	dnm	dnm	dnm	hifi_dnm_ont_dnm_ab_dnm
11071_s1_chr1_157442316_A_G	germline	dnm	cannot_determine	dnm	hifi_dnm_ont_cannot_determine_ab_dnm
11071_s1_chr1_176701409_T_A	germline	dnm	dnm	dnm	hifi_dnm_ont_dnm_ab_dnm
11071_s1_chr1_190889489_A_T	postzygotic	pzm	cannot_determine	dnm	hifi_pzm_ont_cannot_determine_ab_dnm
11071_s1_chr1_212366070_G_T	germline	dnm	dnm	dnm	hifi_dnm_ont_dnm_ab_dnm
11071_s1_chr1_232250259_A_G	postzygotic	pzm	pzm	pzm	hifi_pzm_ont_pzm_ab_pzm
11071_s1_chr2_57411114_G_T	germline	dnm	dnm	dnm	hifi_dnm_ont_dnm_ab_dnm
11071_s1_chr2_89942825_T_G	postzygotic	dnm	pzm	pzm	hifi_dnm_ont_pzm_ab_pzm
11071_s1_chr2_124902156_G_A	germline	dnm	dnm	dnm	hifi_dnm_ont_dnm_ab_dnm
11071_s1_chr2_127479907_G_A	germline	dnm	dnm	dnm	hifi_dnm_ont_dnm_ab_dnm
11071_s1_chr2_234710238_G_A	postzygotic	pzm	pzm	pzm	hifi_pzm_ont_pzm_ab_pzm
11071_s1_chr2_238808257_A_C	germline	dnm	dnm	dnm	hifi_dnm_ont_dnm_ab_dnm
11071_s1_chr3_23755344_C_A	germline	dnm	dnm	dnm	hifi_dnm_ont_dnm_ab_dnm
11071_s1_chr3_33457961_T_C	postzygotic	pzm	pzm	pzm	hifi_pzm_ont_pzm_ab_pzm
11071_s1_chr3_41001858_G_A	germline	dnm	dnm	dnm	hifi_dnm_ont_dnm_ab_dnm
11071_s1_chr3_112193888_G_A	germline	cannot_determine	dnm	dnm	hifi_cannot_determine_ont_dnm_ab_dnm
11071_s1_chr3_189583577_G_C	germline	cannot_determine	dnm	dnm	hifi_cannot_determine_ont_dnm_ab_dnm
11071_s1_chr3_198428235_G_A	germline	dnm	dnm	dnm	hifi_dnm_ont_dnm_ab_dnm
11071_s1_chr4_21651024_T_A	germline	dnm	dnm	dnm	hifi_dnm_ont_dnm_ab_dnm
11071_s1_chr4_44929798_A_G	germline	dnm	dnm	dnm	hifi_dnm_ont_dnm_ab_dnm
11071_s1_chr4_138494039_G_A	postzygotic	pzm	pzm	pzm	hifi_pzm_ont_pzm_ab_pzm
11071_s1_chr5_67458320_C_T	germline	dnm	dnm	dnm	hifi_dnm_ont_dnm_ab_dnm
11071_s1_chr5_174108560_A_C	germline	dnm	dnm	dnm	hifi_dnm_ont_dnm_ab_dnm
11071_s1_chr5_177800277_T_C	germline	dnm	dnm	dnm	hifi_dnm_ont_dnm_ab_dnm
11071_s1_chr6_21217155_C_T	germline	dnm	dnm	dnm	hifi_dnm_ont_dnm_ab_dnm
11071_s1_chr6_43873195_C_A	germline	dnm	dnm	dnm	hifi_dnm_ont_dnm_ab_dnm
11071_s1_chr6_57234855_C_T	germline	dnm	dnm	dnm	hifi_dnm_ont_dnm_ab_dnm
11071_s1_chr6_71839411_A_C	germline	dnm	dnm	dnm	hifi_dnm_ont_dnm_ab_dnm
11071_s1_chr6_86866404_G_A	germline	dnm	dnm	dnm	hifi_dnm_ont_dnm_ab_dnm
11071_s1_chr6_89448978_T_A	germline	dnm	dnm	dnm	hifi_dnm_ont_dnm_ab_dnm
11071_s1_chr6_107347672_A_G	germline	dnm	dnm	dnm	hifi_dnm_ont_dnm_ab_dnm
11071_s1_chr6_110400507_G_A	germline	dnm	dnm	dnm	hifi_dnm_ont_dnm_ab_dnm
11071_s1_chr6_161497270_G_T	germline	dnm	dnm	dnm	hifi_dnm_ont_dnm_ab_dnm
11071_s1_chr7_46431852_T_G	germline	dnm	pzm	dnm	hifi_dnm_ont_pzm_ab_dnm
11071_s1_chr7_72646903_C_T	germline	dnm	dnm	dnm	hifi_dnm_ont_dnm_ab_dnm
11071_s1_chr7_89025831_C_T	germline	dnm	dnm	dnm	hifi_dnm_ont_dnm_ab_dnm
11071_s1_chr7_93189030_T_C	germline	dnm	dnm	dnm	hifi_dnm_ont_dnm_ab_dnm
11071_s1_chr7_98653830_G_C	germline	dnm	dnm	dnm	hifi_dnm_ont_dnm_ab_dnm
11071_s1_chr7_113936567_C_T	germline	dnm	dnm	dnm	hifi_dnm_ont_dnm_ab_dnm
11071_s1_chr7_147551272_C_A	germline	dnm	dnm	pzm	hifi_dnm_ont_dnm_ab_pzm
11071_s1_chr8_25161432_A_T	germline	dnm	dnm	dnm	hifi_dnm_ont_dnm_ab_dnm
11071_s1_chr8_74954649_A_G	germline	dnm	dnm	dnm	hifi_dnm_ont_dnm_ab_dnm
11071_s1_chr8_78908717_T_C	germline	dnm	dnm	dnm	hifi_dnm_ont_dnm_ab_dnm
11071_s1_chr8_125460050_A_T	germline	dnm	dnm	dnm	hifi_dnm_ont_dnm_ab_dnm
11071_s1_chr8_133498967_A_G	germline	cannot_determine	dnm	dnm	hifi_cannot_determine_ont_dnm_ab_dnm
11071_s1_chr9_16150442_A_G	germline	dnm	dnm	dnm	hifi_dnm_ont_dnm_ab_dnm
11071_s1_chr9_42212347_A_G	germline	dnm	dnm	dnm	hifi_dnm_ont_dnm_ab_dnm
11071_s1_chr9_87994187_C_T	germline	dnm	dnm	dnm	hifi_dnm_ont_dnm_ab_dnm
11071_s1_chr9_88379776_T_C	germline	dnm	dnm	dnm	hifi_dnm_ont_dnm_ab_dnm
11071_s1_chr9_105960857_C_T	germline	dnm	dnm	dnm	hifi_dnm_ont_dnm_ab_dnm
11071_s1_chr10_11320315_A_G	germline	dnm	dnm	dnm	hifi_dnm_ont_dnm_ab_dnm
11071_s1_chr10_54511303_T_G	postzygotic	pzm	pzm	pzm	hifi_pzm_ont_pzm_ab_pzm
11071_s1_chr10_70443979_G_A	germline	dnm	dnm	dnm	hifi_dnm_ont_dnm_ab_dnm
11071_s1_chr10_108286254_A_G	germline	dnm	dnm	dnm	hifi_dnm_ont_dnm_ab_dnm
11071_s1_chr10_121469065_A_G	germline	dnm	dnm	dnm	hifi_dnm_ont_dnm_ab_dnm
11071_s1_chr10_124694137_C_T	germline	dnm	dnm	dnm	hifi_dnm_ont_dnm_ab_dnm
11071_s1_chr11_78451975_T_G	germline	dnm	dnm	dnm	hifi_dnm_ont_dnm_ab_dnm
11071_s1_chr11_115122641_G_A	germline	dnm	dnm	dnm	hifi_dnm_ont_dnm_ab_dnm
11071_s1_chr12_3636088_G_A	germline	dnm	dnm	dnm	hifi_dnm_ont_dnm_ab_dnm
11071_s1_chr12_9039404_C_T	germline	cannot_determine	dnm	dnm	hifi_cannot_determine_ont_dnm_ab_dnm
11071_s1_chr12_57354803_C_G	germline	dnm	cannot_determine	dnm	hifi_dnm_ont_cannot_determine_ab_dnm
11071_s1_chr12_94779317_G_T	germline	dnm	dnm	dnm	hifi_dnm_ont_dnm_ab_dnm
11071_s1_chr13_44894526_T_A	postzygotic	pzm	pzm	pzm	hifi_pzm_ont_pzm_ab_pzm
11071_s1_chr13_101783553_G_A	germline	dnm	dnm	dnm	hifi_dnm_ont_dnm_ab_dnm
11071_s1_chr14_17024951_G_A	postzygotic	pzm	pzm	pzm	hifi_pzm_ont_pzm_ab_pzm
11071_s1_chr14_76546476_T_A	germline	dnm	dnm	dnm	hifi_dnm_ont_dnm_ab_dnm
11071_s1_chr14_90369714_C_A	germline	dnm	dnm	dnm	hifi_dnm_ont_dnm_ab_dnm
11071_s1_chr14_99664658_C_T	germline	dnm	dnm	dnm	hifi_dnm_ont_dnm_ab_dnm
11071_s1_chr15_34049398_G_A	germline	dnm	dnm	dnm	hifi_dnm_ont_dnm_ab_dnm
11071_s1_chr16_25366076_C_T	germline	dnm	dnm	dnm	hifi_dnm_ont_dnm_ab_dnm
11071_s1_chr16_33856357_A_G	germline	dnm	dnm	dnm	hifi_dnm_ont_dnm_ab_dnm
11071_s1_chr16_33856372_T_A	germline	dnm	dnm	dnm	hifi_dnm_ont_dnm_ab_dnm
11071_s1_chr16_95056244_G_A	germline	dnm	dnm	dnm	hifi_dnm_ont_dnm_ab_dnm
11071_s1_chr17_16965810_C_T	germline	dnm	dnm	dnm	hifi_dnm_ont_dnm_ab_dnm
11071_s1_chr17_46019443_C_T	germline	dnm	dnm	dnm	hifi_dnm_ont_dnm_ab_dnm
11071_s1_chr17_65504276_T_C	germline	dnm	dnm	dnm	hifi_dnm_ont_dnm_ab_dnm
11071_s1_chr17_76009695_T_G	germline	dnm	dnm	dnm	hifi_dnm_ont_dnm_ab_dnm
11071_s1_chr18_40372580_T_C	germline	dnm	dnm	dnm	hifi_dnm_ont_dnm_ab_dnm
11071_s1_chr20_52613129_G_A	germline	dnm	dnm	dnm	hifi_dnm_ont_dnm_ab_dnm
11071_s1_chr21_42158986_G_A	postzygotic	pzm	pzm	pzm	hifi_pzm_ont_pzm_ab_pzm
11071_s1_chr21_44348699_C_G	germline	dnm	dnm	dnm	hifi_dnm_ont_dnm_ab_dnm
11071_s1_chr22_11780018_G_A	postzygotic	pzm	cannot_determine	dnm	hifi_pzm_ont_cannot_determine_ab_dnm
11071_s1_chr22_30891106_A_G	germline	dnm	dnm	dnm	hifi_dnm_ont_dnm_ab_dnm
11071_s1_chr22_49818184_G_C	germline	dnm	pzm	dnm	hifi_dnm_ont_pzm_ab_dnm
11080_p1_chr1_5496999_T_C	germline	dnm	dnm	dnm	hifi_dnm_ont_dnm_ab_dnm
11080_p1_chr1_97528515_T_C	germline	dnm	dnm	dnm	hifi_dnm_ont_dnm_ab_dnm
11080_p1_chr1_112850678_A_G	germline	dnm	dnm	dnm	hifi_dnm_ont_dnm_ab_dnm
11080_p1_chr1_144288174_C_T	germline	cannot_determine	dnm	dnm	hifi_cannot_determine_ont_dnm_ab_dnm
11080_p1_chr1_153027045_T_C	germline	dnm	dnm	dnm	hifi_dnm_ont_dnm_ab_dnm
11080_p1_chr1_161012834_C_T	postzygotic	pzm	cannot_determine	pzm	hifi_pzm_ont_cannot_determine_ab_pzm
11080_p1_chr1_170333312_A_G	germline	cannot_determine	dnm	dnm	hifi_cannot_determine_ont_dnm_ab_dnm
11080_p1_chr1_226900210_C_T	germline	dnm	dnm	pzm	hifi_dnm_ont_dnm_ab_pzm
11080_p1_chr1_233564949_A_G	germline	dnm	cannot_determine	dnm	hifi_dnm_ont_cannot_determine_ab_dnm
11080_p1_chr1_240441296_G_A	germline	dnm	dnm	dnm	hifi_dnm_ont_dnm_ab_dnm
11080_p1_chr1_243110693_T_C	germline	dnm	dnm	dnm	hifi_dnm_ont_dnm_ab_dnm
11080_p1_chr1_247493718_G_A	germline	dnm	dnm	dnm	hifi_dnm_ont_dnm_ab_dnm
11080_p1_chr2_3438732_T_C	germline	dnm	dnm	pzm	hifi_dnm_ont_dnm_ab_pzm
11080_p1_chr2_83890871_G_A	germline	dnm	dnm	dnm	hifi_dnm_ont_dnm_ab_dnm
11080_p1_chr2_116509155_C_T	germline	dnm	dnm	dnm	hifi_dnm_ont_dnm_ab_dnm
11080_p1_chr2_119253647_A_G	postzygotic	pzm	pzm	dnm	hifi_pzm_ont_pzm_ab_dnm
11080_p1_chr2_136813167_C_T	germline	dnm	dnm	dnm	hifi_dnm_ont_dnm_ab_dnm
11080_p1_chr2_154239835_A_G	germline	dnm	dnm	dnm	hifi_dnm_ont_dnm_ab_dnm
11080_p1_chr2_178230187_C_T	germline	dnm	dnm	dnm	hifi_dnm_ont_dnm_ab_dnm
11080_p1_chr2_208137198_G_T	postzygotic	pzm	pzm	pzm	hifi_pzm_ont_pzm_ab_pzm
11080_p1_chr3_74888040_T_C	germline	dnm	dnm	dnm	hifi_dnm_ont_dnm_ab_dnm
11080_p1_chr3_156559689_G_A	germline	dnm	dnm	dnm	hifi_dnm_ont_dnm_ab_dnm
11080_p1_chr3_163771534_A_T	germline	dnm	dnm	dnm	hifi_dnm_ont_dnm_ab_dnm
11080_p1_chr3_188172658_C_T	germline	dnm	dnm	dnm	hifi_dnm_ont_dnm_ab_dnm
11080_p1_chr4_12361789_T_C	postzygotic	dnm	pzm	pzm	hifi_dnm_ont_pzm_ab_pzm
11080_p1_chr4_17448237_C_A	germline	dnm	dnm	dnm	hifi_dnm_ont_dnm_ab_dnm
11080_p1_chr4_65568582_C_G	germline	dnm	dnm	dnm	hifi_dnm_ont_dnm_ab_dnm
11080_p1_chr4_174226764_A_G	germline	dnm	dnm	dnm	hifi_dnm_ont_dnm_ab_dnm
11080_p1_chr4_181251662_T_C	postzygotic	pzm	pzm	pzm	hifi_pzm_ont_pzm_ab_pzm
11080_p1_chr5_20426842_G_C	germline	dnm	dnm	dnm	hifi_dnm_ont_dnm_ab_dnm
11080_p1_chr6_7086598_A_T	germline	dnm	dnm	dnm	hifi_dnm_ont_dnm_ab_dnm
11080_p1_chr6_14984017_T_C	germline	dnm	dnm	dnm	hifi_dnm_ont_dnm_ab_dnm
11080_p1_chr6_32680268_A_G	germline	dnm	pzm	dnm	hifi_dnm_ont_pzm_ab_dnm
11080_p1_chr6_88085582_C_A	postzygotic	pzm	pzm	pzm	hifi_pzm_ont_pzm_ab_pzm
11080_p1_chr6_88085583_T_G	postzygotic	pzm	pzm	pzm	hifi_pzm_ont_pzm_ab_pzm
11080_p1_chr6_134759702_T_C	germline	dnm	dnm	dnm	hifi_dnm_ont_dnm_ab_dnm
11080_p1_chr6_159137224_T_C	germline	dnm	pzm	dnm	hifi_dnm_ont_pzm_ab_dnm
11080_p1_chr6_171152140_C_G	germline	dnm	dnm	dnm	hifi_dnm_ont_dnm_ab_dnm
11080_p1_chr7_77888490_T_C	germline	dnm	dnm	dnm	hifi_dnm_ont_dnm_ab_dnm
11080_p1_chr7_79691500_A_C	germline	dnm	dnm	dnm	hifi_dnm_ont_dnm_ab_dnm
11080_p1_chr8_30347540_G_A	postzygotic	pzm	cannot_determine	pzm	hifi_pzm_ont_cannot_determine_ab_pzm
11080_p1_chr8_68152952_T_C	germline	dnm	dnm	dnm	hifi_dnm_ont_dnm_ab_dnm
11080_p1_chr8_90185728_G_A	germline	dnm	dnm	dnm	hifi_dnm_ont_dnm_ab_dnm
11080_p1_chr8_93156710_A_G	germline	dnm	dnm	dnm	hifi_dnm_ont_dnm_ab_dnm
11080_p1_chr9_27216275_G_T	germline	dnm	dnm	dnm	hifi_dnm_ont_dnm_ab_dnm
11080_p1_chr9_81892021_G_A	germline	dnm	dnm	dnm	hifi_dnm_ont_dnm_ab_dnm
11080_p1_chr9_143498785_G_A	germline	dnm	dnm	dnm	hifi_dnm_ont_dnm_ab_dnm
11080_p1_chr10_13172733_T_C	germline	dnm	dnm	dnm	hifi_dnm_ont_dnm_ab_dnm
11080_p1_chr10_18905206_C_A	germline	cannot_determine	dnm	dnm	hifi_cannot_determine_ont_dnm_ab_dnm
11080_p1_chr10_29471394_A_G	germline	dnm	dnm	dnm	hifi_dnm_ont_dnm_ab_dnm
11080_p1_chr10_39578059_A_C	postzygotic	pzm	pzm	pzm	hifi_pzm_ont_pzm_ab_pzm
11080_p1_chr10_46783654_A_G	germline	dnm	dnm	dnm	hifi_dnm_ont_dnm_ab_dnm
11080_p1_chr10_75864096_T_C	germline	cannot_determine	dnm	dnm	hifi_cannot_determine_ont_dnm_ab_dnm
11080_p1_chr10_105612548_C_A	germline	dnm	dnm	dnm	hifi_dnm_ont_dnm_ab_dnm
11080_p1_chr10_109050725_G_C	germline	dnm	dnm	dnm	hifi_dnm_ont_dnm_ab_dnm
11080_p1_chr11_84439009_T_A	germline	dnm	cannot_determine	dnm	hifi_dnm_ont_cannot_determine_ab_dnm
11080_p1_chr12_37176810_T_A	germline	dnm	cannot_determine	pzm	hifi_dnm_ont_cannot_determine_ab_pzm
11080_p1_chr12_74068401_T_C	germline	dnm	dnm	dnm	hifi_dnm_ont_dnm_ab_dnm
11080_p1_chr14_58502158_C_T	germline	dnm	dnm	dnm	hifi_dnm_ont_dnm_ab_dnm
11080_p1_chr15_52895298_T_C	germline	dnm	dnm	dnm	hifi_dnm_ont_dnm_ab_dnm
11080_p1_chr16_29922889_A_G	postzygotic	pzm	cannot_determine	pzm	hifi_pzm_ont_cannot_determine_ab_pzm
11080_p1_chr16_58148754_C_T	germline	dnm	dnm	dnm	hifi_dnm_ont_dnm_ab_dnm
11080_p1_chr16_67406306_G_C	postzygotic	pzm	pzm	pzm	hifi_pzm_ont_pzm_ab_pzm
11080_p1_chr17_61297243_C_G	postzygotic	pzm	dnm	pzm	hifi_pzm_ont_dnm_ab_pzm
11080_p1_chr17_62352590_G_A	postzygotic	pzm	pzm	pzm	hifi_pzm_ont_pzm_ab_pzm
11080_p1_chr18_29640322_T_C	germline	dnm	dnm	dnm	hifi_dnm_ont_dnm_ab_dnm
11080_p1_chr18_74514464_G_C	germline	dnm	dnm	dnm	hifi_dnm_ont_dnm_ab_dnm
11080_p1_chr19_6312189_T_G	germline	dnm	dnm	dnm	hifi_dnm_ont_dnm_ab_dnm
11080_p1_chr19_20859874_T_C	germline	dnm	dnm	dnm	hifi_dnm_ont_dnm_ab_dnm
11080_p1_chr21_2933724_C_G	germline	cannot_determine	dnm	dnm	hifi_cannot_determine_ont_dnm_ab_dnm
11080_p1_chr21_23433354_A_G	germline	dnm	dnm	dnm	hifi_dnm_ont_dnm_ab_dnm
11080_p1_chr22_21081301_C_T	postzygotic	pzm	pzm	pzm	hifi_pzm_ont_pzm_ab_pzm
11129_p1_chr1_56044433_C_T	germline	dnm	dnm	dnm	hifi_dnm_ont_dnm_ab_dnm
11129_p1_chr1_67364225_T_G	germline	dnm	dnm	dnm	hifi_dnm_ont_dnm_ab_dnm
11129_p1_chr1_70982778_G_C	germline	dnm	dnm	dnm	hifi_dnm_ont_dnm_ab_dnm
11129_p1_chr1_104013479_A_G	germline	cannot_determine	cannot_determine	dnm	hifi_cannot_determine_ont_cannot_determine_ab_dnm
11129_p1_chr1_164613274_C_T	postzygotic	dnm	pzm	pzm	hifi_dnm_ont_pzm_ab_pzm
11129_p1_chr1_196857063_T_G	postzygotic	dnm	pzm	pzm	hifi_dnm_ont_pzm_ab_pzm
11129_p1_chr1_208393184_C_G	postzygotic	pzm	pzm	pzm	hifi_pzm_ont_pzm_ab_pzm
11129_p1_chr1_215698052_C_T	germline	dnm	dnm	dnm	hifi_dnm_ont_dnm_ab_dnm
11129_p1_chr1_239385980_G_A	postzygotic	cannot_determine	pzm	pzm	hifi_cannot_determine_ont_pzm_ab_pzm
11129_p1_chr1_243331029_C_G	germline	dnm	cannot_determine	dnm	hifi_dnm_ont_cannot_determine_ab_dnm
11129_p1_chr2_27908573_G_A	germline	dnm	dnm	dnm	hifi_dnm_ont_dnm_ab_dnm
11129_p1_chr2_44695181_C_A	germline	dnm	dnm	dnm	hifi_dnm_ont_dnm_ab_dnm
11129_p1_chr2_57430138_C_T	germline	dnm	pzm	dnm	hifi_dnm_ont_pzm_ab_dnm
11129_p1_chr2_101186492_G_T	germline	dnm	dnm	dnm	hifi_dnm_ont_dnm_ab_dnm
11129_p1_chr2_195356788_G_A	germline	dnm	dnm	dnm	hifi_dnm_ont_dnm_ab_dnm
11129_p1_chr2_239438392_C_G	germline	dnm	dnm	dnm	hifi_dnm_ont_dnm_ab_dnm
11129_p1_chr3_118905646_G_T	germline	dnm	dnm	dnm	hifi_dnm_ont_dnm_ab_dnm
11129_p1_chr3_139761315_C_T	germline	dnm	dnm	dnm	hifi_dnm_ont_dnm_ab_dnm
11129_p1_chr3_143614526_C_T	germline	dnm	cannot_determine	dnm	hifi_dnm_ont_cannot_determine_ab_dnm
11129_p1_chr3_168306711_A_G	germline	dnm	dnm	dnm	hifi_dnm_ont_dnm_ab_dnm
11129_p1_chr4_4012172_T_G	postzygotic	pzm	pzm	pzm	hifi_pzm_ont_pzm_ab_pzm
11129_p1_chr4_41485540_G_A	germline	dnm	dnm	dnm	hifi_dnm_ont_dnm_ab_dnm
11129_p1_chr4_57184182_A_G	germline	dnm	dnm	dnm	hifi_dnm_ont_dnm_ab_dnm
11129_p1_chr4_106263374_A_G	germline	dnm	dnm	dnm	hifi_dnm_ont_dnm_ab_dnm
11129_p1_chr4_136805803_T_A	germline	dnm	dnm	dnm	hifi_dnm_ont_dnm_ab_dnm
11129_p1_chr4_139317191_C_A	germline	dnm	cannot_determine	dnm	hifi_dnm_ont_cannot_determine_ab_dnm
11129_p1_chr4_143696660_A_G	postzygotic	pzm	pzm	pzm	hifi_pzm_ont_pzm_ab_pzm
11129_p1_chr4_148826149_G_T	germline	dnm	dnm	dnm	hifi_dnm_ont_dnm_ab_dnm
11129_p1_chr5_20469311_T_G	postzygotic	pzm	pzm	pzm	hifi_pzm_ont_pzm_ab_pzm
11129_p1_chr5_68939068_G_A	germline	dnm	dnm	dnm	hifi_dnm_ont_dnm_ab_dnm
11129_p1_chr5_79685640_T_C	postzygotic	dnm	pzm	pzm	hifi_dnm_ont_pzm_ab_pzm
11129_p1_chr6_3028556_T_A	germline	cannot_determine	dnm	dnm	hifi_cannot_determine_ont_dnm_ab_dnm
11129_p1_chr6_130752330_C_T	postzygotic	pzm	pzm	dnm	hifi_pzm_ont_pzm_ab_dnm
11129_p1_chr6_134407187_G_T	germline	dnm	dnm	dnm	hifi_dnm_ont_dnm_ab_dnm
11129_p1_chr7_13247976_T_C	germline	dnm	dnm	dnm	hifi_dnm_ont_dnm_ab_dnm
11129_p1_chr7_15418976_T_C	germline	dnm	dnm	dnm	hifi_dnm_ont_dnm_ab_dnm
11129_p1_chr7_30465996_A_G	germline	dnm	dnm	dnm	hifi_dnm_ont_dnm_ab_dnm
11129_p1_chr7_49466682_A_G	germline	dnm	dnm	dnm	hifi_dnm_ont_dnm_ab_dnm
11129_p1_chr7_52275610_T_G	postzygotic	dnm	pzm	pzm	hifi_dnm_ont_pzm_ab_pzm
11129_p1_chr7_97064289_C_T	germline	dnm	dnm	dnm	hifi_dnm_ont_dnm_ab_dnm
11129_p1_chr7_157241683_A_C	postzygotic	pzm	pzm	dnm	hifi_pzm_ont_pzm_ab_dnm
11129_p1_chr8_1872903_G_A	germline	dnm	dnm	dnm	hifi_dnm_ont_dnm_ab_dnm
11129_p1_chr8_37233001_G_A	postzygotic	pzm	pzm	pzm	hifi_pzm_ont_pzm_ab_pzm
11129_p1_chr8_95579516_T_C	germline	dnm	dnm	dnm	hifi_dnm_ont_dnm_ab_dnm
11129_p1_chr9_25025238_T_C	germline	dnm	dnm	dnm	hifi_dnm_ont_dnm_ab_dnm
11129_p1_chr10_18918784_T_C	germline	dnm	cannot_determine	dnm	hifi_dnm_ont_cannot_determine_ab_dnm
11129_p1_chr10_23289039_A_C	germline	dnm	dnm	dnm	hifi_dnm_ont_dnm_ab_dnm
11129_p1_chr10_77074813_T_C	germline	dnm	dnm	dnm	hifi_dnm_ont_dnm_ab_dnm
11129_p1_chr10_95791266_A_T	postzygotic	pzm	cannot_determine	pzm	hifi_pzm_ont_cannot_determine_ab_pzm
11129_p1_chr11_14274395_G_A	germline	dnm	dnm	dnm	hifi_dnm_ont_dnm_ab_dnm
11129_p1_chr11_56439601_A_G	germline	dnm	dnm	pzm	hifi_dnm_ont_dnm_ab_pzm
11129_p1_chr11_59994492_A_G	postzygotic	pzm	cannot_determine	pzm	hifi_pzm_ont_cannot_determine_ab_pzm
11129_p1_chr11_62390050_G_A	germline	dnm	dnm	dnm	hifi_dnm_ont_dnm_ab_dnm
11129_p1_chr11_83757771_T_A	postzygotic	pzm	pzm	dnm	hifi_pzm_ont_pzm_ab_dnm
11129_p1_chr11_93644679_C_T	germline	dnm	dnm	dnm	hifi_dnm_ont_dnm_ab_dnm
11129_p1_chr11_106480329_A_C	germline	dnm	dnm	dnm	hifi_dnm_ont_dnm_ab_dnm
11129_p1_chr12_61238841_G_T	germline	dnm	dnm	dnm	hifi_dnm_ont_dnm_ab_dnm
11129_p1_chr12_81413279_A_G	germline	dnm	dnm	dnm	hifi_dnm_ont_dnm_ab_dnm
11129_p1_chr12_81488526_C_G	germline	dnm	dnm	dnm	hifi_dnm_ont_dnm_ab_dnm
11129_p1_chr13_71499571_T_A	germline	dnm	dnm	dnm	hifi_dnm_ont_dnm_ab_dnm
11129_p1_chr13_95912074_G_A	germline	dnm	dnm	dnm	hifi_dnm_ont_dnm_ab_dnm
11129_p1_chr13_107187240_T_G	germline	cannot_determine	dnm	dnm	hifi_cannot_determine_ont_dnm_ab_dnm
11129_p1_chr15_14767562_A_G	germline	dnm	cannot_determine	dnm	hifi_dnm_ont_cannot_determine_ab_dnm
11129_p1_chr15_52066517_C_T	germline	dnm	dnm	dnm	hifi_dnm_ont_dnm_ab_dnm
11129_p1_chr15_55268304_A_C	germline	dnm	dnm	dnm	hifi_dnm_ont_dnm_ab_dnm
11129_p1_chr15_83627194_T_A	germline	dnm	dnm	dnm	hifi_dnm_ont_dnm_ab_dnm
11129_p1_chr16_12215589_A_C	germline	dnm	dnm	pzm	hifi_dnm_ont_dnm_ab_pzm
11129_p1_chr16_19280497_G_A	postzygotic	pzm	pzm	pzm	hifi_pzm_ont_pzm_ab_pzm
11129_p1_chr16_58442325_G_T	postzygotic	cannot_determine	pzm	dnm	hifi_cannot_determine_ont_pzm_ab_dnm
11129_p1_chr16_65714384_A_T	germline	dnm	dnm	dnm	hifi_dnm_ont_dnm_ab_dnm
11129_p1_chr17_6827456_C_A	germline	dnm	dnm	dnm	hifi_dnm_ont_dnm_ab_dnm
11129_p1_chr18_77810209_G_C	postzygotic	pzm	pzm	pzm	hifi_pzm_ont_pzm_ab_pzm
11129_p1_chr19_6177873_G_A	germline	dnm	dnm	dnm	hifi_dnm_ont_dnm_ab_dnm
11129_p1_chr19_32444782_C_T	germline	dnm	pzm	dnm	hifi_dnm_ont_pzm_ab_dnm
11129_p1_chr22_42475903_A_G	germline	dnm	dnm	dnm	hifi_dnm_ont_dnm_ab_dnm
11201_p1_chr1_11571818_T_G	germline	cannot_determine	dnm	dnm	hifi_cannot_determine_ont_dnm_ab_dnm
11201_p1_chr1_53675006_T_C	germline	cannot_determine	dnm	dnm	hifi_cannot_determine_ont_dnm_ab_dnm
11201_p1_chr1_80635070_T_C	germline	dnm	dnm	dnm	hifi_dnm_ont_dnm_ab_dnm
11201_p1_chr1_100070479_G_C	germline	dnm	dnm	dnm	hifi_dnm_ont_dnm_ab_dnm
11201_p1_chr1_112289988_G_T	germline	dnm	dnm	dnm	hifi_dnm_ont_dnm_ab_dnm
11201_p1_chr1_191601168_T_A	germline	dnm	dnm	pzm	hifi_dnm_ont_dnm_ab_pzm
11201_p1_chr2_47483771_C_G	germline	dnm	dnm	dnm	hifi_dnm_ont_dnm_ab_dnm
11201_p1_chr2_59567609_T_A	germline	dnm	dnm	dnm	hifi_dnm_ont_dnm_ab_dnm
11201_p1_chr2_136843860_C_T	germline	dnm	dnm	dnm	hifi_dnm_ont_dnm_ab_dnm
11201_p1_chr2_201964876_A_G	germline	dnm	dnm	dnm	hifi_dnm_ont_dnm_ab_dnm
11201_p1_chr3_473827_C_G	germline	dnm	dnm	dnm	hifi_dnm_ont_dnm_ab_dnm
11201_p1_chr3_1283404_A_G	germline	dnm	dnm	dnm	hifi_dnm_ont_dnm_ab_dnm
11201_p1_chr3_24342396_G_A	germline	dnm	dnm	dnm	hifi_dnm_ont_dnm_ab_dnm
11201_p1_chr3_26091133_G_A	germline	dnm	dnm	pzm	hifi_dnm_ont_dnm_ab_pzm
11201_p1_chr3_49232813_A_G	germline	dnm	dnm	dnm	hifi_dnm_ont_dnm_ab_dnm
11201_p1_chr3_54324748_G_A	germline	dnm	dnm	dnm	hifi_dnm_ont_dnm_ab_dnm
11201_p1_chr3_88145483_G_A	germline	dnm	dnm	dnm	hifi_dnm_ont_dnm_ab_dnm
11201_p1_chr4_147963306_G_T	germline	dnm	dnm	dnm	hifi_dnm_ont_dnm_ab_dnm
11201_p1_chr4_156232650_T_C	germline	cannot_determine	dnm	dnm	hifi_cannot_determine_ont_dnm_ab_dnm
11201_p1_chr5_842681_C_T	germline	dnm	dnm	dnm	hifi_dnm_ont_dnm_ab_dnm
11201_p1_chr5_16684268_C_T	germline	dnm	dnm	dnm	hifi_dnm_ont_dnm_ab_dnm
11201_p1_chr5_56896515_T_C	germline	dnm	dnm	dnm	hifi_dnm_ont_dnm_ab_dnm
11201_p1_chr5_81745972_G_C	germline	dnm	dnm	dnm	hifi_dnm_ont_dnm_ab_dnm
11201_p1_chr5_107159816_A_G	germline	dnm	dnm	dnm	hifi_dnm_ont_dnm_ab_dnm
11201_p1_chr5_134618714_T_C	germline	dnm	dnm	dnm	hifi_dnm_ont_dnm_ab_dnm
11201_p1_chr5_145063813_C_A	germline	dnm	dnm	pzm	hifi_dnm_ont_dnm_ab_pzm
11201_p1_chr5_174378597_T_C	germline	dnm	dnm	pzm	hifi_dnm_ont_dnm_ab_pzm
11201_p1_chr6_339593_G_C	germline	dnm	dnm	dnm	hifi_dnm_ont_dnm_ab_dnm
11201_p1_chr6_27357298_G_T	germline	dnm	dnm	dnm	hifi_dnm_ont_dnm_ab_dnm
11201_p1_chr6_73397350_A_G	germline	dnm	dnm	dnm	hifi_dnm_ont_dnm_ab_dnm
11201_p1_chr6_84250279_T_G	germline	dnm	dnm	dnm	hifi_dnm_ont_dnm_ab_dnm
11201_p1_chr6_84251089_T_G	germline	dnm	dnm	dnm	hifi_dnm_ont_dnm_ab_dnm
11201_p1_chr6_137265574_G_A	germline	cannot_determine	dnm	dnm	hifi_cannot_determine_ont_dnm_ab_dnm
11201_p1_chr7_7196713_C_G	germline	cannot_determine	dnm	dnm	hifi_cannot_determine_ont_dnm_ab_dnm
11201_p1_chr7_8224088_G_A	germline	dnm	dnm	dnm	hifi_dnm_ont_dnm_ab_dnm
11201_p1_chr7_85216488_A_T	germline	dnm	dnm	dnm	hifi_dnm_ont_dnm_ab_dnm
11201_p1_chr7_135002177_T_C	germline	dnm	dnm	dnm	hifi_dnm_ont_dnm_ab_dnm
11201_p1_chr8_539903_G_T	germline	dnm	pzm	dnm	hifi_dnm_ont_pzm_ab_dnm
11201_p1_chr8_3416385_T_G	germline	dnm	dnm	dnm	hifi_dnm_ont_dnm_ab_dnm
11201_p1_chr8_79018361_A_G	germline	dnm	dnm	pzm	hifi_dnm_ont_dnm_ab_pzm
11201_p1_chr8_81392885_T_C	germline	dnm	dnm	dnm	hifi_dnm_ont_dnm_ab_dnm
11201_p1_chr8_98375029_C_A	germline	dnm	cannot_determine	dnm	hifi_dnm_ont_cannot_determine_ab_dnm
11201_p1_chr9_23003046_G_A	germline	dnm	cannot_determine	dnm	hifi_dnm_ont_cannot_determine_ab_dnm
11201_p1_chr9_99258815_T_C	germline	dnm	dnm	dnm	hifi_dnm_ont_dnm_ab_dnm
11201_p1_chr9_129950003_A_T	germline	dnm	dnm	dnm	hifi_dnm_ont_dnm_ab_dnm
11201_p1_chr10_22329345_G_A	germline	dnm	dnm	dnm	hifi_dnm_ont_dnm_ab_dnm
11201_p1_chr10_63691847_C_T	germline	dnm	dnm	pzm	hifi_dnm_ont_dnm_ab_pzm
11201_p1_chr10_86172066_T_C	germline	dnm	dnm	dnm	hifi_dnm_ont_dnm_ab_dnm
11201_p1_chr10_100794538_G_A	germline	dnm	dnm	dnm	hifi_dnm_ont_dnm_ab_dnm
11201_p1_chr11_48423266_A_T	germline	dnm	dnm	dnm	hifi_dnm_ont_dnm_ab_dnm
11201_p1_chr11_61946448_G_C	germline	dnm	dnm	dnm	hifi_dnm_ont_dnm_ab_dnm
11201_p1_chr11_81676780_G_C	germline	dnm	dnm	dnm	hifi_dnm_ont_dnm_ab_dnm
11201_p1_chr12_55315915_T_G	germline	dnm	dnm	dnm	hifi_dnm_ont_dnm_ab_dnm
11201_p1_chr12_61518602_C_T	germline	dnm	dnm	dnm	hifi_dnm_ont_dnm_ab_dnm
11201_p1_chr12_77338261_T_A	germline	dnm	dnm	dnm	hifi_dnm_ont_dnm_ab_dnm
11201_p1_chr14_2933559_A_G	postzygotic	pzm	pzm	dnm	hifi_pzm_ont_pzm_ab_dnm
11201_p1_chr14_79135108_A_C	germline	dnm	dnm	dnm	hifi_dnm_ont_dnm_ab_dnm
11201_p1_chr15_53169624_T_C	germline	dnm	dnm	dnm	hifi_dnm_ont_dnm_ab_dnm
11201_p1_chr15_69325151_G_T	germline	dnm	dnm	dnm	hifi_dnm_ont_dnm_ab_dnm
11201_p1_chr15_75969475_A_G	germline	dnm	dnm	dnm	hifi_dnm_ont_dnm_ab_dnm
11201_p1_chr15_81762758_G_C	germline	dnm	dnm	dnm	hifi_dnm_ont_dnm_ab_dnm
11201_p1_chr15_84073077_A_T	germline	dnm	dnm	dnm	hifi_dnm_ont_dnm_ab_dnm
11201_p1_chr17_19301817_T_C	germline	dnm	dnm	dnm	hifi_dnm_ont_dnm_ab_dnm
11201_p1_chr17_23440979_A_T	germline	dnm	cannot_determine	dnm	hifi_dnm_ont_cannot_determine_ab_dnm
11201_p1_chr17_81468494_G_A	germline	dnm	dnm	dnm	hifi_dnm_ont_dnm_ab_dnm
11201_p1_chr18_52650747_G_A	germline	dnm	dnm	dnm	hifi_dnm_ont_dnm_ab_dnm
11201_p1_chr19_4522168_G_A	germline	dnm	dnm	dnm	hifi_dnm_ont_dnm_ab_dnm
11201_p1_chr19_51440031_T_A	germline	cannot_determine	dnm	dnm	hifi_cannot_determine_ont_dnm_ab_dnm
11201_p1_chr21_11350378_G_T	germline	dnm	dnm	dnm	hifi_dnm_ont_dnm_ab_dnm
11201_s1_chr1_20510194_G_A	germline	dnm	dnm	dnm	hifi_dnm_ont_dnm_ab_dnm
11201_s1_chr1_201710457_A_G	germline	dnm	dnm	dnm	hifi_dnm_ont_dnm_ab_dnm
11201_s1_chr2_42995378_C_A	germline	dnm	dnm	dnm	hifi_dnm_ont_dnm_ab_dnm
11201_s1_chr2_204297278_C_T	germline	dnm	dnm	dnm	hifi_dnm_ont_dnm_ab_dnm
11201_s1_chr3_66025308_T_C	germline	dnm	dnm	dnm	hifi_dnm_ont_dnm_ab_dnm
11201_s1_chr3_69868885_C_T	postzygotic	pzm	pzm	pzm	hifi_pzm_ont_pzm_ab_pzm
11201_s1_chr3_75166376_T_C	germline	dnm	dnm	pzm	hifi_dnm_ont_dnm_ab_pzm
11201_s1_chr3_90668690_A_C	germline	dnm	cannot_determine	dnm	hifi_dnm_ont_cannot_determine_ab_dnm
11201_s1_chr3_112347814_G_C	postzygotic	pzm	pzm	dnm	hifi_pzm_ont_pzm_ab_dnm
11201_s1_chr3_126564460_C_T	germline	cannot_determine	cannot_determine	dnm	hifi_cannot_determine_ont_cannot_determine_ab_dnm
11201_s1_chr3_128660944_C_A	germline	dnm	dnm	dnm	hifi_dnm_ont_dnm_ab_dnm
11201_s1_chr3_164580117_G_A	germline	dnm	dnm	dnm	hifi_dnm_ont_dnm_ab_dnm
11201_s1_chr4_14263690_G_A	postzygotic	pzm	pzm	pzm	hifi_pzm_ont_pzm_ab_pzm
11201_s1_chr4_72349862_G_A	postzygotic	pzm	pzm	pzm	hifi_pzm_ont_pzm_ab_pzm
11201_s1_chr4_89636880_G_A	germline	dnm	dnm	dnm	hifi_dnm_ont_dnm_ab_dnm
11201_s1_chr4_108395216_C_T	germline	dnm	dnm	dnm	hifi_dnm_ont_dnm_ab_dnm
11201_s1_chr4_110294860_G_T	germline	dnm	dnm	dnm	hifi_dnm_ont_dnm_ab_dnm
11201_s1_chr4_134945444_T_C	germline	dnm	dnm	dnm	hifi_dnm_ont_dnm_ab_dnm
11201_s1_chr4_157365346_G_A	postzygotic	pzm	pzm	pzm	hifi_pzm_ont_pzm_ab_pzm
11201_s1_chr4_171320456_C_T	germline	dnm	dnm	dnm	hifi_dnm_ont_dnm_ab_dnm
11201_s1_chr4_189362488_C_T	germline	dnm	dnm	dnm	hifi_dnm_ont_dnm_ab_dnm
11201_s1_chr5_50653111_C_T	germline	dnm	dnm	dnm	hifi_dnm_ont_dnm_ab_dnm
11201_s1_chr5_64000948_A_G	germline	dnm	dnm	dnm	hifi_dnm_ont_dnm_ab_dnm
11201_s1_chr5_111652321_G_A	germline	dnm	dnm	dnm	hifi_dnm_ont_dnm_ab_dnm
11201_s1_chr5_119383834_C_A	germline	dnm	dnm	dnm	hifi_dnm_ont_dnm_ab_dnm
11201_s1_chr5_148143691_G_A	germline	dnm	dnm	pzm	hifi_dnm_ont_dnm_ab_pzm
11201_s1_chr5_150417686_T_C	germline	dnm	dnm	dnm	hifi_dnm_ont_dnm_ab_dnm
11201_s1_chr5_164485222_G_A	germline	dnm	dnm	dnm	hifi_dnm_ont_dnm_ab_dnm
11201_s1_chr6_10956982_C_T	germline	dnm	dnm	dnm	hifi_dnm_ont_dnm_ab_dnm
11201_s1_chr6_24944976_A_C	germline	dnm	dnm	dnm	hifi_dnm_ont_dnm_ab_dnm
11201_s1_chr6_36746527_C_T	germline	dnm	pzm	dnm	hifi_dnm_ont_pzm_ab_dnm
11201_s1_chr6_62482102_A_G	postzygotic	pzm	pzm	pzm	hifi_pzm_ont_pzm_ab_pzm
11201_s1_chr6_71920029_C_T	germline	dnm	dnm	dnm	hifi_dnm_ont_dnm_ab_dnm
11201_s1_chr6_99061924_A_G	germline	dnm	dnm	dnm	hifi_dnm_ont_dnm_ab_dnm
11201_s1_chr7_36134801_T_C	germline	dnm	dnm	dnm	hifi_dnm_ont_dnm_ab_dnm
11201_s1_chr7_42719809_G_C	germline	dnm	dnm	dnm	hifi_dnm_ont_dnm_ab_dnm
11201_s1_chr7_91493551_G_C	germline	dnm	dnm	dnm	hifi_dnm_ont_dnm_ab_dnm
11201_s1_chr7_96645703_A_G	germline	dnm	dnm	dnm	hifi_dnm_ont_dnm_ab_dnm
11201_s1_chr7_116255065_C_T	germline	dnm	dnm	dnm	hifi_dnm_ont_dnm_ab_dnm
11201_s1_chr7_126245015_T_C	germline	cannot_determine	dnm	dnm	hifi_cannot_determine_ont_dnm_ab_dnm
11201_s1_chr7_142061950_T_C	germline	dnm	dnm	dnm	hifi_dnm_ont_dnm_ab_dnm
11201_s1_chr7_153729426_G_A	germline	dnm	dnm	dnm	hifi_dnm_ont_dnm_ab_dnm
11201_s1_chr8_35270010_T_C	postzygotic	pzm	pzm	pzm	hifi_pzm_ont_pzm_ab_pzm
11201_s1_chr8_70099985_T_C	postzygotic	pzm	pzm	pzm	hifi_pzm_ont_pzm_ab_pzm
11201_s1_chr8_73670200_G_A	germline	dnm	dnm	dnm	hifi_dnm_ont_dnm_ab_dnm
11201_s1_chr8_122368562_A_G	germline	dnm	dnm	dnm	hifi_dnm_ont_dnm_ab_dnm
11201_s1_chr8_145164819_T_C	germline	dnm	dnm	dnm	hifi_dnm_ont_dnm_ab_dnm
11201_s1_chr9_6963813_A_G	postzygotic	pzm	pzm	pzm	hifi_pzm_ont_pzm_ab_pzm
11201_s1_chr9_20054409_G_A	postzygotic	pzm	pzm	pzm	hifi_pzm_ont_pzm_ab_pzm
11201_s1_chr9_85956141_G_A	germline	dnm	dnm	dnm	hifi_dnm_ont_dnm_ab_dnm
11201_s1_chr9_132316528_C_G	germline	dnm	dnm	dnm	hifi_dnm_ont_dnm_ab_dnm
11201_s1_chr9_135988229_G_A	germline	cannot_determine	dnm	dnm	hifi_cannot_determine_ont_dnm_ab_dnm
11201_s1_chr10_174651_G_A	germline	dnm	dnm	dnm	hifi_dnm_ont_dnm_ab_dnm
11201_s1_chr10_54041419_G_A	germline	dnm	dnm	dnm	hifi_dnm_ont_dnm_ab_dnm
11201_s1_chr10_72429851_C_T	germline	dnm	dnm	dnm	hifi_dnm_ont_dnm_ab_dnm
11201_s1_chr10_109265014_G_A	postzygotic	pzm	pzm	pzm	hifi_pzm_ont_pzm_ab_pzm
11201_s1_chr10_134130490_C_T	germline	dnm	dnm	dnm	hifi_dnm_ont_dnm_ab_dnm
11201_s1_chr11_7524168_C_T	germline	dnm	dnm	dnm	hifi_dnm_ont_dnm_ab_dnm
11201_s1_chr11_8571636_G_C	germline	dnm	dnm	dnm	hifi_dnm_ont_dnm_ab_dnm
11201_s1_chr11_42166906_C_T	postzygotic	pzm	pzm	pzm	hifi_pzm_ont_pzm_ab_pzm
11201_s1_chr11_81995200_A_C	germline	dnm	dnm	dnm	hifi_dnm_ont_dnm_ab_dnm
11201_s1_chr11_93107653_T_A	germline	dnm	pzm	dnm	hifi_dnm_ont_pzm_ab_dnm
11201_s1_chr12_13001350_C_T	germline	dnm	dnm	pzm	hifi_dnm_ont_dnm_ab_pzm
11201_s1_chr12_13063529_G_C	germline	dnm	dnm	dnm	hifi_dnm_ont_dnm_ab_dnm
11201_s1_chr12_49599741_T_C	germline	dnm	dnm	dnm	hifi_dnm_ont_dnm_ab_dnm
11201_s1_chr13_31019445_G_A	germline	dnm	dnm	dnm	hifi_dnm_ont_dnm_ab_dnm
11201_s1_chr13_74433831_C_T	germline	dnm	dnm	dnm	hifi_dnm_ont_dnm_ab_dnm
11201_s1_chr13_75805469_C_G	germline	dnm	dnm	dnm	hifi_dnm_ont_dnm_ab_dnm
11201_s1_chr14_13119668_G_T	postzygotic	pzm	pzm	pzm	hifi_pzm_ont_pzm_ab_pzm
11201_s1_chr14_89415811_A_G	germline	dnm	dnm	dnm	hifi_dnm_ont_dnm_ab_dnm
11201_s1_chr15_97214764_C_G	postzygotic	pzm	cannot_determine	pzm	hifi_pzm_ont_cannot_determine_ab_pzm
11201_s1_chr16_30433438_G_A	germline	dnm	dnm	dnm	hifi_dnm_ont_dnm_ab_dnm
11201_s1_chr16_75020435_A_G	germline	dnm	dnm	dnm	hifi_dnm_ont_dnm_ab_dnm
11201_s1_chr16_80479643_T_G	germline	dnm	dnm	dnm	hifi_dnm_ont_dnm_ab_dnm
11201_s1_chr17_8275342_C_T	germline	dnm	dnm	dnm	hifi_dnm_ont_dnm_ab_dnm
11201_s1_chr17_79946225_C_T	postzygotic	pzm	pzm	pzm	hifi_pzm_ont_pzm_ab_pzm
11201_s1_chr18_12791076_G_A	postzygotic	pzm	pzm	pzm	hifi_pzm_ont_pzm_ab_pzm
11201_s1_chr18_51151396_T_C	germline	dnm	dnm	dnm	hifi_dnm_ont_dnm_ab_dnm
11201_s1_chr18_60239788_T_C	postzygotic	pzm	pzm	pzm	hifi_pzm_ont_pzm_ab_pzm
11201_s1_chr18_79967334_C_T	germline	dnm	dnm	pzm	hifi_dnm_ont_dnm_ab_pzm
11201_s1_chr19_10808444_A_G	germline	dnm	dnm	dnm	hifi_dnm_ont_dnm_ab_dnm
11201_s1_chr19_11071940_G_A	postzygotic	pzm	pzm	pzm	hifi_pzm_ont_pzm_ab_pzm
11201_s1_chr19_38743001_C_A	germline	dnm	dnm	dnm	hifi_dnm_ont_dnm_ab_dnm
11201_s1_chr19_57208607_G_A	germline	dnm	cannot_determine	dnm	hifi_dnm_ont_cannot_determine_ab_dnm
11201_s1_chr20_2097767_T_C	germline	dnm	dnm	dnm	hifi_dnm_ont_dnm_ab_dnm
11201_s1_chr20_45056002_T_C	germline	dnm	dnm	dnm	hifi_dnm_ont_dnm_ab_dnm
11201_s1_chr21_12434151_T_C	germline	dnm	dnm	dnm	hifi_dnm_ont_dnm_ab_dnm
11201_s1_chr21_16532807_T_C	germline	dnm	dnm	dnm	hifi_dnm_ont_dnm_ab_dnm
11201_s1_chr22_6475498_T_G	postzygotic	pzm	pzm	pzm	hifi_pzm_ont_pzm_ab_pzm
11201_s1_chr22_34530007_C_T	germline	dnm	dnm	dnm	hifi_dnm_ont_dnm_ab_dnm
11266_p1_chr1_11729068_G_A	postzygotic	pzm	pzm	pzm	hifi_pzm_ont_pzm_ab_pzm
11266_p1_chr1_21091542_A_G	postzygotic	pzm	dnm	dnm	hifi_pzm_ont_dnm_ab_dnm
11266_p1_chr1_62052381_G_A	postzygotic	pzm	pzm	pzm	hifi_pzm_ont_pzm_ab_pzm
11266_p1_chr1_68714487_C_T	germline	dnm	dnm	dnm	hifi_dnm_ont_dnm_ab_dnm
11266_p1_chr1_91296116_T_C	postzygotic	pzm	pzm	pzm	hifi_pzm_ont_pzm_ab_pzm
11266_p1_chr1_96088027_A_G	germline	dnm	dnm	pzm	hifi_dnm_ont_dnm_ab_pzm
11266_p1_chr1_200715003_C_T	germline	dnm	dnm	pzm	hifi_dnm_ont_dnm_ab_pzm
11266_p1_chr2_8290027_C_A	germline	dnm	dnm	dnm	hifi_dnm_ont_dnm_ab_dnm
11266_p1_chr2_8349234_T_A	germline	dnm	dnm	dnm	hifi_dnm_ont_dnm_ab_dnm
11266_p1_chr2_32992732_T_G	germline	cannot_determine	cannot_determine	dnm	hifi_cannot_determine_ont_cannot_determine_ab_dnm
11266_p1_chr2_39215178_C_T	germline	cannot_determine	dnm	dnm	hifi_cannot_determine_ont_dnm_ab_dnm
11266_p1_chr2_41601153_T_A	postzygotic	pzm	cannot_determine	pzm	hifi_pzm_ont_cannot_determine_ab_pzm
11266_p1_chr2_115619889_T_G	germline	dnm	dnm	dnm	hifi_dnm_ont_dnm_ab_dnm
11266_p1_chr2_159507339_G_T	germline	dnm	dnm	dnm	hifi_dnm_ont_dnm_ab_dnm
11266_p1_chr2_172621357_G_C	germline	dnm	dnm	dnm	hifi_dnm_ont_dnm_ab_dnm
11266_p1_chr2_190140981_A_C	germline	dnm	cannot_determine	dnm	hifi_dnm_ont_cannot_determine_ab_dnm
11266_p1_chr2_199394660_T_G	germline	dnm	dnm	dnm	hifi_dnm_ont_dnm_ab_dnm
11266_p1_chr2_237068986_G_A	germline	dnm	dnm	dnm	hifi_dnm_ont_dnm_ab_dnm
11266_p1_chr3_1668464_G_A	germline	dnm	dnm	dnm	hifi_dnm_ont_dnm_ab_dnm
11266_p1_chr3_57709858_C_T	germline	dnm	dnm	dnm	hifi_dnm_ont_dnm_ab_dnm
11266_p1_chr3_102441673_A_G	germline	dnm	dnm	pzm	hifi_dnm_ont_dnm_ab_pzm
11266_p1_chr3_109555907_C_T	germline	dnm	dnm	dnm	hifi_dnm_ont_dnm_ab_dnm
11266_p1_chr3_117193745_A_G	postzygotic	pzm	pzm	pzm	hifi_pzm_ont_pzm_ab_pzm
11266_p1_chr3_121836427_A_C	germline	dnm	dnm	dnm	hifi_dnm_ont_dnm_ab_dnm
11266_p1_chr3_137153609_C_T	germline	dnm	dnm	dnm	hifi_dnm_ont_dnm_ab_dnm
11266_p1_chr3_142520707_G_C	germline	dnm	dnm	dnm	hifi_dnm_ont_dnm_ab_dnm
11266_p1_chr4_33505440_G_A	germline	dnm	dnm	dnm	hifi_dnm_ont_dnm_ab_dnm
11266_p1_chr4_80710641_T_C	germline	dnm	dnm	dnm	hifi_dnm_ont_dnm_ab_dnm
11266_p1_chr4_118479360_C_G	germline	dnm	dnm	pzm	hifi_dnm_ont_dnm_ab_pzm
11266_p1_chr4_142919475_C_A	germline	dnm	dnm	dnm	hifi_dnm_ont_dnm_ab_dnm
11266_p1_chr4_150134568_G_A	germline	dnm	dnm	dnm	hifi_dnm_ont_dnm_ab_dnm
11266_p1_chr4_175914392_T_C	germline	dnm	dnm	dnm	hifi_dnm_ont_dnm_ab_dnm
11266_p1_chr5_16142865_C_T	germline	dnm	dnm	dnm	hifi_dnm_ont_dnm_ab_dnm
11266_p1_chr5_20196080_C_G	germline	dnm	dnm	dnm	hifi_dnm_ont_dnm_ab_dnm
11266_p1_chr5_52997052_G_C	germline	dnm	dnm	dnm	hifi_dnm_ont_dnm_ab_dnm
11266_p1_chr5_75058400_G_C	germline	dnm	cannot_determine	dnm	hifi_dnm_ont_cannot_determine_ab_dnm
11266_p1_chr5_125616820_C_T	germline	dnm	dnm	dnm	hifi_dnm_ont_dnm_ab_dnm
11266_p1_chr5_132233119_G_A	germline	dnm	dnm	dnm	hifi_dnm_ont_dnm_ab_dnm
11266_p1_chr6_3034875_T_C	germline	dnm	dnm	dnm	hifi_dnm_ont_dnm_ab_dnm
11266_p1_chr6_61825025_T_C	germline	dnm	dnm	dnm	hifi_dnm_ont_dnm_ab_dnm
11266_p1_chr6_68891574_T_A	postzygotic	pzm	pzm	pzm	hifi_pzm_ont_pzm_ab_pzm
11266_p1_chr6_160009714_G_A	germline	dnm	dnm	dnm	hifi_dnm_ont_dnm_ab_dnm
11266_p1_chr6_168647531_T_C	germline	dnm	dnm	dnm	hifi_dnm_ont_dnm_ab_dnm
11266_p1_chr6_171610999_C_T	postzygotic	pzm	cannot_determine	pzm	hifi_pzm_ont_cannot_determine_ab_pzm
11266_p1_chr7_31523856_G_A	germline	dnm	dnm	dnm	hifi_dnm_ont_dnm_ab_dnm
11266_p1_chr7_37069238_G_A	germline	dnm	dnm	dnm	hifi_dnm_ont_dnm_ab_dnm
11266_p1_chr7_120095287_T_G	postzygotic	pzm	pzm	pzm	hifi_pzm_ont_pzm_ab_pzm
11266_p1_chr7_157990572_T_A	germline	dnm	dnm	dnm	hifi_dnm_ont_dnm_ab_dnm
11266_p1_chr8_3677173_T_C	germline	dnm	dnm	dnm	hifi_dnm_ont_dnm_ab_dnm
11266_p1_chr8_49704494_C_A	germline	dnm	dnm	dnm	hifi_dnm_ont_dnm_ab_dnm
11266_p1_chr8_62501381_G_C	germline	dnm	dnm	dnm	hifi_dnm_ont_dnm_ab_dnm
11266_p1_chr8_89798630_C_T	germline	dnm	dnm	dnm	hifi_dnm_ont_dnm_ab_dnm
11266_p1_chr8_117816649_C_T	germline	dnm	dnm	dnm	hifi_dnm_ont_dnm_ab_dnm
11266_p1_chr9_1758880_C_T	germline	dnm	dnm	dnm	hifi_dnm_ont_dnm_ab_dnm
11266_p1_chr9_1759185_A_C	germline	dnm	dnm	dnm	hifi_dnm_ont_dnm_ab_dnm
11266_p1_chr9_93255648_A_T	germline	dnm	dnm	dnm	hifi_dnm_ont_dnm_ab_dnm
11266_p1_chr9_128442128_T_A	postzygotic	pzm	pzm	pzm	hifi_pzm_ont_pzm_ab_pzm
11266_p1_chr9_128601973_T_C	germline	dnm	dnm	dnm	hifi_dnm_ont_dnm_ab_dnm
11266_p1_chr9_145194531_C_T	germline	dnm	dnm	dnm	hifi_dnm_ont_dnm_ab_dnm
11266_p1_chr10_12846566_G_A	germline	dnm	dnm	dnm	hifi_dnm_ont_dnm_ab_dnm
11266_p1_chr10_68227576_G_T	germline	cannot_determine	dnm	dnm	hifi_cannot_determine_ont_dnm_ab_dnm
11266_p1_chr10_78553711_G_A	germline	dnm	dnm	dnm	hifi_dnm_ont_dnm_ab_dnm
11266_p1_chr10_82522875_A_G	postzygotic	pzm	pzm	pzm	hifi_pzm_ont_pzm_ab_pzm
11266_p1_chr10_100521371_A_G	germline	cannot_determine	dnm	dnm	hifi_cannot_determine_ont_dnm_ab_dnm
11266_p1_chr10_108011426_C_T	germline	dnm	dnm	dnm	hifi_dnm_ont_dnm_ab_dnm
11266_p1_chr10_108143802_C_G	germline	dnm	dnm	dnm	hifi_dnm_ont_dnm_ab_dnm
11266_p1_chr10_130642334_G_A	germline	dnm	dnm	dnm	hifi_dnm_ont_dnm_ab_dnm
11266_p1_chr10_132945557_T_C	postzygotic	pzm	pzm	dnm	hifi_pzm_ont_pzm_ab_dnm
11266_p1_chr11_41966163_A_G	germline	dnm	dnm	dnm	hifi_dnm_ont_dnm_ab_dnm
11266_p1_chr11_68674185_G_A	germline	dnm	dnm	dnm	hifi_dnm_ont_dnm_ab_dnm
11266_p1_chr12_3258622_C_T	germline	dnm	dnm	dnm	hifi_dnm_ont_dnm_ab_dnm
11266_p1_chr12_4060032_C_T	germline	dnm	dnm	dnm	hifi_dnm_ont_dnm_ab_dnm
11266_p1_chr12_6692085_A_T	germline	dnm	dnm	dnm	hifi_dnm_ont_dnm_ab_dnm
11266_p1_chr12_9715321_A_G	postzygotic	pzm	pzm	pzm	hifi_pzm_ont_pzm_ab_pzm
11266_p1_chr12_79745271_A_G	germline	cannot_determine	dnm	dnm	hifi_cannot_determine_ont_dnm_ab_dnm
11266_p1_chr12_93935372_G_A	germline	dnm	dnm	dnm	hifi_dnm_ont_dnm_ab_dnm
11266_p1_chr13_5214192_C_T	germline	dnm	dnm	dnm	hifi_dnm_ont_dnm_ab_dnm
11266_p1_chr13_19145885_G_A	germline	cannot_determine	dnm	dnm	hifi_cannot_determine_ont_dnm_ab_dnm
11266_p1_chr13_37740948_C_A	germline	dnm	dnm	dnm	hifi_dnm_ont_dnm_ab_dnm
11266_p1_chr13_39763575_G_T	germline	dnm	dnm	dnm	hifi_dnm_ont_dnm_ab_dnm
11266_p1_chr13_48045939_G_A	germline	dnm	dnm	dnm	hifi_dnm_ont_dnm_ab_dnm
11266_p1_chr13_49382594_G_C	germline	dnm	dnm	dnm	hifi_dnm_ont_dnm_ab_dnm
11266_p1_chr13_91873061_C_A	germline	cannot_determine	cannot_determine	dnm	hifi_cannot_determine_ont_cannot_determine_ab_dnm
11266_p1_chr13_102425542_C_G	postzygotic	pzm	pzm	pzm	hifi_pzm_ont_pzm_ab_pzm
11266_p1_chr13_107563518_A_G	germline	dnm	dnm	dnm	hifi_dnm_ont_dnm_ab_dnm
11266_p1_chr14_20999645_G_A	germline	dnm	dnm	dnm	hifi_dnm_ont_dnm_ab_dnm
11266_p1_chr14_25957680_C_G	germline	dnm	dnm	dnm	hifi_dnm_ont_dnm_ab_dnm
11266_p1_chr14_82813473_G_A	germline	dnm	dnm	dnm	hifi_dnm_ont_dnm_ab_dnm
11266_p1_chr15_5412067_T_G	germline	dnm	dnm	dnm	hifi_dnm_ont_dnm_ab_dnm
11266_p1_chr15_5413944_T_G	germline	dnm	dnm	pzm	hifi_dnm_ont_dnm_ab_pzm
11266_p1_chr15_84353201_A_G	germline	dnm	dnm	dnm	hifi_dnm_ont_dnm_ab_dnm
11266_p1_chr16_64638402_C_T	germline	dnm	dnm	dnm	hifi_dnm_ont_dnm_ab_dnm
11266_p1_chr16_87502174_C_G	germline	dnm	dnm	dnm	hifi_dnm_ont_dnm_ab_dnm
11266_p1_chr16_87505014_C_A	germline	dnm	dnm	dnm	hifi_dnm_ont_dnm_ab_dnm
11266_p1_chr17_80580960_G_A	germline	dnm	dnm	dnm	hifi_dnm_ont_dnm_ab_dnm
11266_p1_chr18_9612378_T_A	postzygotic	pzm	pzm	pzm	hifi_pzm_ont_pzm_ab_pzm
11266_p1_chr18_48236649_C_T	germline	dnm	dnm	dnm	hifi_dnm_ont_dnm_ab_dnm
11266_p1_chr19_10736287_T_A	postzygotic	pzm	pzm	pzm	hifi_pzm_ont_pzm_ab_pzm
11266_p1_chr19_17622615_G_A	germline	dnm	dnm	dnm	hifi_dnm_ont_dnm_ab_dnm
11266_p1_chr19_21154533_A_G	germline	dnm	dnm	dnm	hifi_dnm_ont_dnm_ab_dnm
11266_p1_chr19_38385512_C_T	postzygotic	pzm	pzm	pzm	hifi_pzm_ont_pzm_ab_pzm
11266_p1_chr21_19379370_C_T	germline	dnm	dnm	dnm	hifi_dnm_ont_dnm_ab_dnm
11266_p1_chr21_20527460_T_C	postzygotic	pzm	pzm	pzm	hifi_pzm_ont_pzm_ab_pzm
11266_p1_chr22_27745595_C_T	germline	dnm	dnm	dnm	hifi_dnm_ont_dnm_ab_dnm
11266_p1_chr22_39613754_T_G	germline	dnm	dnm	dnm	hifi_dnm_ont_dnm_ab_dnm
11266_s1_chr1_7851239_C_T	germline	dnm	dnm	dnm	hifi_dnm_ont_dnm_ab_dnm
11266_s1_chr1_47693939_A_G	germline	dnm	dnm	dnm	hifi_dnm_ont_dnm_ab_dnm
11266_s1_chr1_62239076_C_G	germline	dnm	dnm	dnm	hifi_dnm_ont_dnm_ab_dnm
11266_s1_chr1_67999246_C_T	germline	dnm	cannot_determine	dnm	hifi_dnm_ont_cannot_determine_ab_dnm
11266_s1_chr1_81138053_G_T	germline	dnm	dnm	dnm	hifi_dnm_ont_dnm_ab_dnm
11266_s1_chr1_113183096_G_A	germline	dnm	dnm	dnm	hifi_dnm_ont_dnm_ab_dnm
11266_s1_chr1_128551366_G_A	postzygotic	cannot_determine	pzm	dnm	hifi_cannot_determine_ont_pzm_ab_dnm
11266_s1_chr1_158467593_T_G	germline	cannot_determine	cannot_determine	dnm	hifi_cannot_determine_ont_cannot_determine_ab_dnm
11266_s1_chr2_34837807_T_A	germline	dnm	dnm	dnm	hifi_dnm_ont_dnm_ab_dnm
11266_s1_chr2_121656610_C_T	germline	dnm	dnm	pzm	hifi_dnm_ont_dnm_ab_pzm
11266_s1_chr2_148741850_C_T	germline	dnm	dnm	dnm	hifi_dnm_ont_dnm_ab_dnm
11266_s1_chr2_213066739_A_T	germline	dnm	dnm	dnm	hifi_dnm_ont_dnm_ab_dnm
11266_s1_chr2_217187201_G_A	germline	dnm	dnm	dnm	hifi_dnm_ont_dnm_ab_dnm
11266_s1_chr2_221233313_C_T	germline	cannot_determine	dnm	pzm	hifi_cannot_determine_ont_dnm_ab_pzm
11266_s1_chr2_226657546_A_T	postzygotic	pzm	dnm	dnm	hifi_pzm_ont_dnm_ab_dnm
11266_s1_chr3_51600238_T_C	germline	dnm	dnm	dnm	hifi_dnm_ont_dnm_ab_dnm
11266_s1_chr3_131603134_C_T	germline	dnm	dnm	dnm	hifi_dnm_ont_dnm_ab_dnm
11266_s1_chr3_145114512_G_C	germline	dnm	cannot_determine	dnm	hifi_dnm_ont_cannot_determine_ab_dnm
11266_s1_chr3_169157740_T_C	germline	dnm	dnm	dnm	hifi_dnm_ont_dnm_ab_dnm
11266_s1_chr3_175554775_G_A	germline	dnm	dnm	dnm	hifi_dnm_ont_dnm_ab_dnm
11266_s1_chr4_3513729_C_T	germline	dnm	cannot_determine	dnm	hifi_dnm_ont_cannot_determine_ab_dnm
11266_s1_chr4_30745384_C_T	germline	dnm	dnm	dnm	hifi_dnm_ont_dnm_ab_dnm
11266_s1_chr4_76824992_C_T	germline	dnm	dnm	dnm	hifi_dnm_ont_dnm_ab_dnm
11266_s1_chr4_83014483_A_G	germline	dnm	dnm	dnm	hifi_dnm_ont_dnm_ab_dnm
11266_s1_chr4_116052782_C_T	germline	dnm	dnm	dnm	hifi_dnm_ont_dnm_ab_dnm
11266_s1_chr4_137281399_G_T	germline	dnm	dnm	dnm	hifi_dnm_ont_dnm_ab_dnm
11266_s1_chr5_27348131_T_C	germline	dnm	dnm	dnm	hifi_dnm_ont_dnm_ab_dnm
11266_s1_chr5_28519308_G_A	germline	dnm	dnm	dnm	hifi_dnm_ont_dnm_ab_dnm
11266_s1_chr5_42635289_G_A	germline	dnm	dnm	dnm	hifi_dnm_ont_dnm_ab_dnm
11266_s1_chr5_43117857_T_C	germline	dnm	dnm	pzm	hifi_dnm_ont_dnm_ab_pzm
11266_s1_chr5_60244740_C_G	germline	dnm	dnm	dnm	hifi_dnm_ont_dnm_ab_dnm
11266_s1_chr5_89746712_T_A	germline	dnm	dnm	dnm	hifi_dnm_ont_dnm_ab_dnm
11266_s1_chr5_96157686_C_T	germline	dnm	dnm	dnm	hifi_dnm_ont_dnm_ab_dnm
11266_s1_chr5_101560130_A_T	germline	dnm	dnm	dnm	hifi_dnm_ont_dnm_ab_dnm
11266_s1_chr5_168440439_A_G	germline	dnm	dnm	pzm	hifi_dnm_ont_dnm_ab_pzm
11266_s1_chr6_41405111_C_T	germline	dnm	cannot_determine	dnm	hifi_dnm_ont_cannot_determine_ab_dnm
11266_s1_chr6_43208333_T_C	germline	dnm	dnm	dnm	hifi_dnm_ont_dnm_ab_dnm
11266_s1_chr6_56597930_G_A	germline	cannot_determine	cannot_determine	dnm	hifi_cannot_determine_ont_cannot_determine_ab_dnm
11266_s1_chr6_94038649_G_C	germline	dnm	dnm	dnm	hifi_dnm_ont_dnm_ab_dnm
11266_s1_chr6_169398267_G_A	germline	dnm	dnm	dnm	hifi_dnm_ont_dnm_ab_dnm
11266_s1_chr7_2584595_G_A	germline	dnm	dnm	dnm	hifi_dnm_ont_dnm_ab_dnm
11266_s1_chr7_38464222_C_G	germline	dnm	dnm	dnm	hifi_dnm_ont_dnm_ab_dnm
11266_s1_chr7_38464608_G_C	germline	dnm	dnm	dnm	hifi_dnm_ont_dnm_ab_dnm
11266_s1_chr7_42328540_G_A	germline	dnm	dnm	dnm	hifi_dnm_ont_dnm_ab_dnm
11266_s1_chr7_100263405_C_T	germline	dnm	dnm	dnm	hifi_dnm_ont_dnm_ab_dnm
11266_s1_chr7_107630174_G_C	germline	dnm	dnm	dnm	hifi_dnm_ont_dnm_ab_dnm
11266_s1_chr7_113177658_G_C	germline	dnm	dnm	dnm	hifi_dnm_ont_dnm_ab_dnm
11266_s1_chr7_157616917_G_A	germline	dnm	dnm	dnm	hifi_dnm_ont_dnm_ab_dnm
11266_s1_chr8_22328_G_A	germline	dnm	dnm	dnm	hifi_dnm_ont_dnm_ab_dnm
11266_s1_chr8_66620082_A_G	germline	dnm	dnm	dnm	hifi_dnm_ont_dnm_ab_dnm
11266_s1_chr8_102671698_C_T	germline	dnm	dnm	dnm	hifi_dnm_ont_dnm_ab_dnm
11266_s1_chr9_1523295_G_A	germline	dnm	dnm	dnm	hifi_dnm_ont_dnm_ab_dnm
11266_s1_chr9_7011553_A_G	germline	dnm	dnm	pzm	hifi_dnm_ont_dnm_ab_pzm
11266_s1_chr9_24232592_A_C	germline	dnm	dnm	dnm	hifi_dnm_ont_dnm_ab_dnm
11266_s1_chr9_91104575_A_G	germline	dnm	dnm	dnm	hifi_dnm_ont_dnm_ab_dnm
11266_s1_chr9_111183743_T_C	germline	dnm	dnm	dnm	hifi_dnm_ont_dnm_ab_dnm
11266_s1_chr10_46133822_A_G	germline	dnm	dnm	dnm	hifi_dnm_ont_dnm_ab_dnm
11266_s1_chr10_89603961_G_A	germline	dnm	dnm	dnm	hifi_dnm_ont_dnm_ab_dnm
11266_s1_chr10_106432408_T_C	germline	dnm	cannot_determine	dnm	hifi_dnm_ont_cannot_determine_ab_dnm
11266_s1_chr10_115900216_A_G	germline	dnm	dnm	dnm	hifi_dnm_ont_dnm_ab_dnm
11266_s1_chr10_117484366_A_C	germline	dnm	dnm	dnm	hifi_dnm_ont_dnm_ab_dnm
11266_s1_chr11_72248668_C_T	germline	dnm	dnm	dnm	hifi_dnm_ont_dnm_ab_dnm
11266_s1_chr11_82647703_C_T	germline	dnm	dnm	dnm	hifi_dnm_ont_dnm_ab_dnm
11266_s1_chr11_134836940_A_G	germline	dnm	dnm	dnm	hifi_dnm_ont_dnm_ab_dnm
11266_s1_chr12_14962915_T_C	germline	dnm	dnm	dnm	hifi_dnm_ont_dnm_ab_dnm
11266_s1_chr12_76207999_G_A	germline	dnm	dnm	dnm	hifi_dnm_ont_dnm_ab_dnm
11266_s1_chr12_96893687_C_T	germline	dnm	dnm	pzm	hifi_dnm_ont_dnm_ab_pzm
11266_s1_chr13_55126270_T_G	germline	cannot_determine	cannot_determine	dnm	hifi_cannot_determine_ont_cannot_determine_ab_dnm
11266_s1_chr13_108961533_G_C	germline	dnm	dnm	pzm	hifi_dnm_ont_dnm_ab_pzm
11266_s1_chr14_4567179_C_T	postzygotic	pzm	pzm	dnm	hifi_pzm_ont_pzm_ab_dnm
11266_s1_chr14_45851493_T_C	germline	dnm	cannot_determine	dnm	hifi_dnm_ont_cannot_determine_ab_dnm
11266_s1_chr14_50824827_A_G	germline	cannot_determine	dnm	dnm	hifi_cannot_determine_ont_dnm_ab_dnm
11266_s1_chr14_81559863_G_T	germline	dnm	dnm	dnm	hifi_dnm_ont_dnm_ab_dnm
11266_s1_chr15_30124940_G_A	germline	cannot_determine	cannot_determine	dnm	hifi_cannot_determine_ont_cannot_determine_ab_dnm
11266_s1_chr15_47250230_A_C	germline	cannot_determine	dnm	dnm	hifi_cannot_determine_ont_dnm_ab_dnm
11266_s1_chr15_74903057_G_A	germline	dnm	dnm	dnm	hifi_dnm_ont_dnm_ab_dnm
11266_s1_chr16_1932185_G_A	germline	dnm	dnm	dnm	hifi_dnm_ont_dnm_ab_dnm
11266_s1_chr16_6877744_G_A	germline	dnm	dnm	dnm	hifi_dnm_ont_dnm_ab_dnm
11266_s1_chr16_15654990_C_G	germline	dnm	dnm	dnm	hifi_dnm_ont_dnm_ab_dnm
11266_s1_chr16_80848727_T_G	germline	dnm	dnm	dnm	hifi_dnm_ont_dnm_ab_dnm
11266_s1_chr17_2273245_A_T	germline	dnm	dnm	dnm	hifi_dnm_ont_dnm_ab_dnm
11266_s1_chr17_83401714_A_C	germline	dnm	dnm	dnm	hifi_dnm_ont_dnm_ab_dnm
11266_s1_chr18_42238943_T_C	germline	dnm	dnm	dnm	hifi_dnm_ont_dnm_ab_dnm
11266_s1_chr18_54329163_G_A	germline	dnm	dnm	dnm	hifi_dnm_ont_dnm_ab_dnm
11266_s1_chr18_55790076_T_G	germline	dnm	dnm	dnm	hifi_dnm_ont_dnm_ab_dnm
11266_s1_chr18_63430177_G_A	germline	dnm	dnm	dnm	hifi_dnm_ont_dnm_ab_dnm
11266_s1_chr18_64287081_C_T	germline	dnm	dnm	dnm	hifi_dnm_ont_dnm_ab_dnm
11266_s1_chr19_6360230_A_C	germline	dnm	pzm	dnm	hifi_dnm_ont_pzm_ab_dnm
11266_s1_chr19_25656321_C_G	germline	dnm	dnm	pzm	hifi_dnm_ont_dnm_ab_pzm
11266_s1_chr20_639303_G_A	germline	dnm	dnm	dnm	hifi_dnm_ont_dnm_ab_dnm
11266_s1_chr20_31566575_A_G	germline	dnm	dnm	dnm	hifi_dnm_ont_dnm_ab_dnm
11266_s1_chr20_36473018_C_T	germline	dnm	dnm	dnm	hifi_dnm_ont_dnm_ab_dnm
11266_s1_chr21_27080088_T_C	germline	dnm	dnm	dnm	hifi_dnm_ont_dnm_ab_dnm
11266_s1_chr22_9892992_C_T	germline	dnm	dnm	dnm	hifi_dnm_ont_dnm_ab_dnm
11266_s1_chr22_24820938_A_G	germline	dnm	dnm	dnm	hifi_dnm_ont_dnm_ab_dnm
11266_s1_chr22_44439133_A_C	germline	dnm	dnm	dnm	hifi_dnm_ont_dnm_ab_dnm
11266_s1_chr22_44904692_A_G	germline	dnm	dnm	dnm	hifi_dnm_ont_dnm_ab_dnm
11266_s1_chr22_46279251_A_G	germline	dnm	dnm	dnm	hifi_dnm_ont_dnm_ab_dnm
11414_s1_chr1_71966365_T_A	postzygotic	cannot_determine	pzm	pzm	hifi_cannot_determine_ont_pzm_ab_pzm
11414_s1_chr1_106679539_A_G	postzygotic	cannot_determine	pzm	pzm	hifi_cannot_determine_ont_pzm_ab_pzm
11414_s1_chr1_107717904_C_T	postzygotic	cannot_determine	pzm	pzm	hifi_cannot_determine_ont_pzm_ab_pzm
11414_s1_chr1_169656997_C_T	postzygotic	cannot_determine	pzm	pzm	hifi_cannot_determine_ont_pzm_ab_pzm
11414_s1_chr1_171461155_A_G	germline	cannot_determine	dnm	dnm	hifi_cannot_determine_ont_dnm_ab_dnm
11414_s1_chr1_181309727_C_T	germline	cannot_determine	dnm	dnm	hifi_cannot_determine_ont_dnm_ab_dnm
11414_s1_chr1_191976171_C_T	germline	cannot_determine	dnm	dnm	hifi_cannot_determine_ont_dnm_ab_dnm
11414_s1_chr1_200027334_A_C	germline	cannot_determine	dnm	dnm	hifi_cannot_determine_ont_dnm_ab_dnm
11414_s1_chr2_18225107_C_T	postzygotic	cannot_determine	pzm	pzm	hifi_cannot_determine_ont_pzm_ab_pzm
11414_s1_chr2_21791644_C_A	germline	cannot_determine	dnm	dnm	hifi_cannot_determine_ont_dnm_ab_dnm
11414_s1_chr2_50700555_T_C	postzygotic	cannot_determine	pzm	pzm	hifi_cannot_determine_ont_pzm_ab_pzm
11414_s1_chr2_95818034_T_A	germline	cannot_determine	dnm	dnm	hifi_cannot_determine_ont_dnm_ab_dnm
11414_s1_chr2_218385596_C_T	germline	cannot_determine	dnm	dnm	hifi_cannot_determine_ont_dnm_ab_dnm
11414_s1_chr3_9693044_A_C	germline	cannot_determine	dnm	dnm	hifi_cannot_determine_ont_dnm_ab_dnm
11414_s1_chr3_9695095_G_C	germline	cannot_determine	dnm	dnm	hifi_cannot_determine_ont_dnm_ab_dnm
11414_s1_chr3_9915987_A_G	germline	cannot_determine	dnm	dnm	hifi_cannot_determine_ont_dnm_ab_dnm
11414_s1_chr3_23880757_C_T	germline	cannot_determine	dnm	dnm	hifi_cannot_determine_ont_dnm_ab_dnm
11414_s1_chr3_43551537_G_C	germline	cannot_determine	dnm	dnm	hifi_cannot_determine_ont_dnm_ab_dnm
11414_s1_chr3_80429770_C_T	postzygotic	cannot_determine	pzm	pzm	hifi_cannot_determine_ont_pzm_ab_pzm
11414_s1_chr3_85035253_T_C	germline	cannot_determine	dnm	dnm	hifi_cannot_determine_ont_dnm_ab_dnm
11414_s1_chr3_183741359_A_G	germline	cannot_determine	dnm	dnm	hifi_cannot_determine_ont_dnm_ab_dnm
11414_s1_chr4_18108404_T_C	germline	cannot_determine	dnm	dnm	hifi_cannot_determine_ont_dnm_ab_dnm
11414_s1_chr4_143590813_G_T	germline	cannot_determine	dnm	dnm	hifi_cannot_determine_ont_dnm_ab_dnm
11414_s1_chr4_145667304_G_A	germline	cannot_determine	dnm	dnm	hifi_cannot_determine_ont_dnm_ab_dnm
11414_s1_chr4_169581011_A_C	postzygotic	cannot_determine	pzm	pzm	hifi_cannot_determine_ont_pzm_ab_pzm
11414_s1_chr4_171735088_T_G	germline	cannot_determine	dnm	dnm	hifi_cannot_determine_ont_dnm_ab_dnm
11414_s1_chr4_173651681_T_G	germline	cannot_determine	dnm	dnm	hifi_cannot_determine_ont_dnm_ab_dnm
11414_s1_chr5_53517876_T_C	germline	cannot_determine	dnm	dnm	hifi_cannot_determine_ont_dnm_ab_dnm
11414_s1_chr5_101945812_T_G	postzygotic	cannot_determine	pzm	dnm	hifi_cannot_determine_ont_pzm_ab_dnm
11414_s1_chr5_120367637_G_A	germline	cannot_determine	dnm	pzm	hifi_cannot_determine_ont_dnm_ab_pzm
11414_s1_chr6_64715158_C_A	germline	cannot_determine	dnm	dnm	hifi_cannot_determine_ont_dnm_ab_dnm
11414_s1_chr6_77626242_T_A	postzygotic	cannot_determine	pzm	pzm	hifi_cannot_determine_ont_pzm_ab_pzm
11414_s1_chr6_99169099_C_A	germline	cannot_determine	dnm	dnm	hifi_cannot_determine_ont_dnm_ab_dnm
11414_s1_chr6_116538237_C_T	germline	cannot_determine	dnm	dnm	hifi_cannot_determine_ont_dnm_ab_dnm
11414_s1_chr6_126925879_C_T	germline	cannot_determine	dnm	dnm	hifi_cannot_determine_ont_dnm_ab_dnm
11414_s1_chr7_147291609_C_A	germline	cannot_determine	dnm	dnm	hifi_cannot_determine_ont_dnm_ab_dnm
11414_s1_chr8_8299393_G_T	germline	cannot_determine	dnm	dnm	hifi_cannot_determine_ont_dnm_ab_dnm
11414_s1_chr8_21092630_G_A	postzygotic	cannot_determine	pzm	pzm	hifi_cannot_determine_ont_pzm_ab_pzm
11414_s1_chr8_55715540_C_T	germline	cannot_determine	dnm	dnm	hifi_cannot_determine_ont_dnm_ab_dnm
11414_s1_chr8_98702691_T_C	germline	cannot_determine	dnm	dnm	hifi_cannot_determine_ont_dnm_ab_dnm
11414_s1_chr8_111946301_G_T	germline	cannot_determine	dnm	dnm	hifi_cannot_determine_ont_dnm_ab_dnm
11414_s1_chr8_143711955_C_T	germline	cannot_determine	dnm	dnm	hifi_cannot_determine_ont_dnm_ab_dnm
11414_s1_chr9_26145761_A_T	germline	cannot_determine	dnm	dnm	hifi_cannot_determine_ont_dnm_ab_dnm
11414_s1_chr9_28629246_G_A	germline	cannot_determine	dnm	dnm	hifi_cannot_determine_ont_dnm_ab_dnm
11414_s1_chr9_28629329_G_C	germline	cannot_determine	dnm	dnm	hifi_cannot_determine_ont_dnm_ab_dnm
11414_s1_chr9_39299224_G_A	postzygotic	cannot_determine	pzm	pzm	hifi_cannot_determine_ont_pzm_ab_pzm
11414_s1_chr10_13852958_G_T	germline	cannot_determine	dnm	dnm	hifi_cannot_determine_ont_dnm_ab_dnm
11414_s1_chr10_51266254_C_T	germline	cannot_determine	dnm	dnm	hifi_cannot_determine_ont_dnm_ab_dnm
11414_s1_chr10_58968981_C_A	germline	cannot_determine	dnm	dnm	hifi_cannot_determine_ont_dnm_ab_dnm
11414_s1_chr10_73783092_C_T	germline	cannot_determine	dnm	dnm	hifi_cannot_determine_ont_dnm_ab_dnm
11414_s1_chr10_99837946_G_A	germline	cannot_determine	dnm	dnm	hifi_cannot_determine_ont_dnm_ab_dnm
11414_s1_chr10_102127566_T_A	postzygotic	cannot_determine	pzm	pzm	hifi_cannot_determine_ont_pzm_ab_pzm
11414_s1_chr10_104415138_G_A	germline	cannot_determine	dnm	dnm	hifi_cannot_determine_ont_dnm_ab_dnm
11414_s1_chr11_3794199_A_T	germline	cannot_determine	dnm	dnm	hifi_cannot_determine_ont_dnm_ab_dnm
11414_s1_chr11_40617881_C_T	germline	cannot_determine	dnm	dnm	hifi_cannot_determine_ont_dnm_ab_dnm
11414_s1_chr11_108010064_T_C	germline	cannot_determine	dnm	dnm	hifi_cannot_determine_ont_dnm_ab_dnm
11414_s1_chr12_45052158_A_G	germline	cannot_determine	dnm	dnm	hifi_cannot_determine_ont_dnm_ab_dnm
11414_s1_chr12_94654876_G_A	germline	cannot_determine	dnm	dnm	hifi_cannot_determine_ont_dnm_ab_dnm
11414_s1_chr13_33033500_C_T	postzygotic	cannot_determine	pzm	pzm	hifi_cannot_determine_ont_pzm_ab_pzm
11414_s1_chr13_69392496_A_G	germline	cannot_determine	dnm	dnm	hifi_cannot_determine_ont_dnm_ab_dnm
11414_s1_chr13_71169457_A_C	postzygotic	cannot_determine	pzm	pzm	hifi_cannot_determine_ont_pzm_ab_pzm
11414_s1_chr13_100940044_C_T	germline	cannot_determine	dnm	dnm	hifi_cannot_determine_ont_dnm_ab_dnm
11414_s1_chr13_108825798_G_A	postzygotic	cannot_determine	pzm	pzm	hifi_cannot_determine_ont_pzm_ab_pzm
11414_s1_chr14_79499875_C_A	germline	cannot_determine	dnm	dnm	hifi_cannot_determine_ont_dnm_ab_dnm
11414_s1_chr15_14552753_T_C	germline	cannot_determine	dnm	pzm	hifi_cannot_determine_ont_dnm_ab_pzm
11414_s1_chr15_23304032_T_G	germline	cannot_determine	dnm	dnm	hifi_cannot_determine_ont_dnm_ab_dnm
11414_s1_chr15_73606929_C_A	germline	cannot_determine	dnm	dnm	hifi_cannot_determine_ont_dnm_ab_dnm
11414_s1_chr15_92565838_T_C	germline	cannot_determine	dnm	dnm	hifi_cannot_determine_ont_dnm_ab_dnm
11414_s1_chr15_92892850_A_G	postzygotic	cannot_determine	pzm	pzm	hifi_cannot_determine_ont_pzm_ab_pzm
11414_s1_chr16_76303542_A_G	germline	cannot_determine	dnm	dnm	hifi_cannot_determine_ont_dnm_ab_dnm
11414_s1_chr17_5338236_C_A	germline	cannot_determine	dnm	dnm	hifi_cannot_determine_ont_dnm_ab_dnm
11414_s1_chr18_73524287_A_G	germline	cannot_determine	dnm	dnm	hifi_cannot_determine_ont_dnm_ab_dnm
11414_s1_chr19_32315945_G_A	germline	cannot_determine	dnm	dnm	hifi_cannot_determine_ont_dnm_ab_dnm
11414_s1_chr21_8235882_T_A	germline	cannot_determine	dnm	dnm	hifi_cannot_determine_ont_dnm_ab_dnm
11611_p1_chr1_11307159_G_A	germline	dnm	dnm	dnm	hifi_dnm_ont_dnm_ab_dnm
11611_p1_chr1_42764229_T_C	germline	dnm	dnm	dnm	hifi_dnm_ont_dnm_ab_dnm
11611_p1_chr1_113944947_G_A	germline	dnm	dnm	dnm	hifi_dnm_ont_dnm_ab_dnm
11611_p1_chr1_153594223_C_T	germline	cannot_determine	cannot_determine	dnm	hifi_cannot_determine_ont_cannot_determine_ab_dnm
11611_p1_chr1_163997073_A_T	germline	dnm	dnm	dnm	hifi_dnm_ont_dnm_ab_dnm
11611_p1_chr1_206649857_T_C	germline	dnm	dnm	dnm	hifi_dnm_ont_dnm_ab_dnm
11611_p1_chr1_213226586_G_T	germline	dnm	dnm	dnm	hifi_dnm_ont_dnm_ab_dnm
11611_p1_chr2_11792282_T_G	germline	dnm	dnm	dnm	hifi_dnm_ont_dnm_ab_dnm
11611_p1_chr2_43239412_G_A	germline	dnm	dnm	dnm	hifi_dnm_ont_dnm_ab_dnm
11611_p1_chr2_69690874_C_T	germline	dnm	dnm	dnm	hifi_dnm_ont_dnm_ab_dnm
11611_p1_chr2_84632312_A_C	germline	dnm	dnm	dnm	hifi_dnm_ont_dnm_ab_dnm
11611_p1_chr2_87414891_A_G	germline	dnm	dnm	dnm	hifi_dnm_ont_dnm_ab_dnm
11611_p1_chr2_163213602_A_G	germline	dnm	dnm	dnm	hifi_dnm_ont_dnm_ab_dnm
11611_p1_chr2_206218399_G_A	germline	dnm	dnm	dnm	hifi_dnm_ont_dnm_ab_dnm
11611_p1_chr2_230248581_C_T	germline	dnm	dnm	dnm	hifi_dnm_ont_dnm_ab_dnm
11611_p1_chr3_33102459_G_T	germline	dnm	dnm	dnm	hifi_dnm_ont_dnm_ab_dnm
11611_p1_chr3_54793483_A_G	germline	dnm	dnm	dnm	hifi_dnm_ont_dnm_ab_dnm
11611_p1_chr3_78098493_T_C	germline	dnm	dnm	dnm	hifi_dnm_ont_dnm_ab_dnm
11611_p1_chr3_84002587_T_C	germline	dnm	dnm	dnm	hifi_dnm_ont_dnm_ab_dnm
11611_p1_chr3_131590102_G_C	germline	dnm	dnm	dnm	hifi_dnm_ont_dnm_ab_dnm
11611_p1_chr3_140561823_C_T	germline	dnm	dnm	dnm	hifi_dnm_ont_dnm_ab_dnm
11611_p1_chr3_154320250_C_G	germline	dnm	dnm	dnm	hifi_dnm_ont_dnm_ab_dnm
11611_p1_chr3_164086662_C_T	germline	dnm	dnm	dnm	hifi_dnm_ont_dnm_ab_dnm
11611_p1_chr3_188119708_A_G	germline	dnm	dnm	dnm	hifi_dnm_ont_dnm_ab_dnm
11611_p1_chr3_194746838_A_G	germline	dnm	dnm	dnm	hifi_dnm_ont_dnm_ab_dnm
11611_p1_chr4_21819534_T_G	germline	dnm	dnm	dnm	hifi_dnm_ont_dnm_ab_dnm
11611_p1_chr4_27387293_A_C	germline	dnm	dnm	dnm	hifi_dnm_ont_dnm_ab_dnm
11611_p1_chr4_60434547_C_T	germline	dnm	dnm	dnm	hifi_dnm_ont_dnm_ab_dnm
11611_p1_chr4_73605870_A_G	germline	dnm	dnm	dnm	hifi_dnm_ont_dnm_ab_dnm
11611_p1_chr4_101530474_A_G	germline	dnm	dnm	dnm	hifi_dnm_ont_dnm_ab_dnm
11611_p1_chr4_136448525_T_C	germline	dnm	dnm	dnm	hifi_dnm_ont_dnm_ab_dnm
11611_p1_chr4_162438670_C_T	germline	dnm	dnm	dnm	hifi_dnm_ont_dnm_ab_dnm
11611_p1_chr4_181329038_T_C	postzygotic	pzm	pzm	pzm	hifi_pzm_ont_pzm_ab_pzm
11611_p1_chr5_4065210_G_A	germline	dnm	dnm	dnm	hifi_dnm_ont_dnm_ab_dnm
11611_p1_chr5_29788894_T_C	germline	dnm	dnm	dnm	hifi_dnm_ont_dnm_ab_dnm
11611_p1_chr5_57392637_A_C	germline	dnm	dnm	dnm	hifi_dnm_ont_dnm_ab_dnm
11611_p1_chr5_85062837_C_T	germline	dnm	dnm	dnm	hifi_dnm_ont_dnm_ab_dnm
11611_p1_chr5_96914279_G_A	germline	dnm	dnm	dnm	hifi_dnm_ont_dnm_ab_dnm
11611_p1_chr5_99117973_T_C	germline	dnm	dnm	dnm	hifi_dnm_ont_dnm_ab_dnm
11611_p1_chr6_53713450_G_A	germline	dnm	dnm	dnm	hifi_dnm_ont_dnm_ab_dnm
11611_p1_chr6_74157484_T_C	germline	dnm	dnm	dnm	hifi_dnm_ont_dnm_ab_dnm
11611_p1_chr6_76488382_C_A	germline	dnm	dnm	dnm	hifi_dnm_ont_dnm_ab_dnm
11611_p1_chr6_125496975_G_A	germline	dnm	dnm	dnm	hifi_dnm_ont_dnm_ab_dnm
11611_p1_chr7_146233738_G_C	germline	dnm	dnm	dnm	hifi_dnm_ont_dnm_ab_dnm
11611_p1_chr8_70709355_T_C	germline	dnm	dnm	dnm	hifi_dnm_ont_dnm_ab_dnm
11611_p1_chr8_131031487_T_C	germline	dnm	pzm	dnm	hifi_dnm_ont_pzm_ab_dnm
11611_p1_chr9_75800595_C_T	germline	cannot_determine	cannot_determine	dnm	hifi_cannot_determine_ont_cannot_determine_ab_dnm
11611_p1_chr9_103282909_C_A	germline	dnm	cannot_determine	dnm	hifi_dnm_ont_cannot_determine_ab_dnm
11611_p1_chr9_103283160_G_C	germline	dnm	cannot_determine	dnm	hifi_dnm_ont_cannot_determine_ab_dnm
11611_p1_chr10_34812238_A_C	germline	dnm	dnm	dnm	hifi_dnm_ont_dnm_ab_dnm
11611_p1_chr10_66005203_G_C	germline	dnm	dnm	dnm	hifi_dnm_ont_dnm_ab_dnm
11611_p1_chr10_67819935_A_G	germline	dnm	dnm	dnm	hifi_dnm_ont_dnm_ab_dnm
11611_p1_chr10_101826506_A_G	germline	dnm	dnm	dnm	hifi_dnm_ont_dnm_ab_dnm
11611_p1_chr11_19726312_G_A	germline	dnm	dnm	dnm	hifi_dnm_ont_dnm_ab_dnm
11611_p1_chr11_50119389_T_C	germline	dnm	dnm	dnm	hifi_dnm_ont_dnm_ab_dnm
11611_p1_chr11_60495781_G_A	germline	dnm	dnm	dnm	hifi_dnm_ont_dnm_ab_dnm
11611_p1_chr11_68731428_A_C	germline	dnm	dnm	dnm	hifi_dnm_ont_dnm_ab_dnm
11611_p1_chr11_100040521_C_T	germline	dnm	dnm	dnm	hifi_dnm_ont_dnm_ab_dnm
11611_p1_chr11_131503574_A_T	germline	dnm	dnm	dnm	hifi_dnm_ont_dnm_ab_dnm
11611_p1_chr12_5613514_G_A	germline	cannot_determine	dnm	dnm	hifi_cannot_determine_ont_dnm_ab_dnm
11611_p1_chr12_71235069_A_G	germline	dnm	dnm	dnm	hifi_dnm_ont_dnm_ab_dnm
11611_p1_chr13_26725087_C_T	germline	dnm	dnm	dnm	hifi_dnm_ont_dnm_ab_dnm
11611_p1_chr13_48732261_T_C	germline	dnm	dnm	dnm	hifi_dnm_ont_dnm_ab_dnm
11611_p1_chr13_54606864_G_C	postzygotic	pzm	cannot_determine	pzm	hifi_pzm_ont_cannot_determine_ab_pzm
11611_p1_chr13_102953638_T_C	germline	dnm	dnm	dnm	hifi_dnm_ont_dnm_ab_dnm
11611_p1_chr13_106114711_C_T	germline	dnm	dnm	dnm	hifi_dnm_ont_dnm_ab_dnm
11611_p1_chr14_4177078_A_T	postzygotic	pzm	cannot_determine	pzm	hifi_pzm_ont_cannot_determine_ab_pzm
11611_p1_chr14_71670638_C_T	germline	dnm	dnm	dnm	hifi_dnm_ont_dnm_ab_dnm
11611_p1_chr14_73406170_C_T	germline	dnm	dnm	dnm	hifi_dnm_ont_dnm_ab_dnm
11611_p1_chr15_20539324_C_T	germline	dnm	dnm	dnm	hifi_dnm_ont_dnm_ab_dnm
11611_p1_chr15_56155714_G_T	germline	dnm	dnm	pzm	hifi_dnm_ont_dnm_ab_pzm
11611_p1_chr15_67270850_T_G	postzygotic	dnm	pzm	pzm	hifi_dnm_ont_pzm_ab_pzm
11611_p1_chr15_70584589_C_T	postzygotic	pzm	dnm	pzm	hifi_pzm_ont_dnm_ab_pzm
11611_p1_chr16_14448608_A_G	germline	dnm	dnm	dnm	hifi_dnm_ont_dnm_ab_dnm
11611_p1_chr16_18633072_T_A	germline	cannot_determine	dnm	dnm	hifi_cannot_determine_ont_dnm_ab_dnm
11611_p1_chr16_75125579_C_T	germline	dnm	dnm	dnm	hifi_dnm_ont_dnm_ab_dnm
11611_p1_chr17_61983095_G_A	germline	cannot_determine	dnm	dnm	hifi_cannot_determine_ont_dnm_ab_dnm
11611_p1_chr18_68235526_C_T	germline	cannot_determine	dnm	dnm	hifi_cannot_determine_ont_dnm_ab_dnm
11611_p1_chr18_72412922_G_C	germline	dnm	dnm	dnm	hifi_dnm_ont_dnm_ab_dnm
11611_p1_chr18_72653929_C_T	germline	dnm	dnm	dnm	hifi_dnm_ont_dnm_ab_dnm
11611_p1_chr19_18964213_G_A	germline	dnm	dnm	dnm	hifi_dnm_ont_dnm_ab_dnm
11611_p1_chr19_34250238_T_G	germline	dnm	dnm	dnm	hifi_dnm_ont_dnm_ab_dnm
11611_p1_chr19_46729061_G_A	germline	dnm	pzm	dnm	hifi_dnm_ont_pzm_ab_dnm
11611_p1_chr19_47608125_T_C	germline	dnm	dnm	pzm	hifi_dnm_ont_dnm_ab_pzm
11611_p1_chr20_31165610_G_A	postzygotic	cannot_determine	cannot_determine	pzm	hifi_cannot_determine_ont_cannot_determine_ab_pzm
11611_p1_chr20_31997405_G_A	germline	dnm	dnm	dnm	hifi_dnm_ont_dnm_ab_dnm
11611_p1_chr21_9433202_C_A	germline	cannot_determine	dnm	dnm	hifi_cannot_determine_ont_dnm_ab_dnm
11611_p1_chr22_40572705_A_G	germline	dnm	dnm	dnm	hifi_dnm_ont_dnm_ab_dnm
11918_p1_chr1_18528460_G_A	germline	dnm	dnm	dnm	hifi_dnm_ont_dnm_ab_dnm
11918_p1_chr1_20864832_T_C	germline	dnm	dnm	dnm	hifi_dnm_ont_dnm_ab_dnm
11918_p1_chr1_46201923_G_A	postzygotic	cannot_determine	pzm	pzm	hifi_cannot_determine_ont_pzm_ab_pzm
11918_p1_chr1_78714517_G_T	germline	cannot_determine	dnm	dnm	hifi_cannot_determine_ont_dnm_ab_dnm
11918_p1_chr1_146298081_G_A	germline	dnm	dnm	dnm	hifi_dnm_ont_dnm_ab_dnm
11918_p1_chr1_247964400_C_T	postzygotic	pzm	pzm	pzm	hifi_pzm_ont_pzm_ab_pzm
11918_p1_chr2_40070843_A_T	germline	dnm	dnm	dnm	hifi_dnm_ont_dnm_ab_dnm
11918_p1_chr2_78716513_C_G	germline	dnm	dnm	dnm	hifi_dnm_ont_dnm_ab_dnm
11918_p1_chr2_148127556_A_T	germline	dnm	dnm	dnm	hifi_dnm_ont_dnm_ab_dnm
11918_p1_chr2_167761020_T_C	germline	dnm	dnm	dnm	hifi_dnm_ont_dnm_ab_dnm
11918_p1_chr2_234245339_C_A	postzygotic	pzm	cannot_determine	dnm	hifi_pzm_ont_cannot_determine_ab_dnm
11918_p1_chr3_34342141_G_A	germline	dnm	dnm	dnm	hifi_dnm_ont_dnm_ab_dnm
11918_p1_chr3_98611484_T_C	germline	dnm	dnm	dnm	hifi_dnm_ont_dnm_ab_dnm
11918_p1_chr3_200136824_C_T	germline	dnm	dnm	dnm	hifi_dnm_ont_dnm_ab_dnm
11918_p1_chr4_15512104_T_C	germline	dnm	dnm	dnm	hifi_dnm_ont_dnm_ab_dnm
11918_p1_chr4_16920434_G_A	germline	dnm	dnm	dnm	hifi_dnm_ont_dnm_ab_dnm
11918_p1_chr4_57415178_T_C	postzygotic	pzm	pzm	dnm	hifi_pzm_ont_pzm_ab_dnm
11918_p1_chr4_90441982_A_G	germline	dnm	dnm	dnm	hifi_dnm_ont_dnm_ab_dnm
11918_p1_chr4_94110821_C_T	germline	dnm	dnm	dnm	hifi_dnm_ont_dnm_ab_dnm
11918_p1_chr4_113861443_A_C	germline	dnm	dnm	dnm	hifi_dnm_ont_dnm_ab_dnm
11918_p1_chr4_125975165_C_G	germline	dnm	dnm	dnm	hifi_dnm_ont_dnm_ab_dnm
11918_p1_chr4_126991200_C_T	germline	dnm	dnm	dnm	hifi_dnm_ont_dnm_ab_dnm
11918_p1_chr5_1976547_G_C	germline	dnm	dnm	dnm	hifi_dnm_ont_dnm_ab_dnm
11918_p1_chr5_39561571_A_G	germline	dnm	dnm	dnm	hifi_dnm_ont_dnm_ab_dnm
11918_p1_chr5_41773481_A_G	germline	dnm	dnm	dnm	hifi_dnm_ont_dnm_ab_dnm
11918_p1_chr5_121464996_C_T	germline	dnm	dnm	dnm	hifi_dnm_ont_dnm_ab_dnm
11918_p1_chr5_128200060_G_C	postzygotic	pzm	pzm	pzm	hifi_pzm_ont_pzm_ab_pzm
11918_p1_chr5_145017158_G_A	germline	dnm	dnm	dnm	hifi_dnm_ont_dnm_ab_dnm
11918_p1_chr5_157576384_A_G	postzygotic	pzm	cannot_determine	pzm	hifi_pzm_ont_cannot_determine_ab_pzm
11918_p1_chr6_15396238_G_A	germline	dnm	dnm	dnm	hifi_dnm_ont_dnm_ab_dnm
11918_p1_chr6_31993009_A_T	germline	dnm	dnm	dnm	hifi_dnm_ont_dnm_ab_dnm
11918_p1_chr6_36887394_C_T	germline	dnm	dnm	dnm	hifi_dnm_ont_dnm_ab_dnm
11918_p1_chr6_66782149_T_C	germline	dnm	dnm	dnm	hifi_dnm_ont_dnm_ab_dnm
11918_p1_chr6_94472931_T_C	germline	dnm	dnm	dnm	hifi_dnm_ont_dnm_ab_dnm
11918_p1_chr6_106132611_G_T	germline	dnm	dnm	pzm	hifi_dnm_ont_dnm_ab_pzm
11918_p1_chr6_141787980_G_T	germline	dnm	dnm	dnm	hifi_dnm_ont_dnm_ab_dnm
11918_p1_chr7_21114795_G_A	germline	dnm	dnm	dnm	hifi_dnm_ont_dnm_ab_dnm
11918_p1_chr7_35945668_C_T	germline	dnm	dnm	dnm	hifi_dnm_ont_dnm_ab_dnm
11918_p1_chr7_112739143_T_C	germline	dnm	dnm	pzm	hifi_dnm_ont_dnm_ab_pzm
11918_p1_chr7_131483507_T_A	germline	dnm	dnm	pzm	hifi_dnm_ont_dnm_ab_pzm
11918_p1_chr7_137167933_A_G	postzygotic	pzm	cannot_determine	dnm	hifi_pzm_ont_cannot_determine_ab_dnm
11918_p1_chr7_137223236_T_A	postzygotic	pzm	dnm	dnm	hifi_pzm_ont_dnm_ab_dnm
11918_p1_chr8_352877_G_A	germline	dnm	dnm	dnm	hifi_dnm_ont_dnm_ab_dnm
11918_p1_chr8_26547693_G_A	germline	dnm	dnm	dnm	hifi_dnm_ont_dnm_ab_dnm
11918_p1_chr8_40587614_C_T	germline	dnm	dnm	dnm	hifi_dnm_ont_dnm_ab_dnm
11918_p1_chr8_120394056_G_A	germline	dnm	dnm	dnm	hifi_dnm_ont_dnm_ab_dnm
11918_p1_chr8_127648409_G_T	germline	dnm	dnm	dnm	hifi_dnm_ont_dnm_ab_dnm
11918_p1_chr8_140954136_C_A	germline	dnm	dnm	dnm	hifi_dnm_ont_dnm_ab_dnm
11918_p1_chr8_144835566_C_T	germline	dnm	dnm	dnm	hifi_dnm_ont_dnm_ab_dnm
11918_p1_chr9_15250583_A_T	germline	dnm	dnm	dnm	hifi_dnm_ont_dnm_ab_dnm
11918_p1_chr9_21075592_C_T	germline	dnm	dnm	dnm	hifi_dnm_ont_dnm_ab_dnm
11918_p1_chr9_43922285_G_A	germline	cannot_determine	cannot_determine	dnm	hifi_cannot_determine_ont_cannot_determine_ab_dnm
11918_p1_chr9_82452060_A_G	germline	dnm	dnm	dnm	hifi_dnm_ont_dnm_ab_dnm
11918_p1_chr9_124713452_C_G	germline	dnm	dnm	dnm	hifi_dnm_ont_dnm_ab_dnm
11918_p1_chr10_77302133_T_C	germline	dnm	dnm	dnm	hifi_dnm_ont_dnm_ab_dnm
11918_p1_chr10_95598863_C_T	germline	dnm	dnm	dnm	hifi_dnm_ont_dnm_ab_dnm
11918_p1_chr10_115564296_C_T	postzygotic	pzm	pzm	pzm	hifi_pzm_ont_pzm_ab_pzm
11918_p1_chr10_128230635_G_A	germline	dnm	dnm	dnm	hifi_dnm_ont_dnm_ab_dnm
11918_p1_chr11_16669049_T_C	germline	dnm	dnm	dnm	hifi_dnm_ont_dnm_ab_dnm
11918_p1_chr11_72192735_C_G	germline	dnm	dnm	dnm	hifi_dnm_ont_dnm_ab_dnm
11918_p1_chr12_27552767_A_G	germline	dnm	dnm	dnm	hifi_dnm_ont_dnm_ab_dnm
11918_p1_chr12_39785752_T_C	germline	dnm	dnm	dnm	hifi_dnm_ont_dnm_ab_dnm
11918_p1_chr12_57398573_G_T	germline	dnm	dnm	dnm	hifi_dnm_ont_dnm_ab_dnm
11918_p1_chr12_86753269_C_T	germline	dnm	dnm	dnm	hifi_dnm_ont_dnm_ab_dnm
11918_p1_chr13_21984004_G_A	postzygotic	pzm	dnm	dnm	hifi_pzm_ont_dnm_ab_dnm
11918_p1_chr14_14013713_G_C	postzygotic	pzm	pzm	pzm	hifi_pzm_ont_pzm_ab_pzm
11918_p1_chr14_20494024_T_A	germline	dnm	dnm	dnm	hifi_dnm_ont_dnm_ab_dnm
11918_p1_chr14_51121567_T_C	germline	dnm	dnm	dnm	hifi_dnm_ont_dnm_ab_dnm
11918_p1_chr14_72456304_G_C	germline	dnm	dnm	dnm	hifi_dnm_ont_dnm_ab_dnm
11918_p1_chr14_98870714_C_G	germline	dnm	dnm	dnm	hifi_dnm_ont_dnm_ab_dnm
11918_p1_chr14_98871533_G_A	germline	dnm	dnm	dnm	hifi_dnm_ont_dnm_ab_dnm
11918_p1_chr15_29095586_T_G	germline	dnm	dnm	dnm	hifi_dnm_ont_dnm_ab_dnm
11918_p1_chr15_85740540_C_A	germline	dnm	dnm	dnm	hifi_dnm_ont_dnm_ab_dnm
11918_p1_chr16_10873254_A_C	germline	dnm	dnm	dnm	hifi_dnm_ont_dnm_ab_dnm
11918_p1_chr17_59283746_T_C	germline	dnm	cannot_determine	dnm	hifi_dnm_ont_cannot_determine_ab_dnm
11918_p1_chr18_63801795_G_C	germline	dnm	dnm	dnm	hifi_dnm_ont_dnm_ab_dnm
11918_p1_chr18_79906661_T_C	germline	dnm	dnm	pzm	hifi_dnm_ont_dnm_ab_pzm
11918_p1_chr19_3145473_C_T	germline	dnm	dnm	dnm	hifi_dnm_ont_dnm_ab_dnm
11918_p1_chr20_5659906_C_T	germline	dnm	dnm	dnm	hifi_dnm_ont_dnm_ab_dnm
11918_p1_chr20_23305955_T_C	germline	dnm	dnm	dnm	hifi_dnm_ont_dnm_ab_dnm
11918_p1_chr21_19451151_G_A	germline	dnm	dnm	dnm	hifi_dnm_ont_dnm_ab_dnm
11918_p1_chr22_10393085_G_A	postzygotic	pzm	pzm	pzm	hifi_pzm_ont_pzm_ab_pzm
11918_p1_chr22_36283209_T_G	postzygotic	pzm	pzm	pzm	hifi_pzm_ont_pzm_ab_pzm
11918_s1_chr1_3122526_G_T	germline	cannot_determine	dnm	dnm	hifi_cannot_determine_ont_dnm_ab_dnm
11918_s1_chr1_14264863_C_T	germline	dnm	dnm	dnm	hifi_dnm_ont_dnm_ab_dnm
11918_s1_chr1_38678878_A_G	germline	dnm	dnm	pzm	hifi_dnm_ont_dnm_ab_pzm
11918_s1_chr1_68190907_A_T	germline	dnm	dnm	dnm	hifi_dnm_ont_dnm_ab_dnm
11918_s1_chr1_102075010_C_T	germline	dnm	dnm	dnm	hifi_dnm_ont_dnm_ab_dnm
11918_s1_chr2_47701377_C_T	germline	dnm	dnm	dnm	hifi_dnm_ont_dnm_ab_dnm
11918_s1_chr2_47704103_C_T	germline	dnm	dnm	pzm	hifi_dnm_ont_dnm_ab_pzm
11918_s1_chr2_73004885_C_A	germline	dnm	dnm	dnm	hifi_dnm_ont_dnm_ab_dnm
11918_s1_chr2_110654209_A_G	germline	dnm	dnm	dnm	hifi_dnm_ont_dnm_ab_dnm
11918_s1_chr2_130571345_C_A	germline	dnm	dnm	dnm	hifi_dnm_ont_dnm_ab_dnm
11918_s1_chr2_138734165_A_T	germline	dnm	dnm	dnm	hifi_dnm_ont_dnm_ab_dnm
11918_s1_chr3_66567535_C_G	germline	dnm	dnm	dnm	hifi_dnm_ont_dnm_ab_dnm
11918_s1_chr3_66571134_C_T	germline	dnm	dnm	dnm	hifi_dnm_ont_dnm_ab_dnm
11918_s1_chr3_66571999_G_C	germline	dnm	dnm	dnm	hifi_dnm_ont_dnm_ab_dnm
11918_s1_chr3_157833733_C_T	germline	dnm	dnm	dnm	hifi_dnm_ont_dnm_ab_dnm
11918_s1_chr3_161571980_C_G	germline	cannot_determine	dnm	dnm	hifi_cannot_determine_ont_dnm_ab_dnm
11918_s1_chr3_191062821_C_T	germline	dnm	dnm	dnm	hifi_dnm_ont_dnm_ab_dnm
11918_s1_chr3_193633987_A_C	germline	dnm	dnm	dnm	hifi_dnm_ont_dnm_ab_dnm
11918_s1_chr4_34747202_T_A	germline	dnm	dnm	dnm	hifi_dnm_ont_dnm_ab_dnm
11918_s1_chr4_88161881_G_A	germline	dnm	dnm	dnm	hifi_dnm_ont_dnm_ab_dnm
11918_s1_chr4_122429323_G_A	germline	dnm	dnm	dnm	hifi_dnm_ont_dnm_ab_dnm
11918_s1_chr4_148079360_T_C	postzygotic	pzm	cannot_determine	dnm	hifi_pzm_ont_cannot_determine_ab_dnm
11918_s1_chr4_148742974_T_C	postzygotic	pzm	pzm	pzm	hifi_pzm_ont_pzm_ab_pzm
11918_s1_chr4_160131324_A_G	germline	dnm	dnm	dnm	hifi_dnm_ont_dnm_ab_dnm
11918_s1_chr4_177338852_C_G	germline	dnm	dnm	dnm	hifi_dnm_ont_dnm_ab_dnm
11918_s1_chr4_177338962_T_G	germline	dnm	dnm	dnm	hifi_dnm_ont_dnm_ab_dnm
11918_s1_chr5_6321330_C_T	germline	dnm	dnm	dnm	hifi_dnm_ont_dnm_ab_dnm
11918_s1_chr5_118554377_T_C	germline	dnm	dnm	dnm	hifi_dnm_ont_dnm_ab_dnm
11918_s1_chr5_129118097_A_T	germline	dnm	dnm	dnm	hifi_dnm_ont_dnm_ab_dnm
11918_s1_chr5_144285006_C_A	germline	dnm	dnm	pzm	hifi_dnm_ont_dnm_ab_pzm
11918_s1_chr5_172595764_A_G	germline	dnm	dnm	dnm	hifi_dnm_ont_dnm_ab_dnm
11918_s1_chr6_7864411_G_A	germline	dnm	dnm	dnm	hifi_dnm_ont_dnm_ab_dnm
11918_s1_chr6_9236662_C_G	germline	dnm	dnm	pzm	hifi_dnm_ont_dnm_ab_pzm
11918_s1_chr6_21663744_C_T	germline	dnm	dnm	dnm	hifi_dnm_ont_dnm_ab_dnm
11918_s1_chr6_160529633_A_G	germline	dnm	dnm	dnm	hifi_dnm_ont_dnm_ab_dnm
11918_s1_chr7_158146231_C_T	germline	dnm	dnm	dnm	hifi_dnm_ont_dnm_ab_dnm
11918_s1_chr7_158147561_G_C	germline	dnm	dnm	dnm	hifi_dnm_ont_dnm_ab_dnm
11918_s1_chr8_59181331_C_T	germline	dnm	dnm	dnm	hifi_dnm_ont_dnm_ab_dnm
11918_s1_chr8_96650320_C_T	germline	dnm	dnm	dnm	hifi_dnm_ont_dnm_ab_dnm
11918_s1_chr8_111896570_A_C	germline	dnm	dnm	dnm	hifi_dnm_ont_dnm_ab_dnm
11918_s1_chr8_138845115_T_A	germline	dnm	dnm	dnm	hifi_dnm_ont_dnm_ab_dnm
11918_s1_chr8_140337601_G_A	germline	dnm	dnm	pzm	hifi_dnm_ont_dnm_ab_pzm
11918_s1_chr9_16957322_C_T	germline	dnm	dnm	dnm	hifi_dnm_ont_dnm_ab_dnm
11918_s1_chr9_43997827_C_A	germline	dnm	dnm	dnm	hifi_dnm_ont_dnm_ab_dnm
11918_s1_chr9_44289190_G_T	germline	dnm	dnm	dnm	hifi_dnm_ont_dnm_ab_dnm
11918_s1_chr10_131243354_G_A	germline	dnm	dnm	dnm	hifi_dnm_ont_dnm_ab_dnm
11918_s1_chr11_813203_G_A	germline	dnm	dnm	dnm	hifi_dnm_ont_dnm_ab_dnm
11918_s1_chr11_3733712_T_C	germline	dnm	dnm	dnm	hifi_dnm_ont_dnm_ab_dnm
11918_s1_chr11_3979898_G_A	germline	dnm	dnm	pzm	hifi_dnm_ont_dnm_ab_pzm
11918_s1_chr12_13384743_A_T	postzygotic	pzm	dnm	dnm	hifi_pzm_ont_dnm_ab_dnm
11918_s1_chr12_15169501_G_A	germline	dnm	dnm	dnm	hifi_dnm_ont_dnm_ab_dnm
11918_s1_chr12_47749466_A_C	germline	dnm	dnm	dnm	hifi_dnm_ont_dnm_ab_dnm
11918_s1_chr12_47842506_A_G	postzygotic	pzm	dnm	dnm	hifi_pzm_ont_dnm_ab_dnm
11918_s1_chr12_69738321_C_T	germline	dnm	dnm	dnm	hifi_dnm_ont_dnm_ab_dnm
11918_s1_chr14_4293248_G_C	germline	dnm	dnm	dnm	hifi_dnm_ont_dnm_ab_dnm
11918_s1_chr14_22044472_G_C	germline	dnm	dnm	dnm	hifi_dnm_ont_dnm_ab_dnm
11918_s1_chr14_28773070_G_A	postzygotic	pzm	pzm	dnm	hifi_pzm_ont_pzm_ab_dnm
11918_s1_chr14_29176891_G_A	germline	dnm	dnm	dnm	hifi_dnm_ont_dnm_ab_dnm
11918_s1_chr14_38284903_T_C	postzygotic	pzm	dnm	dnm	hifi_pzm_ont_dnm_ab_dnm
11918_s1_chr14_47032013_C_A	postzygotic	pzm	pzm	dnm	hifi_pzm_ont_pzm_ab_dnm
11918_s1_chr14_75733827_C_T	germline	dnm	dnm	dnm	hifi_dnm_ont_dnm_ab_dnm
11918_s1_chr14_100727062_C_A	postzygotic	pzm	pzm	dnm	hifi_pzm_ont_pzm_ab_dnm
11918_s1_chr16_6568410_C_T	germline	dnm	dnm	dnm	hifi_dnm_ont_dnm_ab_dnm
11918_s1_chr17_9963914_T_A	germline	dnm	dnm	dnm	hifi_dnm_ont_dnm_ab_dnm
11918_s1_chr17_79205502_T_A	germline	dnm	dnm	dnm	hifi_dnm_ont_dnm_ab_dnm
11918_s1_chr18_67289732_C_T	germline	dnm	dnm	dnm	hifi_dnm_ont_dnm_ab_dnm
11918_s1_chr19_39482650_C_T	germline	dnm	cannot_determine	dnm	hifi_dnm_ont_cannot_determine_ab_dnm
11918_s1_chr20_8342996_G_C	germline	dnm	cannot_determine	dnm	hifi_dnm_ont_cannot_determine_ab_dnm
11918_s1_chr20_20132163_T_C	germline	dnm	dnm	pzm	hifi_dnm_ont_dnm_ab_pzm
11918_s1_chr20_30737147_T_A	germline	dnm	pzm	dnm	hifi_dnm_ont_pzm_ab_dnm
11918_s1_chr21_15146084_A_T	germline	dnm	cannot_determine	dnm	hifi_dnm_ont_cannot_determine_ab_dnm
11918_s1_chr21_35536899_G_T	postzygotic	pzm	pzm	pzm	hifi_pzm_ont_pzm_ab_pzm
11964_p1_chr1_20329574_T_G	germline	dnm	dnm	dnm	hifi_dnm_ont_dnm_ab_dnm
11964_p1_chr1_71428823_T_A	postzygotic	pzm	pzm	pzm	hifi_pzm_ont_pzm_ab_pzm
11964_p1_chr1_87806137_T_A	germline	dnm	pzm	dnm	hifi_dnm_ont_pzm_ab_dnm
11964_p1_chr1_90777413_G_T	germline	dnm	dnm	dnm	hifi_dnm_ont_dnm_ab_dnm
11964_p1_chr1_91485549_C_T	postzygotic	pzm	pzm	pzm	hifi_pzm_ont_pzm_ab_pzm
11964_p1_chr1_187118320_A_C	postzygotic	pzm	pzm	pzm	hifi_pzm_ont_pzm_ab_pzm
11964_p1_chr2_14336841_G_A	postzygotic	pzm	pzm	pzm	hifi_pzm_ont_pzm_ab_pzm
11964_p1_chr2_119260447_C_T	germline	cannot_determine	dnm	dnm	hifi_cannot_determine_ont_dnm_ab_dnm
11964_p1_chr2_242281015_T_C	germline	dnm	dnm	dnm	hifi_dnm_ont_dnm_ab_dnm
11964_p1_chr3_66466282_T_C	germline	dnm	dnm	dnm	hifi_dnm_ont_dnm_ab_dnm
11964_p1_chr3_81257098_C_G	germline	cannot_determine	dnm	dnm	hifi_cannot_determine_ont_dnm_ab_dnm
11964_p1_chr3_101106419_G_T	germline	dnm	dnm	dnm	hifi_dnm_ont_dnm_ab_dnm
11964_p1_chr3_119759456_G_T	germline	dnm	dnm	dnm	hifi_dnm_ont_dnm_ab_dnm
11964_p1_chr3_146909351_G_A	germline	dnm	dnm	dnm	hifi_dnm_ont_dnm_ab_dnm
11964_p1_chr3_166186590_G_A	germline	dnm	dnm	dnm	hifi_dnm_ont_dnm_ab_dnm
11964_p1_chr4_72720025_G_A	postzygotic	pzm	cannot_determine	dnm	hifi_pzm_ont_cannot_determine_ab_dnm
11964_p1_chr4_82322589_A_G	postzygotic	cannot_determine	pzm	pzm	hifi_cannot_determine_ont_pzm_ab_pzm
11964_p1_chr4_85430009_C_T	postzygotic	cannot_determine	pzm	pzm	hifi_cannot_determine_ont_pzm_ab_pzm
11964_p1_chr4_92814404_C_T	germline	dnm	dnm	dnm	hifi_dnm_ont_dnm_ab_dnm
11964_p1_chr4_127645959_A_T	germline	dnm	dnm	dnm	hifi_dnm_ont_dnm_ab_dnm
11964_p1_chr4_138283850_C_A	germline	dnm	dnm	dnm	hifi_dnm_ont_dnm_ab_dnm
11964_p1_chr4_166013560_G_A	germline	dnm	dnm	dnm	hifi_dnm_ont_dnm_ab_dnm
11964_p1_chr4_186699673_C_A	germline	dnm	dnm	dnm	hifi_dnm_ont_dnm_ab_dnm
11964_p1_chr5_39823363_A_T	postzygotic	pzm	cannot_determine	dnm	hifi_pzm_ont_cannot_determine_ab_dnm
11964_p1_chr5_72855206_T_C	postzygotic	dnm	pzm	pzm	hifi_dnm_ont_pzm_ab_pzm
11964_p1_chr5_76890183_A_C	germline	dnm	dnm	dnm	hifi_dnm_ont_dnm_ab_dnm
11964_p1_chr5_78005844_G_A	postzygotic	pzm	pzm	dnm	hifi_pzm_ont_pzm_ab_dnm
11964_p1_chr5_78237871_C_T	germline	dnm	pzm	dnm	hifi_dnm_ont_pzm_ab_dnm
11964_p1_chr5_80178743_G_A	germline	dnm	dnm	dnm	hifi_dnm_ont_dnm_ab_dnm
11964_p1_chr6_24099655_G_A	germline	dnm	dnm	dnm	hifi_dnm_ont_dnm_ab_dnm
11964_p1_chr6_99343436_G_A	postzygotic	pzm	pzm	pzm	hifi_pzm_ont_pzm_ab_pzm
11964_p1_chr7_34169153_G_A	germline	dnm	dnm	dnm	hifi_dnm_ont_dnm_ab_dnm
11964_p1_chr7_87456367_G_A	germline	dnm	dnm	dnm	hifi_dnm_ont_dnm_ab_dnm
11964_p1_chr7_135884616_T_A	germline	dnm	dnm	dnm	hifi_dnm_ont_dnm_ab_dnm
11964_p1_chr8_37262866_T_G	germline	dnm	dnm	dnm	hifi_dnm_ont_dnm_ab_dnm
11964_p1_chr8_50087783_T_C	germline	dnm	dnm	pzm	hifi_dnm_ont_dnm_ab_pzm
11964_p1_chr8_114710494_T_G	postzygotic	cannot_determine	pzm	dnm	hifi_cannot_determine_ont_pzm_ab_dnm
11964_p1_chr8_129461079_C_G	germline	dnm	dnm	dnm	hifi_dnm_ont_dnm_ab_dnm
11964_p1_chr8_145010819_C_T	germline	dnm	dnm	dnm	hifi_dnm_ont_dnm_ab_dnm
11964_p1_chr9_18922018_G_T	postzygotic	dnm	pzm	pzm	hifi_dnm_ont_pzm_ab_pzm
11964_p1_chr9_32896140_C_T	germline	dnm	dnm	dnm	hifi_dnm_ont_dnm_ab_dnm
11964_p1_chr9_47970201_C_A	postzygotic	pzm	cannot_determine	pzm	hifi_pzm_ont_cannot_determine_ab_pzm
11964_p1_chr9_123135597_C_A	germline	cannot_determine	dnm	dnm	hifi_cannot_determine_ont_dnm_ab_dnm
11964_p1_chr10_15569407_G_C	germline	dnm	dnm	dnm	hifi_dnm_ont_dnm_ab_dnm
11964_p1_chr10_68753424_A_G	postzygotic	pzm	cannot_determine	dnm	hifi_pzm_ont_cannot_determine_ab_dnm
11964_p1_chr10_90684319_A_G	germline	dnm	dnm	dnm	hifi_dnm_ont_dnm_ab_dnm
11964_p1_chr11_2663636_C_T	postzygotic	dnm	pzm	pzm	hifi_dnm_ont_pzm_ab_pzm
11964_p1_chr11_74307348_C_T	germline	dnm	dnm	dnm	hifi_dnm_ont_dnm_ab_dnm
11964_p1_chr11_82476246_G_T	postzygotic	pzm	dnm	pzm	hifi_pzm_ont_dnm_ab_pzm
11964_p1_chr11_82476247_T_A	postzygotic	pzm	pzm	pzm	hifi_pzm_ont_pzm_ab_pzm
11964_p1_chr11_105954989_C_T	postzygotic	pzm	pzm	pzm	hifi_pzm_ont_pzm_ab_pzm
11964_p1_chr11_115406194_C_A	germline	dnm	dnm	dnm	hifi_dnm_ont_dnm_ab_dnm
11964_p1_chr12_132614952_C_G	postzygotic	cannot_determine	pzm	pzm	hifi_cannot_determine_ont_pzm_ab_pzm
11964_p1_chr13_62352020_C_T	germline	dnm	dnm	dnm	hifi_dnm_ont_dnm_ab_dnm
11964_p1_chr14_8052159_C_A	germline	dnm	dnm	dnm	hifi_dnm_ont_dnm_ab_dnm
11964_p1_chr15_75077091_G_A	germline	cannot_determine	cannot_determine	dnm	hifi_cannot_determine_ont_cannot_determine_ab_dnm
11964_p1_chr15_87260433_C_T	germline	dnm	dnm	dnm	hifi_dnm_ont_dnm_ab_dnm
11964_p1_chr15_91602619_G_T	germline	dnm	pzm	dnm	hifi_dnm_ont_pzm_ab_dnm
11964_p1_chr16_5386777_A_G	germline	dnm	dnm	dnm	hifi_dnm_ont_dnm_ab_dnm
11964_p1_chr16_63773246_G_A	germline	dnm	dnm	dnm	hifi_dnm_ont_dnm_ab_dnm
11964_p1_chr17_1082520_C_T	germline	dnm	dnm	dnm	hifi_dnm_ont_dnm_ab_dnm
11964_p1_chr17_37461133_G_A	germline	dnm	dnm	dnm	hifi_dnm_ont_dnm_ab_dnm
11964_p1_chr17_80957109_G_T	germline	dnm	dnm	dnm	hifi_dnm_ont_dnm_ab_dnm
11964_p1_chr19_833543_C_T	germline	dnm	dnm	dnm	hifi_dnm_ont_dnm_ab_dnm
11964_p1_chr19_15446538_A_G	germline	dnm	dnm	dnm	hifi_dnm_ont_dnm_ab_dnm
11964_p1_chr19_16283720_C_T	germline	dnm	dnm	dnm	hifi_dnm_ont_dnm_ab_dnm
11964_p1_chr19_32898977_G_A	germline	dnm	dnm	dnm	hifi_dnm_ont_dnm_ab_dnm
11964_p1_chr19_55010933_G_C	germline	dnm	dnm	dnm	hifi_dnm_ont_dnm_ab_dnm
11964_p1_chr21_18581130_A_G	germline	dnm	dnm	pzm	hifi_dnm_ont_dnm_ab_pzm
11964_s1_chr1_21339579_G_A	germline	dnm	dnm	dnm	hifi_dnm_ont_dnm_ab_dnm
11964_s1_chr1_52446891_G_T	germline	dnm	dnm	dnm	hifi_dnm_ont_dnm_ab_dnm
11964_s1_chr1_77453840_C_G	germline	dnm	dnm	dnm	hifi_dnm_ont_dnm_ab_dnm
11964_s1_chr1_87635663_G_A	germline	dnm	dnm	dnm	hifi_dnm_ont_dnm_ab_dnm
11964_s1_chr1_94837309_A_G	germline	dnm	dnm	dnm	hifi_dnm_ont_dnm_ab_dnm
11964_s1_chr1_115144343_G_A	germline	dnm	dnm	dnm	hifi_dnm_ont_dnm_ab_dnm
11964_s1_chr1_115157269_G_C	germline	dnm	dnm	dnm	hifi_dnm_ont_dnm_ab_dnm
11964_s1_chr1_153151915_G_A	germline	dnm	dnm	dnm	hifi_dnm_ont_dnm_ab_dnm
11964_s1_chr1_158030594_C_G	germline	dnm	dnm	dnm	hifi_dnm_ont_dnm_ab_dnm
11964_s1_chr1_200052438_C_T	germline	cannot_determine	dnm	dnm	hifi_cannot_determine_ont_dnm_ab_dnm
11964_s1_chr1_232453352_G_T	germline	dnm	dnm	dnm	hifi_dnm_ont_dnm_ab_dnm
11964_s1_chr2_352777_G_A	germline	dnm	dnm	dnm	hifi_dnm_ont_dnm_ab_dnm
11964_s1_chr2_11902687_A_G	germline	dnm	dnm	dnm	hifi_dnm_ont_dnm_ab_dnm
11964_s1_chr2_23691359_A_G	germline	dnm	dnm	dnm	hifi_dnm_ont_dnm_ab_dnm
11964_s1_chr3_19144613_G_A	germline	dnm	cannot_determine	dnm	hifi_dnm_ont_cannot_determine_ab_dnm
11964_s1_chr3_23829516_T_C	postzygotic	pzm	pzm	pzm	hifi_pzm_ont_pzm_ab_pzm
11964_s1_chr3_77634300_C_T	germline	dnm	cannot_determine	dnm	hifi_dnm_ont_cannot_determine_ab_dnm
11964_s1_chr3_78536639_G_T	germline	dnm	dnm	dnm	hifi_dnm_ont_dnm_ab_dnm
11964_s1_chr3_83991051_T_G	postzygotic	pzm	pzm	pzm	hifi_pzm_ont_pzm_ab_pzm
11964_s1_chr3_108568252_C_T	germline	dnm	dnm	dnm	hifi_dnm_ont_dnm_ab_dnm
11964_s1_chr4_6242249_A_G	germline	dnm	dnm	dnm	hifi_dnm_ont_dnm_ab_dnm
11964_s1_chr4_62572277_T_C	germline	dnm	dnm	dnm	hifi_dnm_ont_dnm_ab_dnm
11964_s1_chr4_83857098_G_A	germline	dnm	dnm	dnm	hifi_dnm_ont_dnm_ab_dnm
11964_s1_chr4_107736504_A_G	germline	dnm	dnm	dnm	hifi_dnm_ont_dnm_ab_dnm
11964_s1_chr4_124676237_T_C	germline	dnm	dnm	dnm	hifi_dnm_ont_dnm_ab_dnm
11964_s1_chr4_148902056_G_A	germline	dnm	dnm	dnm	hifi_dnm_ont_dnm_ab_dnm
11964_s1_chr4_159160023_C_T	germline	cannot_determine	dnm	dnm	hifi_cannot_determine_ont_dnm_ab_dnm
11964_s1_chr5_79758613_G_T	germline	dnm	cannot_determine	dnm	hifi_dnm_ont_cannot_determine_ab_dnm
11964_s1_chr5_115414106_G_T	postzygotic	pzm	pzm	pzm	hifi_pzm_ont_pzm_ab_pzm
11964_s1_chr5_129139689_G_T	germline	dnm	dnm	dnm	hifi_dnm_ont_dnm_ab_dnm
11964_s1_chr6_92972678_G_T	postzygotic	pzm	pzm	pzm	hifi_pzm_ont_pzm_ab_pzm
11964_s1_chr7_41298169_C_T	germline	dnm	dnm	dnm	hifi_dnm_ont_dnm_ab_dnm
11964_s1_chr7_86991240_C_T	germline	dnm	dnm	dnm	hifi_dnm_ont_dnm_ab_dnm
11964_s1_chr9_17904803_T_C	germline	dnm	dnm	dnm	hifi_dnm_ont_dnm_ab_dnm
11964_s1_chr9_22383919_T_G	germline	dnm	dnm	dnm	hifi_dnm_ont_dnm_ab_dnm
11964_s1_chr9_27338544_A_G	germline	dnm	dnm	dnm	hifi_dnm_ont_dnm_ab_dnm
11964_s1_chr9_42386973_G_A	germline	dnm	dnm	dnm	hifi_dnm_ont_dnm_ab_dnm
11964_s1_chr9_132515482_C_T	germline	dnm	dnm	dnm	hifi_dnm_ont_dnm_ab_dnm
11964_s1_chr10_22986888_G_C	germline	dnm	dnm	dnm	hifi_dnm_ont_dnm_ab_dnm
11964_s1_chr10_43373337_C_T	germline	dnm	dnm	dnm	hifi_dnm_ont_dnm_ab_dnm
11964_s1_chr10_53688648_G_A	germline	dnm	dnm	dnm	hifi_dnm_ont_dnm_ab_dnm
11964_s1_chr10_62057236_A_C	germline	dnm	dnm	dnm	hifi_dnm_ont_dnm_ab_dnm
11964_s1_chr10_105991539_T_G	germline	dnm	dnm	dnm	hifi_dnm_ont_dnm_ab_dnm
11964_s1_chr10_111638288_T_A	germline	dnm	dnm	dnm	hifi_dnm_ont_dnm_ab_dnm
11964_s1_chr10_117281400_A_G	germline	dnm	dnm	dnm	hifi_dnm_ont_dnm_ab_dnm
11964_s1_chr11_2661049_G_A	germline	cannot_determine	dnm	dnm	hifi_cannot_determine_ont_dnm_ab_dnm
11964_s1_chr11_2661050_C_A	germline	dnm	dnm	dnm	hifi_dnm_ont_dnm_ab_dnm
11964_s1_chr11_12523419_G_A	germline	dnm	dnm	dnm	hifi_dnm_ont_dnm_ab_dnm
11964_s1_chr11_17506361_C_T	germline	dnm	dnm	dnm	hifi_dnm_ont_dnm_ab_dnm
11964_s1_chr11_31482375_C_G	germline	dnm	dnm	pzm	hifi_dnm_ont_dnm_ab_pzm
11964_s1_chr11_38109139_G_A	germline	dnm	dnm	dnm	hifi_dnm_ont_dnm_ab_dnm
11964_s1_chr11_56577233_G_T	germline	cannot_determine	cannot_determine	dnm	hifi_cannot_determine_ont_cannot_determine_ab_dnm
11964_s1_chr12_62896218_C_T	germline	dnm	dnm	dnm	hifi_dnm_ont_dnm_ab_dnm
11964_s1_chr12_78027710_A_G	germline	dnm	dnm	dnm	hifi_dnm_ont_dnm_ab_dnm
11964_s1_chr12_94612273_C_T	germline	dnm	dnm	dnm	hifi_dnm_ont_dnm_ab_dnm
11964_s1_chr12_119588268_G_A	germline	dnm	dnm	pzm	hifi_dnm_ont_dnm_ab_pzm
11964_s1_chr12_123711100_G_C	germline	dnm	dnm	dnm	hifi_dnm_ont_dnm_ab_dnm
11964_s1_chr13_30417671_C_T	germline	dnm	dnm	dnm	hifi_dnm_ont_dnm_ab_dnm
11964_s1_chr13_62788079_G_A	postzygotic	pzm	pzm	pzm	hifi_pzm_ont_pzm_ab_pzm
11964_s1_chr13_74326022_G_A	germline	dnm	dnm	dnm	hifi_dnm_ont_dnm_ab_dnm
11964_s1_chr14_5156530_G_C	postzygotic	cannot_determine	cannot_determine	pzm	hifi_cannot_determine_ont_cannot_determine_ab_pzm
11964_s1_chr14_30946333_A_C	germline	dnm	dnm	dnm	hifi_dnm_ont_dnm_ab_dnm
11964_s1_chr14_37270857_T_G	germline	dnm	dnm	dnm	hifi_dnm_ont_dnm_ab_dnm
11964_s1_chr14_57533823_G_A	germline	cannot_determine	dnm	dnm	hifi_cannot_determine_ont_dnm_ab_dnm
11964_s1_chr15_41598827_T_C	germline	cannot_determine	dnm	dnm	hifi_cannot_determine_ont_dnm_ab_dnm
11964_s1_chr15_47704927_A_G	germline	dnm	dnm	pzm	hifi_dnm_ont_dnm_ab_pzm
11964_s1_chr15_54267624_A_C	germline	dnm	dnm	dnm	hifi_dnm_ont_dnm_ab_dnm
11964_s1_chr15_54999962_C_T	germline	cannot_determine	cannot_determine	dnm	hifi_cannot_determine_ont_cannot_determine_ab_dnm
11964_s1_chr15_65558033_A_G	germline	dnm	dnm	dnm	hifi_dnm_ont_dnm_ab_dnm
11964_s1_chr15_65643418_G_T	germline	dnm	dnm	dnm	hifi_dnm_ont_dnm_ab_dnm
11964_s1_chr15_77173397_G_T	germline	dnm	dnm	pzm	hifi_dnm_ont_dnm_ab_pzm
11964_s1_chr15_83675935_G_C	germline	dnm	dnm	dnm	hifi_dnm_ont_dnm_ab_dnm
11964_s1_chr15_91547400_T_C	germline	dnm	dnm	dnm	hifi_dnm_ont_dnm_ab_dnm
11964_s1_chr16_24323453_C_T	germline	dnm	dnm	dnm	hifi_dnm_ont_dnm_ab_dnm
11964_s1_chr16_87951704_C_T	germline	dnm	dnm	dnm	hifi_dnm_ont_dnm_ab_dnm
11964_s1_chr17_15056811_C_T	germline	dnm	dnm	dnm	hifi_dnm_ont_dnm_ab_dnm
11964_s1_chr17_33399063_G_A	germline	cannot_determine	cannot_determine	dnm	hifi_cannot_determine_ont_cannot_determine_ab_dnm
11964_s1_chr19_6498373_A_C	germline	dnm	dnm	dnm	hifi_dnm_ont_dnm_ab_dnm
11964_s1_chr19_16346686_C_G	germline	dnm	dnm	dnm	hifi_dnm_ont_dnm_ab_dnm
11964_s1_chr19_49698589_G_A	germline	dnm	dnm	dnm	hifi_dnm_ont_dnm_ab_dnm
11964_s1_chr19_51754022_C_T	germline	dnm	dnm	dnm	hifi_dnm_ont_dnm_ab_dnm
11964_s1_chr19_56444644_C_T	germline	dnm	cannot_determine	dnm	hifi_dnm_ont_cannot_determine_ab_dnm
11964_s1_chr20_5540774_T_A	germline	dnm	dnm	dnm	hifi_dnm_ont_dnm_ab_dnm
11964_s1_chr21_25355246_G_A	postzygotic	pzm	dnm	pzm	hifi_pzm_ont_dnm_ab_pzm
12220_p1_chr1_113022896_C_G	germline	dnm	dnm	dnm	hifi_dnm_ont_dnm_ab_dnm
12220_p1_chr1_183022920_C_A	germline	dnm	dnm	dnm	hifi_dnm_ont_dnm_ab_dnm
12220_p1_chr2_17263237_A_T	germline	dnm	dnm	dnm	hifi_dnm_ont_dnm_ab_dnm
12220_p1_chr2_241342584_T_A	germline	dnm	dnm	dnm	hifi_dnm_ont_dnm_ab_dnm
12220_p1_chr3_979184_C_T	germline	dnm	dnm	dnm	hifi_dnm_ont_dnm_ab_dnm
12220_p1_chr3_1856328_C_A	germline	dnm	dnm	dnm	hifi_dnm_ont_dnm_ab_dnm
12220_p1_chr3_37977889_C_A	postzygotic	pzm	pzm	pzm	hifi_pzm_ont_pzm_ab_pzm
12220_p1_chr3_42885820_C_T	germline	dnm	dnm	dnm	hifi_dnm_ont_dnm_ab_dnm
12220_p1_chr3_157224312_A_G	germline	dnm	dnm	dnm	hifi_dnm_ont_dnm_ab_dnm
12220_p1_chr4_141463998_A_G	germline	dnm	dnm	dnm	hifi_dnm_ont_dnm_ab_dnm
12220_p1_chr4_186137139_A_G	postzygotic	pzm	pzm	pzm	hifi_pzm_ont_pzm_ab_pzm
12220_p1_chr6_21089733_A_G	germline	dnm	dnm	dnm	hifi_dnm_ont_dnm_ab_dnm
12220_p1_chr6_36420131_A_G	germline	dnm	dnm	dnm	hifi_dnm_ont_dnm_ab_dnm
12220_p1_chr6_91840757_G_C	germline	dnm	dnm	pzm	hifi_dnm_ont_dnm_ab_pzm
12220_p1_chr6_92132600_A_T	germline	dnm	dnm	dnm	hifi_dnm_ont_dnm_ab_dnm
12220_p1_chr6_164799865_A_G	germline	dnm	dnm	dnm	hifi_dnm_ont_dnm_ab_dnm
12220_p1_chr7_26175200_T_C	postzygotic	cannot_determine	pzm	pzm	hifi_cannot_determine_ont_pzm_ab_pzm
12220_p1_chr7_27347370_C_T	germline	dnm	dnm	dnm	hifi_dnm_ont_dnm_ab_dnm
12220_p1_chr7_54203982_T_G	germline	dnm	dnm	pzm	hifi_dnm_ont_dnm_ab_pzm
12220_p1_chr7_64250419_T_A	germline	dnm	pzm	dnm	hifi_dnm_ont_pzm_ab_dnm
12220_p1_chr7_103760067_C_T	germline	dnm	dnm	dnm	hifi_dnm_ont_dnm_ab_dnm
12220_p1_chr7_106519232_G_A	germline	dnm	dnm	pzm	hifi_dnm_ont_dnm_ab_pzm
12220_p1_chr7_123626715_G_C	germline	dnm	dnm	dnm	hifi_dnm_ont_dnm_ab_dnm
12220_p1_chr7_138850399_A_G	germline	dnm	dnm	dnm	hifi_dnm_ont_dnm_ab_dnm
12220_p1_chr8_65576655_G_A	postzygotic	pzm	pzm	dnm	hifi_pzm_ont_pzm_ab_dnm
12220_p1_chr8_106489066_A_T	germline	dnm	dnm	dnm	hifi_dnm_ont_dnm_ab_dnm
12220_p1_chr9_12556586_G_A	germline	dnm	dnm	dnm	hifi_dnm_ont_dnm_ab_dnm
12220_p1_chr9_91666137_A_T	germline	dnm	dnm	dnm	hifi_dnm_ont_dnm_ab_dnm
12220_p1_chr9_111759041_C_G	germline	dnm	dnm	dnm	hifi_dnm_ont_dnm_ab_dnm
12220_p1_chr10_14476609_T_A	germline	dnm	dnm	dnm	hifi_dnm_ont_dnm_ab_dnm
12220_p1_chr10_37601727_G_T	germline	dnm	dnm	dnm	hifi_dnm_ont_dnm_ab_dnm
12220_p1_chr10_44367032_A_G	germline	dnm	dnm	dnm	hifi_dnm_ont_dnm_ab_dnm
12220_p1_chr10_106568853_G_C	germline	dnm	dnm	dnm	hifi_dnm_ont_dnm_ab_dnm
12220_p1_chr10_123360560_G_A	germline	dnm	dnm	dnm	hifi_dnm_ont_dnm_ab_dnm
12220_p1_chr11_25275501_G_C	germline	dnm	cannot_determine	dnm	hifi_dnm_ont_cannot_determine_ab_dnm
12220_p1_chr11_57701670_T_G	germline	dnm	dnm	dnm	hifi_dnm_ont_dnm_ab_dnm
12220_p1_chr11_62207764_C_T	germline	dnm	dnm	dnm	hifi_dnm_ont_dnm_ab_dnm
12220_p1_chr11_127979261_C_T	germline	dnm	dnm	dnm	hifi_dnm_ont_dnm_ab_dnm
12220_p1_chr12_32317803_C_T	postzygotic	cannot_determine	cannot_determine	pzm	hifi_cannot_determine_ont_cannot_determine_ab_pzm
12220_p1_chr12_58408847_T_C	germline	cannot_determine	dnm	dnm	hifi_cannot_determine_ont_dnm_ab_dnm
12220_p1_chr12_68858110_C_T	germline	dnm	dnm	dnm	hifi_dnm_ont_dnm_ab_dnm
12220_p1_chr12_120737070_C_T	germline	dnm	dnm	dnm	hifi_dnm_ont_dnm_ab_dnm
12220_p1_chr13_31053079_A_G	germline	dnm	dnm	dnm	hifi_dnm_ont_dnm_ab_dnm
12220_p1_chr13_37898984_A_C	germline	dnm	dnm	dnm	hifi_dnm_ont_dnm_ab_dnm
12220_p1_chr14_4536809_A_T	postzygotic	pzm	pzm	pzm	hifi_pzm_ont_pzm_ab_pzm
12220_p1_chr14_42583855_T_C	postzygotic	pzm	pzm	dnm	hifi_pzm_ont_pzm_ab_dnm
12220_p1_chr15_62408598_C_G	germline	dnm	dnm	dnm	hifi_dnm_ont_dnm_ab_dnm
12220_p1_chr16_67267900_A_T	germline	dnm	dnm	dnm	hifi_dnm_ont_dnm_ab_dnm
12220_p1_chr16_85699855_C_T	germline	dnm	dnm	dnm	hifi_dnm_ont_dnm_ab_dnm
12220_p1_chr16_86627688_C_G	germline	dnm	dnm	dnm	hifi_dnm_ont_dnm_ab_dnm
12220_p1_chr17_13413066_C_T	germline	dnm	cannot_determine	dnm	hifi_dnm_ont_cannot_determine_ab_dnm
12220_p1_chr17_38294631_C_A	germline	dnm	dnm	dnm	hifi_dnm_ont_dnm_ab_dnm
12220_p1_chr18_35235230_C_G	germline	dnm	dnm	dnm	hifi_dnm_ont_dnm_ab_dnm
12220_p1_chr22_2205963_T_C	postzygotic	dnm	pzm	pzm	hifi_dnm_ont_pzm_ab_pzm
12220_p1_chr22_51175215_C_T	germline	dnm	dnm	dnm	hifi_dnm_ont_dnm_ab_dnm
12220_s1_chr1_16747520_C_T	germline	dnm	cannot_determine	pzm	hifi_dnm_ont_cannot_determine_ab_pzm
12220_s1_chr1_25275817_G_A	germline	dnm	dnm	dnm	hifi_dnm_ont_dnm_ab_dnm
12220_s1_chr1_44602081_A_G	germline	cannot_determine	dnm	dnm	hifi_cannot_determine_ont_dnm_ab_dnm
12220_s1_chr1_211297409_A_G	germline	dnm	dnm	dnm	hifi_dnm_ont_dnm_ab_dnm
12220_s1_chr1_213249025_C_T	germline	dnm	dnm	dnm	hifi_dnm_ont_dnm_ab_dnm
12220_s1_chr1_219550999_G_A	germline	dnm	dnm	dnm	hifi_dnm_ont_dnm_ab_dnm
12220_s1_chr2_95289854_T_C	germline	dnm	dnm	dnm	hifi_dnm_ont_dnm_ab_dnm
12220_s1_chr2_101374596_T_C	germline	dnm	dnm	dnm	hifi_dnm_ont_dnm_ab_dnm
12220_s1_chr2_120900045_C_G	germline	dnm	dnm	dnm	hifi_dnm_ont_dnm_ab_dnm
12220_s1_chr2_143682748_T_C	postzygotic	pzm	cannot_determine	dnm	hifi_pzm_ont_cannot_determine_ab_dnm
12220_s1_chr2_198080823_A_G	germline	dnm	dnm	dnm	hifi_dnm_ont_dnm_ab_dnm
12220_s1_chr2_229296027_C_T	germline	dnm	dnm	dnm	hifi_dnm_ont_dnm_ab_dnm
12220_s1_chr2_234809114_T_C	postzygotic	pzm	cannot_determine	pzm	hifi_pzm_ont_cannot_determine_ab_pzm
12220_s1_chr3_14084493_G_A	germline	dnm	dnm	dnm	hifi_dnm_ont_dnm_ab_dnm
12220_s1_chr3_62775075_T_C	germline	dnm	dnm	dnm	hifi_dnm_ont_dnm_ab_dnm
12220_s1_chr3_111860732_C_A	germline	cannot_determine	dnm	dnm	hifi_cannot_determine_ont_dnm_ab_dnm
12220_s1_chr4_58620448_G_T	germline	dnm	cannot_determine	dnm	hifi_dnm_ont_cannot_determine_ab_dnm
12220_s1_chr4_137812904_G_C	germline	dnm	dnm	dnm	hifi_dnm_ont_dnm_ab_dnm
12220_s1_chr4_185569320_C_T	postzygotic	pzm	cannot_determine	dnm	hifi_pzm_ont_cannot_determine_ab_dnm
12220_s1_chr5_198660_G_A	germline	dnm	dnm	pzm	hifi_dnm_ont_dnm_ab_pzm
12220_s1_chr5_111810340_C_T	postzygotic	pzm	pzm	pzm	hifi_pzm_ont_pzm_ab_pzm
12220_s1_chr6_19855854_C_G	postzygotic	pzm	cannot_determine	pzm	hifi_pzm_ont_cannot_determine_ab_pzm
12220_s1_chr6_29397913_T_C	germline	dnm	dnm	dnm	hifi_dnm_ont_dnm_ab_dnm
12220_s1_chr6_80399172_G_C	germline	dnm	dnm	dnm	hifi_dnm_ont_dnm_ab_dnm
12220_s1_chr6_123709862_G_A	postzygotic	dnm	pzm	pzm	hifi_dnm_ont_pzm_ab_pzm
12220_s1_chr6_162383829_G_A	germline	dnm	dnm	dnm	hifi_dnm_ont_dnm_ab_dnm
12220_s1_chr6_169891267_G_A	germline	dnm	dnm	dnm	hifi_dnm_ont_dnm_ab_dnm
12220_s1_chr7_72642890_A_G	germline	dnm	dnm	dnm	hifi_dnm_ont_dnm_ab_dnm
12220_s1_chr7_86731930_C_T	postzygotic	cannot_determine	pzm	dnm	hifi_cannot_determine_ont_pzm_ab_dnm
12220_s1_chr7_123153580_A_G	germline	dnm	dnm	dnm	hifi_dnm_ont_dnm_ab_dnm
12220_s1_chr7_157287351_C_T	germline	dnm	dnm	dnm	hifi_dnm_ont_dnm_ab_dnm
12220_s1_chr8_23272610_T_G	postzygotic	pzm	cannot_determine	dnm	hifi_pzm_ont_cannot_determine_ab_dnm
12220_s1_chr8_26549925_C_T	germline	dnm	dnm	dnm	hifi_dnm_ont_dnm_ab_dnm
12220_s1_chr8_43759998_C_G	germline	dnm	dnm	dnm	hifi_dnm_ont_dnm_ab_dnm
12220_s1_chr8_48932786_G_A	postzygotic	pzm	pzm	pzm	hifi_pzm_ont_pzm_ab_pzm
12220_s1_chr8_57471746_A_G	germline	dnm	dnm	dnm	hifi_dnm_ont_dnm_ab_dnm
12220_s1_chr8_68644196_G_A	germline	dnm	dnm	dnm	hifi_dnm_ont_dnm_ab_dnm
12220_s1_chr8_68764702_C_T	germline	dnm	dnm	dnm	hifi_dnm_ont_dnm_ab_dnm
12220_s1_chr8_96270888_G_A	germline	dnm	dnm	dnm	hifi_dnm_ont_dnm_ab_dnm
12220_s1_chr8_117996792_T_C	germline	dnm	dnm	dnm	hifi_dnm_ont_dnm_ab_dnm
12220_s1_chr9_115835924_G_T	germline	dnm	dnm	dnm	hifi_dnm_ont_dnm_ab_dnm
12220_s1_chr9_120673414_A_C	germline	cannot_determine	dnm	dnm	hifi_cannot_determine_ont_dnm_ab_dnm
12220_s1_chr9_122538327_A_T	postzygotic	cannot_determine	cannot_determine	pzm	hifi_cannot_determine_ont_cannot_determine_ab_pzm
12220_s1_chr10_30379339_T_C	germline	dnm	dnm	dnm	hifi_dnm_ont_dnm_ab_dnm
12220_s1_chr10_38493763_C_A	germline	dnm	dnm	dnm	hifi_dnm_ont_dnm_ab_dnm
12220_s1_chr10_86982473_A_C	germline	dnm	dnm	dnm	hifi_dnm_ont_dnm_ab_dnm
12220_s1_chr11_19112340_G_A	germline	dnm	dnm	dnm	hifi_dnm_ont_dnm_ab_dnm
12220_s1_chr11_20800273_T_C	germline	dnm	dnm	dnm	hifi_dnm_ont_dnm_ab_dnm
12220_s1_chr11_34576023_A_C	postzygotic	cannot_determine	cannot_determine	pzm	hifi_cannot_determine_ont_cannot_determine_ab_pzm
12220_s1_chr12_33489936_G_T	germline	dnm	dnm	dnm	hifi_dnm_ont_dnm_ab_dnm
12220_s1_chr12_62539923_C_A	germline	dnm	dnm	dnm	hifi_dnm_ont_dnm_ab_dnm
12220_s1_chr12_129877454_A_G	germline	dnm	dnm	dnm	hifi_dnm_ont_dnm_ab_dnm
12220_s1_chr13_97962272_C_G	postzygotic	cannot_determine	cannot_determine	pzm	hifi_cannot_determine_ont_cannot_determine_ab_pzm
12220_s1_chr14_33271438_C_G	germline	dnm	dnm	dnm	hifi_dnm_ont_dnm_ab_dnm
12220_s1_chr14_35155602_T_G	germline	dnm	dnm	dnm	hifi_dnm_ont_dnm_ab_dnm
12220_s1_chr14_94598835_T_C	postzygotic	pzm	pzm	dnm	hifi_pzm_ont_pzm_ab_dnm
12220_s1_chr14_97479957_T_C	germline	dnm	dnm	dnm	hifi_dnm_ont_dnm_ab_dnm
12220_s1_chr15_37834430_C_T	germline	dnm	dnm	dnm	hifi_dnm_ont_dnm_ab_dnm
12220_s1_chr15_67534309_G_A	germline	dnm	dnm	dnm	hifi_dnm_ont_dnm_ab_dnm
12220_s1_chr15_95970638_C_A	germline	dnm	dnm	dnm	hifi_dnm_ont_dnm_ab_dnm
12220_s1_chr15_96883415_T_C	germline	dnm	dnm	dnm	hifi_dnm_ont_dnm_ab_dnm
12220_s1_chr16_53120403_A_G	germline	dnm	dnm	dnm	hifi_dnm_ont_dnm_ab_dnm
12220_s1_chr16_72473364_G_A	germline	dnm	dnm	dnm	hifi_dnm_ont_dnm_ab_dnm
12220_s1_chr17_35433375_T_G	postzygotic	pzm	cannot_determine	pzm	hifi_pzm_ont_cannot_determine_ab_pzm
12220_s1_chr17_81023675_G_C	germline	dnm	dnm	dnm	hifi_dnm_ont_dnm_ab_dnm
12220_s1_chr18_44212147_T_C	germline	dnm	dnm	pzm	hifi_dnm_ont_dnm_ab_pzm
12220_s1_chr18_69121133_C_G	germline	dnm	dnm	dnm	hifi_dnm_ont_dnm_ab_dnm
12220_s1_chr18_77107105_A_G	germline	dnm	dnm	dnm	hifi_dnm_ont_dnm_ab_dnm
12220_s1_chr20_53426927_T_C	germline	dnm	dnm	dnm	hifi_dnm_ont_dnm_ab_dnm
12220_s1_chr21_17749895_C_A	germline	dnm	dnm	dnm	hifi_dnm_ont_dnm_ab_dnm
12237_p1_chr1_17396143_G_A	postzygotic	pzm	cannot_determine	pzm	hifi_pzm_ont_cannot_determine_ab_pzm
12237_p1_chr1_27497119_T_C	germline	dnm	dnm	dnm	hifi_dnm_ont_dnm_ab_dnm
12237_p1_chr1_66436589_A_C	postzygotic	pzm	pzm	pzm	hifi_pzm_ont_pzm_ab_pzm
12237_p1_chr1_185137014_G_A	postzygotic	pzm	pzm	pzm	hifi_pzm_ont_pzm_ab_pzm
12237_p1_chr1_217251147_C_A	germline	dnm	dnm	dnm	hifi_dnm_ont_dnm_ab_dnm
12237_p1_chr1_229736243_C_A	germline	dnm	dnm	dnm	hifi_dnm_ont_dnm_ab_dnm
12237_p1_chr2_4697576_C_G	germline	dnm	dnm	dnm	hifi_dnm_ont_dnm_ab_dnm
12237_p1_chr2_7334852_T_G	germline	dnm	dnm	dnm	hifi_dnm_ont_dnm_ab_dnm
12237_p1_chr2_63140635_C_T	germline	dnm	dnm	dnm	hifi_dnm_ont_dnm_ab_dnm
12237_p1_chr2_72581168_G_C	germline	dnm	dnm	dnm	hifi_dnm_ont_dnm_ab_dnm
12237_p1_chr2_99457977_T_A	postzygotic	pzm	pzm	pzm	hifi_pzm_ont_pzm_ab_pzm
12237_p1_chr2_109076795_G_A	germline	dnm	dnm	dnm	hifi_dnm_ont_dnm_ab_dnm
12237_p1_chr2_124540861_G_A	germline	dnm	dnm	dnm	hifi_dnm_ont_dnm_ab_dnm
12237_p1_chr2_221127729_C_A	germline	cannot_determine	dnm	dnm	hifi_cannot_determine_ont_dnm_ab_dnm
12237_p1_chr2_239832487_T_G	germline	dnm	dnm	dnm	hifi_dnm_ont_dnm_ab_dnm
12237_p1_chr3_4158368_A_T	germline	dnm	dnm	dnm	hifi_dnm_ont_dnm_ab_dnm
12237_p1_chr3_19843338_G_A	germline	dnm	dnm	dnm	hifi_dnm_ont_dnm_ab_dnm
12237_p1_chr3_42876282_T_C	germline	dnm	dnm	dnm	hifi_dnm_ont_dnm_ab_dnm
12237_p1_chr3_49735291_A_G	germline	dnm	dnm	dnm	hifi_dnm_ont_dnm_ab_dnm
12237_p1_chr3_114364004_A_G	germline	dnm	dnm	dnm	hifi_dnm_ont_dnm_ab_dnm
12237_p1_chr3_118470216_A_C	germline	dnm	dnm	dnm	hifi_dnm_ont_dnm_ab_dnm
12237_p1_chr3_137625325_A_G	germline	dnm	dnm	dnm	hifi_dnm_ont_dnm_ab_dnm
12237_p1_chr3_140332288_G_A	germline	dnm	dnm	pzm	hifi_dnm_ont_dnm_ab_pzm
12237_p1_chr3_157818163_C_G	germline	dnm	dnm	dnm	hifi_dnm_ont_dnm_ab_dnm
12237_p1_chr3_165526134_G_C	germline	dnm	dnm	dnm	hifi_dnm_ont_dnm_ab_dnm
12237_p1_chr3_168294105_T_G	germline	dnm	dnm	dnm	hifi_dnm_ont_dnm_ab_dnm
12237_p1_chr4_119154205_T_G	germline	dnm	dnm	dnm	hifi_dnm_ont_dnm_ab_dnm
12237_p1_chr4_135902716_A_G	germline	dnm	dnm	dnm	hifi_dnm_ont_dnm_ab_dnm
12237_p1_chr5_55054411_G_C	germline	dnm	dnm	dnm	hifi_dnm_ont_dnm_ab_dnm
12237_p1_chr5_111338295_A_T	germline	dnm	dnm	dnm	hifi_dnm_ont_dnm_ab_dnm
12237_p1_chr5_147888616_A_G	germline	dnm	dnm	dnm	hifi_dnm_ont_dnm_ab_dnm
12237_p1_chr6_14160590_G_A	germline	dnm	dnm	dnm	hifi_dnm_ont_dnm_ab_dnm
12237_p1_chr6_14160591_C_T	germline	dnm	dnm	dnm	hifi_dnm_ont_dnm_ab_dnm
12237_p1_chr6_33265285_G_T	germline	dnm	cannot_determine	dnm	hifi_dnm_ont_cannot_determine_ab_dnm
12237_p1_chr6_73747020_C_T	postzygotic	pzm	dnm	dnm	hifi_pzm_ont_dnm_ab_dnm
12237_p1_chr6_100058934_T_C	postzygotic	pzm	cannot_determine	pzm	hifi_pzm_ont_cannot_determine_ab_pzm
12237_p1_chr6_123082129_C_T	germline	dnm	dnm	dnm	hifi_dnm_ont_dnm_ab_dnm
12237_p1_chr7_147009921_T_C	germline	dnm	dnm	dnm	hifi_dnm_ont_dnm_ab_dnm
12237_p1_chr8_53409978_A_T	postzygotic	pzm	pzm	pzm	hifi_pzm_ont_pzm_ab_pzm
12237_p1_chr8_71966324_T_C	germline	dnm	dnm	dnm	hifi_dnm_ont_dnm_ab_dnm
12237_p1_chr8_76519819_C_G	germline	dnm	dnm	dnm	hifi_dnm_ont_dnm_ab_dnm
12237_p1_chr8_77575805_C_A	postzygotic	pzm	pzm	pzm	hifi_pzm_ont_pzm_ab_pzm
12237_p1_chr8_97331302_A_T	germline	dnm	dnm	dnm	hifi_dnm_ont_dnm_ab_dnm
12237_p1_chr8_97953183_T_C	germline	dnm	dnm	dnm	hifi_dnm_ont_dnm_ab_dnm
12237_p1_chr8_106682441_A_G	germline	dnm	dnm	dnm	hifi_dnm_ont_dnm_ab_dnm
12237_p1_chr8_130371194_C_T	germline	dnm	dnm	dnm	hifi_dnm_ont_dnm_ab_dnm
12237_p1_chr9_107917814_G_A	germline	dnm	dnm	dnm	hifi_dnm_ont_dnm_ab_dnm
12237_p1_chr9_147483583_C_A	germline	dnm	dnm	dnm	hifi_dnm_ont_dnm_ab_dnm
12237_p1_chr10_9422208_C_T	germline	dnm	dnm	dnm	hifi_dnm_ont_dnm_ab_dnm
12237_p1_chr10_13645091_C_T	germline	dnm	dnm	dnm	hifi_dnm_ont_dnm_ab_dnm
12237_p1_chr10_72315337_C_T	germline	dnm	dnm	dnm	hifi_dnm_ont_dnm_ab_dnm
12237_p1_chr10_97790309_G_A	germline	cannot_determine	dnm	dnm	hifi_cannot_determine_ont_dnm_ab_dnm
12237_p1_chr10_109762015_T_C	germline	cannot_determine	dnm	dnm	hifi_cannot_determine_ont_dnm_ab_dnm
12237_p1_chr11_36184709_C_T	germline	dnm	dnm	dnm	hifi_dnm_ont_dnm_ab_dnm
12237_p1_chr11_67677457_C_T	germline	dnm	dnm	dnm	hifi_dnm_ont_dnm_ab_dnm
12237_p1_chr12_2251804_C_T	germline	dnm	dnm	dnm	hifi_dnm_ont_dnm_ab_dnm
12237_p1_chr12_3051460_C_T	germline	dnm	dnm	dnm	hifi_dnm_ont_dnm_ab_dnm
12237_p1_chr12_49252557_C_T	germline	cannot_determine	cannot_determine	dnm	hifi_cannot_determine_ont_cannot_determine_ab_dnm
12237_p1_chr12_49444538_G_A	germline	dnm	dnm	dnm	hifi_dnm_ont_dnm_ab_dnm
12237_p1_chr12_79352575_T_G	germline	cannot_determine	dnm	dnm	hifi_cannot_determine_ont_dnm_ab_dnm
12237_p1_chr12_86879834_G_A	germline	dnm	cannot_determine	dnm	hifi_dnm_ont_cannot_determine_ab_dnm
12237_p1_chr12_88794848_T_C	postzygotic	pzm	pzm	pzm	hifi_pzm_ont_pzm_ab_pzm
12237_p1_chr13_54370869_A_T	germline	dnm	dnm	dnm	hifi_dnm_ont_dnm_ab_dnm
12237_p1_chr13_72299473_T_C	germline	dnm	dnm	dnm	hifi_dnm_ont_dnm_ab_dnm
12237_p1_chr14_67542033_T_G	germline	dnm	dnm	dnm	hifi_dnm_ont_dnm_ab_dnm
12237_p1_chr14_94241883_T_C	germline	dnm	dnm	dnm	hifi_dnm_ont_dnm_ab_dnm
12237_p1_chr14_96545375_G_T	germline	dnm	dnm	dnm	hifi_dnm_ont_dnm_ab_dnm
12237_p1_chr15_34945405_G_A	germline	dnm	dnm	dnm	hifi_dnm_ont_dnm_ab_dnm
12237_p1_chr15_43449445_A_G	germline	dnm	dnm	dnm	hifi_dnm_ont_dnm_ab_dnm
12237_p1_chr15_50117202_A_G	germline	dnm	dnm	dnm	hifi_dnm_ont_dnm_ab_dnm
12237_p1_chr17_19818274_C_T	germline	dnm	dnm	dnm	hifi_dnm_ont_dnm_ab_dnm
12237_p1_chr18_11392259_G_T	germline	dnm	dnm	dnm	hifi_dnm_ont_dnm_ab_dnm
12237_p1_chr18_40998021_T_C	germline	cannot_determine	dnm	dnm	hifi_cannot_determine_ont_dnm_ab_dnm
12237_p1_chr18_79609023_C_T	germline	dnm	dnm	dnm	hifi_dnm_ont_dnm_ab_dnm
12237_p1_chr19_48590614_G_A	germline	dnm	dnm	dnm	hifi_dnm_ont_dnm_ab_dnm
12237_p1_chr19_48930792_G_A	germline	dnm	dnm	dnm	hifi_dnm_ont_dnm_ab_dnm
12237_p1_chr21_9433828_G_T	germline	dnm	pzm	dnm	hifi_dnm_ont_pzm_ab_dnm
12237_p1_chr22_6059805_G_T	postzygotic	pzm	cannot_determine	pzm	hifi_pzm_ont_cannot_determine_ab_pzm
12237_s1_chr1_24110005_C_T	germline	dnm	dnm	dnm	hifi_dnm_ont_dnm_ab_dnm
12237_s1_chr1_31691516_A_G	germline	dnm	dnm	dnm	hifi_dnm_ont_dnm_ab_dnm
12237_s1_chr2_15199086_C_A	germline	dnm	dnm	dnm	hifi_dnm_ont_dnm_ab_dnm
12237_s1_chr2_48781210_A_G	postzygotic	pzm	dnm	pzm	hifi_pzm_ont_dnm_ab_pzm
12237_s1_chr2_70558325_C_A	germline	dnm	dnm	dnm	hifi_dnm_ont_dnm_ab_dnm
12237_s1_chr2_125043676_T_C	germline	dnm	dnm	dnm	hifi_dnm_ont_dnm_ab_dnm
12237_s1_chr2_185486387_A_G	germline	dnm	dnm	pzm	hifi_dnm_ont_dnm_ab_pzm
12237_s1_chr3_181510866_G_C	germline	dnm	dnm	dnm	hifi_dnm_ont_dnm_ab_dnm
12237_s1_chr3_184123892_C_G	germline	dnm	dnm	dnm	hifi_dnm_ont_dnm_ab_dnm
12237_s1_chr3_185826698_C_T	germline	dnm	dnm	dnm	hifi_dnm_ont_dnm_ab_dnm
12237_s1_chr4_34525545_A_C	germline	dnm	dnm	dnm	hifi_dnm_ont_dnm_ab_dnm
12237_s1_chr4_84304592_A_T	postzygotic	pzm	dnm	pzm	hifi_pzm_ont_dnm_ab_pzm
12237_s1_chr4_95361943_G_C	germline	dnm	dnm	dnm	hifi_dnm_ont_dnm_ab_dnm
12237_s1_chr4_159119040_T_C	germline	dnm	dnm	pzm	hifi_dnm_ont_dnm_ab_pzm
12237_s1_chr5_2974193_T_C	germline	dnm	dnm	dnm	hifi_dnm_ont_dnm_ab_dnm
12237_s1_chr5_18044388_C_T	germline	dnm	dnm	dnm	hifi_dnm_ont_dnm_ab_dnm
12237_s1_chr5_86626647_A_G	germline	dnm	dnm	dnm	hifi_dnm_ont_dnm_ab_dnm
12237_s1_chr5_119476267_A_G	germline	dnm	pzm	dnm	hifi_dnm_ont_pzm_ab_dnm
12237_s1_chr5_142747546_T_A	germline	dnm	dnm	dnm	hifi_dnm_ont_dnm_ab_dnm
12237_s1_chr5_177096724_C_T	germline	dnm	dnm	dnm	hifi_dnm_ont_dnm_ab_dnm
12237_s1_chr6_17798396_C_T	germline	dnm	dnm	dnm	hifi_dnm_ont_dnm_ab_dnm
12237_s1_chr6_94130311_A_C	germline	dnm	dnm	dnm	hifi_dnm_ont_dnm_ab_dnm
12237_s1_chr6_103759903_G_A	germline	dnm	dnm	dnm	hifi_dnm_ont_dnm_ab_dnm
12237_s1_chr6_153821462_A_T	germline	dnm	dnm	dnm	hifi_dnm_ont_dnm_ab_dnm
12237_s1_chr7_8840057_C_T	germline	dnm	dnm	dnm	hifi_dnm_ont_dnm_ab_dnm
12237_s1_chr7_13574965_T_C	germline	dnm	dnm	dnm	hifi_dnm_ont_dnm_ab_dnm
12237_s1_chr7_146070897_T_C	germline	dnm	dnm	dnm	hifi_dnm_ont_dnm_ab_dnm
12237_s1_chr8_10305863_T_C	germline	dnm	dnm	dnm	hifi_dnm_ont_dnm_ab_dnm
12237_s1_chr8_13149736_T_C	germline	dnm	dnm	dnm	hifi_dnm_ont_dnm_ab_dnm
12237_s1_chr8_59521305_A_C	germline	dnm	dnm	dnm	hifi_dnm_ont_dnm_ab_dnm
12237_s1_chr8_68966959_A_G	germline	dnm	dnm	dnm	hifi_dnm_ont_dnm_ab_dnm
12237_s1_chr9_2792374_T_C	germline	dnm	dnm	dnm	hifi_dnm_ont_dnm_ab_dnm
12237_s1_chr9_16800345_G_A	germline	dnm	dnm	dnm	hifi_dnm_ont_dnm_ab_dnm
12237_s1_chr9_110566158_C_T	germline	cannot_determine	dnm	dnm	hifi_cannot_determine_ont_dnm_ab_dnm
12237_s1_chr9_127492145_G_A	germline	dnm	dnm	dnm	hifi_dnm_ont_dnm_ab_dnm
12237_s1_chr9_132636310_T_G	germline	dnm	dnm	dnm	hifi_dnm_ont_dnm_ab_dnm
12237_s1_chr10_14494183_A_T	postzygotic	pzm	cannot_determine	pzm	hifi_pzm_ont_cannot_determine_ab_pzm
12237_s1_chr10_81521964_T_C	postzygotic	pzm	cannot_determine	pzm	hifi_pzm_ont_cannot_determine_ab_pzm
12237_s1_chr10_84447367_A_C	germline	dnm	dnm	dnm	hifi_dnm_ont_dnm_ab_dnm
12237_s1_chr10_104358683_C_T	germline	dnm	dnm	dnm	hifi_dnm_ont_dnm_ab_dnm
12237_s1_chr10_121466715_G_A	germline	dnm	dnm	dnm	hifi_dnm_ont_dnm_ab_dnm
12237_s1_chr11_48919341_G_A	germline	dnm	dnm	dnm	hifi_dnm_ont_dnm_ab_dnm
12237_s1_chr11_62521467_T_C	germline	dnm	dnm	dnm	hifi_dnm_ont_dnm_ab_dnm
12237_s1_chr11_105647206_A_G	germline	dnm	dnm	pzm	hifi_dnm_ont_dnm_ab_pzm
12237_s1_chr13_54765586_T_C	germline	dnm	dnm	dnm	hifi_dnm_ont_dnm_ab_dnm
12237_s1_chr13_69774525_T_C	germline	dnm	dnm	dnm	hifi_dnm_ont_dnm_ab_dnm
12237_s1_chr13_98902301_G_A	germline	dnm	dnm	dnm	hifi_dnm_ont_dnm_ab_dnm
12237_s1_chr14_38519143_A_C	germline	dnm	dnm	pzm	hifi_dnm_ont_dnm_ab_pzm
12237_s1_chr14_52371472_G_A	postzygotic	pzm	pzm	pzm	hifi_pzm_ont_pzm_ab_pzm
12237_s1_chr14_71617978_C_T	postzygotic	pzm	cannot_determine	pzm	hifi_pzm_ont_cannot_determine_ab_pzm
12237_s1_chr15_44645343_C_T	postzygotic	pzm	pzm	pzm	hifi_pzm_ont_pzm_ab_pzm
12237_s1_chr15_77852416_G_A	germline	dnm	dnm	dnm	hifi_dnm_ont_dnm_ab_dnm
12237_s1_chr15_88878711_A_G	germline	cannot_determine	dnm	dnm	hifi_cannot_determine_ont_dnm_ab_dnm
12237_s1_chr15_94176844_A_C	postzygotic	pzm	dnm	dnm	hifi_pzm_ont_dnm_ab_dnm
12237_s1_chr16_13307166_C_A	germline	dnm	dnm	dnm	hifi_dnm_ont_dnm_ab_dnm
12237_s1_chr17_48439496_C_A	postzygotic	pzm	pzm	pzm	hifi_pzm_ont_pzm_ab_pzm
12237_s1_chr17_65546621_C_T	postzygotic	pzm	dnm	dnm	hifi_pzm_ont_dnm_ab_dnm
12237_s1_chr18_32744201_C_A	germline	cannot_determine	dnm	dnm	hifi_cannot_determine_ont_dnm_ab_dnm
12237_s1_chr18_39419977_T_G	postzygotic	pzm	pzm	pzm	hifi_pzm_ont_pzm_ab_pzm
12237_s1_chr19_25695236_C_A	postzygotic	pzm	dnm	pzm	hifi_pzm_ont_dnm_ab_pzm
12237_s1_chr20_43077041_C_A	germline	cannot_determine	dnm	dnm	hifi_cannot_determine_ont_dnm_ab_dnm
12237_s1_chr20_65628748_A_T	germline	dnm	dnm	dnm	hifi_dnm_ont_dnm_ab_dnm
12237_s1_chr21_11979045_C_T	germline	dnm	dnm	dnm	hifi_dnm_ont_dnm_ab_dnm
12237_s1_chr21_15406415_G_A	germline	dnm	dnm	dnm	hifi_dnm_ont_dnm_ab_dnm
12237_s1_chr21_31231497_T_A	germline	dnm	dnm	dnm	hifi_dnm_ont_dnm_ab_dnm
12237_s1_chr21_31231498_T_C	germline	dnm	dnm	dnm	hifi_dnm_ont_dnm_ab_dnm
12237_s1_chr21_40293380_A_G	germline	dnm	dnm	dnm	hifi_dnm_ont_dnm_ab_dnm
12237_s1_chr22_17701545_T_A	postzygotic	pzm	cannot_determine	pzm	hifi_pzm_ont_cannot_determine_ab_pzm
12237_s1_chr22_48857590_C_T	germline	dnm	dnm	dnm	hifi_dnm_ont_dnm_ab_dnm
12456_p1_chr1_39053847_T_G	postzygotic	pzm	pzm	dnm	hifi_pzm_ont_pzm_ab_dnm
12456_p1_chr1_54326623_T_C	germline	dnm	dnm	dnm	hifi_dnm_ont_dnm_ab_dnm
12456_p1_chr1_66136616_G_T	germline	cannot_determine	dnm	dnm	hifi_cannot_determine_ont_dnm_ab_dnm
12456_p1_chr1_97567939_G_C	germline	dnm	dnm	dnm	hifi_dnm_ont_dnm_ab_dnm
12456_p1_chr1_128722663_G_A	germline	dnm	pzm	dnm	hifi_dnm_ont_pzm_ab_dnm
12456_p1_chr1_150581989_G_A	germline	dnm	dnm	dnm	hifi_dnm_ont_dnm_ab_dnm
12456_p1_chr1_189328865_G_T	postzygotic	pzm	pzm	dnm	hifi_pzm_ont_pzm_ab_dnm
12456_p1_chr1_194696540_A_G	germline	dnm	dnm	dnm	hifi_dnm_ont_dnm_ab_dnm
12456_p1_chr2_26219148_A_G	germline	dnm	dnm	dnm	hifi_dnm_ont_dnm_ab_dnm
12456_p1_chr2_38140659_A_G	germline	dnm	dnm	dnm	hifi_dnm_ont_dnm_ab_dnm
12456_p1_chr2_69614553_G_A	germline	dnm	dnm	pzm	hifi_dnm_ont_dnm_ab_pzm
12456_p1_chr2_97139397_G_A	germline	dnm	dnm	dnm	hifi_dnm_ont_dnm_ab_dnm
12456_p1_chr2_113802730_A_G	germline	dnm	dnm	dnm	hifi_dnm_ont_dnm_ab_dnm
12456_p1_chr2_116753976_G_A	germline	dnm	dnm	dnm	hifi_dnm_ont_dnm_ab_dnm
12456_p1_chr2_124429377_T_A	postzygotic	pzm	pzm	pzm	hifi_pzm_ont_pzm_ab_pzm
12456_p1_chr2_168519001_T_C	germline	dnm	dnm	dnm	hifi_dnm_ont_dnm_ab_dnm
12456_p1_chr2_192325804_C_T	postzygotic	pzm	pzm	pzm	hifi_pzm_ont_pzm_ab_pzm
12456_p1_chr2_218414561_C_T	postzygotic	pzm	pzm	pzm	hifi_pzm_ont_pzm_ab_pzm
12456_p1_chr2_225728392_C_A	postzygotic	pzm	pzm	dnm	hifi_pzm_ont_pzm_ab_dnm
12456_p1_chr3_11891151_G_A	germline	dnm	dnm	dnm	hifi_dnm_ont_dnm_ab_dnm
12456_p1_chr3_121389191_T_C	germline	dnm	dnm	pzm	hifi_dnm_ont_dnm_ab_pzm
12456_p1_chr3_126514560_G_A	germline	dnm	dnm	dnm	hifi_dnm_ont_dnm_ab_dnm
12456_p1_chr3_132807521_C_T	germline	dnm	dnm	dnm	hifi_dnm_ont_dnm_ab_dnm
12456_p1_chr3_132807530_T_C	germline	dnm	dnm	dnm	hifi_dnm_ont_dnm_ab_dnm
12456_p1_chr3_141289605_G_A	germline	dnm	dnm	dnm	hifi_dnm_ont_dnm_ab_dnm
12456_p1_chr3_152887502_T_C	germline	cannot_determine	cannot_determine	dnm	hifi_cannot_determine_ont_cannot_determine_ab_dnm
12456_p1_chr3_190239309_T_C	germline	dnm	dnm	dnm	hifi_dnm_ont_dnm_ab_dnm
12456_p1_chr3_193613705_C_A	germline	dnm	dnm	dnm	hifi_dnm_ont_dnm_ab_dnm
12456_p1_chr4_87971999_G_A	germline	dnm	dnm	dnm	hifi_dnm_ont_dnm_ab_dnm
12456_p1_chr4_99013475_G_A	postzygotic	pzm	pzm	pzm	hifi_pzm_ont_pzm_ab_pzm
12456_p1_chr4_99036858_T_C	germline	dnm	dnm	dnm	hifi_dnm_ont_dnm_ab_dnm
12456_p1_chr4_126139733_C_G	germline	dnm	dnm	dnm	hifi_dnm_ont_dnm_ab_dnm
12456_p1_chr4_169191354_G_A	germline	dnm	dnm	dnm	hifi_dnm_ont_dnm_ab_dnm
12456_p1_chr4_184974472_C_T	germline	dnm	dnm	dnm	hifi_dnm_ont_dnm_ab_dnm
12456_p1_chr5_27808042_C_T	postzygotic	pzm	cannot_determine	pzm	hifi_pzm_ont_cannot_determine_ab_pzm
12456_p1_chr5_110568450_A_G	germline	dnm	dnm	dnm	hifi_dnm_ont_dnm_ab_dnm
12456_p1_chr5_145745106_G_C	postzygotic	pzm	pzm	dnm	hifi_pzm_ont_pzm_ab_dnm
12456_p1_chr5_159660373_T_C	postzygotic	pzm	pzm	pzm	hifi_pzm_ont_pzm_ab_pzm
12456_p1_chr5_172083156_T_C	germline	dnm	dnm	pzm	hifi_dnm_ont_dnm_ab_pzm
12456_p1_chr6_12212702_G_A	germline	dnm	dnm	dnm	hifi_dnm_ont_dnm_ab_dnm
12456_p1_chr6_67001608_T_C	postzygotic	pzm	pzm	pzm	hifi_pzm_ont_pzm_ab_pzm
12456_p1_chr6_71333872_A_C	germline	dnm	dnm	dnm	hifi_dnm_ont_dnm_ab_dnm
12456_p1_chr6_76172141_A_G	germline	dnm	cannot_determine	dnm	hifi_dnm_ont_cannot_determine_ab_dnm
12456_p1_chr6_155374641_G_A	germline	dnm	dnm	dnm	hifi_dnm_ont_dnm_ab_dnm
12456_p1_chr7_6965415_C_G	germline	dnm	dnm	dnm	hifi_dnm_ont_dnm_ab_dnm
12456_p1_chr7_17483555_C_T	germline	dnm	dnm	dnm	hifi_dnm_ont_dnm_ab_dnm
12456_p1_chr7_151834422_G_C	germline	dnm	dnm	dnm	hifi_dnm_ont_dnm_ab_dnm
12456_p1_chr8_40763799_G_A	germline	dnm	dnm	dnm	hifi_dnm_ont_dnm_ab_dnm
12456_p1_chr8_54663303_G_C	germline	dnm	dnm	pzm	hifi_dnm_ont_dnm_ab_pzm
12456_p1_chr8_72684854_G_A	postzygotic	pzm	pzm	pzm	hifi_pzm_ont_pzm_ab_pzm
12456_p1_chr8_84909143_T_C	germline	dnm	dnm	dnm	hifi_dnm_ont_dnm_ab_dnm
12456_p1_chr8_124293352_G_C	germline	dnm	dnm	dnm	hifi_dnm_ont_dnm_ab_dnm
12456_p1_chr8_134204887_C_T	postzygotic	pzm	pzm	pzm	hifi_pzm_ont_pzm_ab_pzm
12456_p1_chr9_16564956_C_T	germline	dnm	dnm	dnm	hifi_dnm_ont_dnm_ab_dnm
12456_p1_chr10_9902866_T_C	germline	dnm	dnm	dnm	hifi_dnm_ont_dnm_ab_dnm
12456_p1_chr10_122117901_G_A	germline	cannot_determine	cannot_determine	dnm	hifi_cannot_determine_ont_cannot_determine_ab_dnm
12456_p1_chr11_94968746_T_C	germline	dnm	dnm	dnm	hifi_dnm_ont_dnm_ab_dnm
12456_p1_chr11_105127785_G_T	postzygotic	pzm	pzm	pzm	hifi_pzm_ont_pzm_ab_pzm
12456_p1_chr11_120938445_G_A	postzygotic	pzm	pzm	pzm	hifi_pzm_ont_pzm_ab_pzm
12456_p1_chr12_18438109_C_G	germline	dnm	dnm	dnm	hifi_dnm_ont_dnm_ab_dnm
12456_p1_chr12_54725335_G_A	germline	dnm	dnm	dnm	hifi_dnm_ont_dnm_ab_dnm
12456_p1_chr12_75909403_C_T	germline	cannot_determine	cannot_determine	dnm	hifi_cannot_determine_ont_cannot_determine_ab_dnm
12456_p1_chr12_125841250_T_C	germline	dnm	cannot_determine	dnm	hifi_dnm_ont_cannot_determine_ab_dnm
12456_p1_chr13_45683272_T_C	germline	dnm	dnm	dnm	hifi_dnm_ont_dnm_ab_dnm
12456_p1_chr14_37604023_T_C	germline	dnm	dnm	dnm	hifi_dnm_ont_dnm_ab_dnm
12456_p1_chr15_37733871_T_C	germline	dnm	dnm	dnm	hifi_dnm_ont_dnm_ab_dnm
12456_p1_chr15_66155089_G_A	germline	dnm	dnm	dnm	hifi_dnm_ont_dnm_ab_dnm
12456_p1_chr15_73569110_G_T	germline	dnm	dnm	dnm	hifi_dnm_ont_dnm_ab_dnm
12456_p1_chr15_81224361_C_T	postzygotic	pzm	cannot_determine	pzm	hifi_pzm_ont_cannot_determine_ab_pzm
12456_p1_chr16_57295995_C_A	germline	dnm	dnm	dnm	hifi_dnm_ont_dnm_ab_dnm
12456_p1_chr17_22344505_G_A	germline	dnm	cannot_determine	dnm	hifi_dnm_ont_cannot_determine_ab_dnm
12456_p1_chr18_13462680_T_C	germline	dnm	dnm	dnm	hifi_dnm_ont_dnm_ab_dnm
12456_p1_chr18_32187716_C_A	germline	dnm	dnm	dnm	hifi_dnm_ont_dnm_ab_dnm
12456_p1_chr18_73886906_T_C	germline	cannot_determine	dnm	pzm	hifi_cannot_determine_ont_dnm_ab_pzm
12456_p1_chr19_16231596_C_T	germline	dnm	dnm	dnm	hifi_dnm_ont_dnm_ab_dnm
12456_p1_chr19_22432630_A_G	germline	cannot_determine	dnm	dnm	hifi_cannot_determine_ont_dnm_ab_dnm
12456_p1_chr21_33207353_G_A	germline	dnm	dnm	dnm	hifi_dnm_ont_dnm_ab_dnm
12456_p1_chr22_40061357_A_G	germline	dnm	dnm	dnm	hifi_dnm_ont_dnm_ab_dnm
12456_s1_chr1_23128890_C_A	germline	dnm	dnm	dnm	hifi_dnm_ont_dnm_ab_dnm
12456_s1_chr1_28035515_G_A	germline	dnm	dnm	dnm	hifi_dnm_ont_dnm_ab_dnm
12456_s1_chr1_104828025_G_A	germline	cannot_determine	dnm	dnm	hifi_cannot_determine_ont_dnm_ab_dnm
12456_s1_chr1_194178233_T_C	germline	dnm	dnm	dnm	hifi_dnm_ont_dnm_ab_dnm
12456_s1_chr1_213457494_G_A	germline	dnm	dnm	dnm	hifi_dnm_ont_dnm_ab_dnm
12456_s1_chr2_26576910_C_T	germline	dnm	dnm	dnm	hifi_dnm_ont_dnm_ab_dnm
12456_s1_chr2_37272123_C_A	germline	dnm	dnm	dnm	hifi_dnm_ont_dnm_ab_dnm
12456_s1_chr2_186338708_G_A	germline	dnm	dnm	dnm	hifi_dnm_ont_dnm_ab_dnm
12456_s1_chr3_8896925_G_A	postzygotic	pzm	pzm	pzm	hifi_pzm_ont_pzm_ab_pzm
12456_s1_chr3_11712172_G_A	germline	dnm	dnm	dnm	hifi_dnm_ont_dnm_ab_dnm
12456_s1_chr4_47981293_G_A	germline	dnm	dnm	dnm	hifi_dnm_ont_dnm_ab_dnm
12456_s1_chr4_113146373_A_G	germline	dnm	dnm	dnm	hifi_dnm_ont_dnm_ab_dnm
12456_s1_chr4_139196373_G_C	germline	dnm	dnm	dnm	hifi_dnm_ont_dnm_ab_dnm
12456_s1_chr4_180089864_A_G	germline	dnm	dnm	dnm	hifi_dnm_ont_dnm_ab_dnm
12456_s1_chr5_18287730_C_T	germline	dnm	cannot_determine	dnm	hifi_dnm_ont_cannot_determine_ab_dnm
12456_s1_chr5_61393398_G_A	germline	dnm	dnm	dnm	hifi_dnm_ont_dnm_ab_dnm
12456_s1_chr5_76611021_C_T	germline	dnm	dnm	dnm	hifi_dnm_ont_dnm_ab_dnm
12456_s1_chr5_82165909_G_C	germline	dnm	dnm	dnm	hifi_dnm_ont_dnm_ab_dnm
12456_s1_chr5_120124641_C_T	germline	cannot_determine	cannot_determine	dnm	hifi_cannot_determine_ont_cannot_determine_ab_dnm
12456_s1_chr5_141092257_G_A	germline	dnm	dnm	dnm	hifi_dnm_ont_dnm_ab_dnm
12456_s1_chr6_9383901_T_C	germline	dnm	dnm	dnm	hifi_dnm_ont_dnm_ab_dnm
12456_s1_chr6_30603634_G_A	postzygotic	pzm	pzm	pzm	hifi_pzm_ont_pzm_ab_pzm
12456_s1_chr6_51448526_T_C	germline	dnm	dnm	dnm	hifi_dnm_ont_dnm_ab_dnm
12456_s1_chr6_57194933_G_A	germline	dnm	dnm	dnm	hifi_dnm_ont_dnm_ab_dnm
12456_s1_chr6_143797179_T_G	postzygotic	pzm	cannot_determine	pzm	hifi_pzm_ont_cannot_determine_ab_pzm
12456_s1_chr6_159328372_G_A	germline	dnm	dnm	dnm	hifi_dnm_ont_dnm_ab_dnm
12456_s1_chr7_57835699_T_C	germline	dnm	dnm	dnm	hifi_dnm_ont_dnm_ab_dnm
12456_s1_chr7_58535279_T_A	germline	dnm	dnm	dnm	hifi_dnm_ont_dnm_ab_dnm
12456_s1_chr7_111552248_G_A	germline	dnm	dnm	dnm	hifi_dnm_ont_dnm_ab_dnm
12456_s1_chr7_113343692_C_T	germline	dnm	dnm	dnm	hifi_dnm_ont_dnm_ab_dnm
12456_s1_chr7_157945168_G_C	postzygotic	pzm	pzm	pzm	hifi_pzm_ont_pzm_ab_pzm
12456_s1_chr8_79183044_C_T	germline	dnm	dnm	dnm	hifi_dnm_ont_dnm_ab_dnm
12456_s1_chr8_95204683_C_A	germline	dnm	dnm	dnm	hifi_dnm_ont_dnm_ab_dnm
12456_s1_chr8_108237534_T_A	germline	dnm	dnm	dnm	hifi_dnm_ont_dnm_ab_dnm
12456_s1_chr9_110539288_A_C	germline	dnm	dnm	dnm	hifi_dnm_ont_dnm_ab_dnm
12456_s1_chr9_125556584_G_A	germline	dnm	dnm	dnm	hifi_dnm_ont_dnm_ab_dnm
12456_s1_chr9_140373696_C_G	germline	dnm	dnm	dnm	hifi_dnm_ont_dnm_ab_dnm
12456_s1_chr9_148918357_C_A	germline	dnm	dnm	dnm	hifi_dnm_ont_dnm_ab_dnm
12456_s1_chr10_162789_A_G	germline	dnm	dnm	dnm	hifi_dnm_ont_dnm_ab_dnm
12456_s1_chr10_7248862_C_G	germline	dnm	dnm	dnm	hifi_dnm_ont_dnm_ab_dnm
12456_s1_chr10_45544423_G_A	germline	dnm	dnm	dnm	hifi_dnm_ont_dnm_ab_dnm
12456_s1_chr10_95439601_G_T	germline	dnm	dnm	dnm	hifi_dnm_ont_dnm_ab_dnm
12456_s1_chr10_116317275_G_A	germline	dnm	dnm	dnm	hifi_dnm_ont_dnm_ab_dnm
12456_s1_chr11_3757189_G_A	germline	dnm	dnm	dnm	hifi_dnm_ont_dnm_ab_dnm
12456_s1_chr11_42117701_G_T	germline	dnm	dnm	dnm	hifi_dnm_ont_dnm_ab_dnm
12456_s1_chr11_82224304_C_A	germline	dnm	dnm	dnm	hifi_dnm_ont_dnm_ab_dnm
12456_s1_chr11_113254322_T_C	germline	dnm	dnm	dnm	hifi_dnm_ont_dnm_ab_dnm
12456_s1_chr12_806169_G_A	germline	dnm	dnm	dnm	hifi_dnm_ont_dnm_ab_dnm
12456_s1_chr12_12708017_G_A	germline	dnm	dnm	dnm	hifi_dnm_ont_dnm_ab_dnm
12456_s1_chr12_18138183_C_T	germline	dnm	dnm	dnm	hifi_dnm_ont_dnm_ab_dnm
12456_s1_chr12_28801952_C_T	germline	dnm	dnm	dnm	hifi_dnm_ont_dnm_ab_dnm
12456_s1_chr12_40322651_A_G	germline	dnm	dnm	dnm	hifi_dnm_ont_dnm_ab_dnm
12456_s1_chr12_53067338_C_T	germline	dnm	dnm	dnm	hifi_dnm_ont_dnm_ab_dnm
12456_s1_chr12_91142847_A_G	germline	dnm	dnm	dnm	hifi_dnm_ont_dnm_ab_dnm
12456_s1_chr12_96068254_A_G	germline	dnm	dnm	dnm	hifi_dnm_ont_dnm_ab_dnm
12456_s1_chr12_102353618_T_C	germline	dnm	dnm	dnm	hifi_dnm_ont_dnm_ab_dnm
12456_s1_chr12_118482346_T_A	postzygotic	pzm	pzm	dnm	hifi_pzm_ont_pzm_ab_dnm
12456_s1_chr13_37673397_C_T	germline	dnm	dnm	pzm	hifi_dnm_ont_dnm_ab_pzm
12456_s1_chr13_83822567_C_T	germline	dnm	dnm	dnm	hifi_dnm_ont_dnm_ab_dnm
12456_s1_chr14_100804666_T_G	germline	cannot_determine	cannot_determine	dnm	hifi_cannot_determine_ont_cannot_determine_ab_dnm
12456_s1_chr16_6646837_T_C	germline	dnm	dnm	dnm	hifi_dnm_ont_dnm_ab_dnm
12456_s1_chr16_25314332_C_A	germline	dnm	dnm	dnm	hifi_dnm_ont_dnm_ab_dnm
12456_s1_chr16_52179461_A_C	germline	dnm	cannot_determine	dnm	hifi_dnm_ont_cannot_determine_ab_dnm
12456_s1_chr16_54016415_A_G	germline	cannot_determine	dnm	dnm	hifi_cannot_determine_ont_dnm_ab_dnm
12456_s1_chr16_70842812_G_A	germline	dnm	dnm	dnm	hifi_dnm_ont_dnm_ab_dnm
12456_s1_chr17_20148811_G_A	germline	dnm	dnm	dnm	hifi_dnm_ont_dnm_ab_dnm
12456_s1_chr17_41230165_A_G	germline	dnm	dnm	dnm	hifi_dnm_ont_dnm_ab_dnm
12456_s1_chr17_60920366_G_T	germline	dnm	dnm	dnm	hifi_dnm_ont_dnm_ab_dnm
12456_s1_chr18_46652099_G_A	postzygotic	pzm	pzm	pzm	hifi_pzm_ont_pzm_ab_pzm
12456_s1_chr19_47349773_A_T	germline	dnm	dnm	dnm	hifi_dnm_ont_dnm_ab_dnm
12456_s1_chr20_9708167_T_C	germline	dnm	dnm	dnm	hifi_dnm_ont_dnm_ab_dnm
12456_s1_chr20_11281425_G_A	germline	dnm	dnm	dnm	hifi_dnm_ont_dnm_ab_dnm
12456_s1_chr20_59611564_G_A	germline	dnm	dnm	dnm	hifi_dnm_ont_dnm_ab_dnm
12456_s1_chr21_18458852_G_A	germline	dnm	cannot_determine	dnm	hifi_dnm_ont_cannot_determine_ab_dnm
12456_s1_chr21_35749121_G_T	postzygotic	pzm	cannot_determine	dnm	hifi_pzm_ont_cannot_determine_ab_dnm
12456_s1_chr22_19193846_A_T	germline	cannot_determine	cannot_determine	dnm	hifi_cannot_determine_ont_cannot_determine_ab_dnm
12651_p1_chr1_3475585_G_A	germline	dnm	dnm	dnm	hifi_dnm_ont_dnm_ab_dnm
12651_p1_chr1_7635782_A_T	germline	dnm	dnm	dnm	hifi_dnm_ont_dnm_ab_dnm
12651_p1_chr1_72910034_A_G	germline	dnm	dnm	pzm	hifi_dnm_ont_dnm_ab_pzm
12651_p1_chr1_85113268_T_C	germline	dnm	dnm	dnm	hifi_dnm_ont_dnm_ab_dnm
12651_p1_chr1_91040297_G_T	germline	dnm	dnm	dnm	hifi_dnm_ont_dnm_ab_dnm
12651_p1_chr1_183375538_G_A	germline	dnm	dnm	dnm	hifi_dnm_ont_dnm_ab_dnm
12651_p1_chr1_215299570_A_T	germline	dnm	dnm	dnm	hifi_dnm_ont_dnm_ab_dnm
12651_p1_chr1_221125867_G_A	postzygotic	pzm	dnm	pzm	hifi_pzm_ont_dnm_ab_pzm
12651_p1_chr2_41350944_G_C	germline	dnm	dnm	dnm	hifi_dnm_ont_dnm_ab_dnm
12651_p1_chr2_57031645_C_T	germline	dnm	dnm	dnm	hifi_dnm_ont_dnm_ab_dnm
12651_p1_chr2_87124964_A_G	germline	dnm	dnm	dnm	hifi_dnm_ont_dnm_ab_dnm
12651_p1_chr2_150825181_A_C	germline	dnm	dnm	pzm	hifi_dnm_ont_dnm_ab_pzm
12651_p1_chr2_163987560_A_G	germline	dnm	dnm	dnm	hifi_dnm_ont_dnm_ab_dnm
12651_p1_chr2_193284137_C_G	germline	cannot_determine	dnm	dnm	hifi_cannot_determine_ont_dnm_ab_dnm
12651_p1_chr2_240912415_G_A	germline	dnm	dnm	dnm	hifi_dnm_ont_dnm_ab_dnm
12651_p1_chr2_240912416_C_A	germline	dnm	dnm	dnm	hifi_dnm_ont_dnm_ab_dnm
12651_p1_chr3_7907965_T_C	germline	dnm	dnm	dnm	hifi_dnm_ont_dnm_ab_dnm
12651_p1_chr3_96955809_T_C	germline	dnm	dnm	dnm	hifi_dnm_ont_dnm_ab_dnm
12651_p1_chr3_105450523_G_C	germline	cannot_determine	cannot_determine	dnm	hifi_cannot_determine_ont_cannot_determine_ab_dnm
12651_p1_chr3_147009955_T_A	germline	dnm	dnm	dnm	hifi_dnm_ont_dnm_ab_dnm
12651_p1_chr4_22648680_C_A	germline	dnm	dnm	dnm	hifi_dnm_ont_dnm_ab_dnm
12651_p1_chr4_101172732_C_T	germline	dnm	cannot_determine	dnm	hifi_dnm_ont_cannot_determine_ab_dnm
12651_p1_chr4_107149180_T_C	germline	dnm	dnm	pzm	hifi_dnm_ont_dnm_ab_pzm
12651_p1_chr4_113396347_C_A	germline	dnm	dnm	dnm	hifi_dnm_ont_dnm_ab_dnm
12651_p1_chr4_133583753_G_A	germline	dnm	dnm	pzm	hifi_dnm_ont_dnm_ab_pzm
12651_p1_chr4_145125985_C_T	germline	dnm	dnm	dnm	hifi_dnm_ont_dnm_ab_dnm
12651_p1_chr4_160059062_G_A	germline	dnm	dnm	dnm	hifi_dnm_ont_dnm_ab_dnm
12651_p1_chr5_68817516_T_G	germline	dnm	dnm	dnm	hifi_dnm_ont_dnm_ab_dnm
12651_p1_chr5_72886469_C_T	germline	dnm	dnm	dnm	hifi_dnm_ont_dnm_ab_dnm
12651_p1_chr5_102653739_G_A	germline	dnm	dnm	dnm	hifi_dnm_ont_dnm_ab_dnm
12651_p1_chr5_107348448_T_G	germline	dnm	dnm	dnm	hifi_dnm_ont_dnm_ab_dnm
12651_p1_chr5_126566989_G_A	postzygotic	pzm	pzm	pzm	hifi_pzm_ont_pzm_ab_pzm
12651_p1_chr5_137209531_T_A	germline	dnm	dnm	dnm	hifi_dnm_ont_dnm_ab_dnm
12651_p1_chr5_143512140_T_C	postzygotic	dnm	pzm	pzm	hifi_dnm_ont_pzm_ab_pzm
12651_p1_chr6_35693988_A_G	germline	dnm	dnm	dnm	hifi_dnm_ont_dnm_ab_dnm
12651_p1_chr6_80634219_C_T	germline	dnm	dnm	dnm	hifi_dnm_ont_dnm_ab_dnm
12651_p1_chr6_92031879_A_T	germline	dnm	dnm	dnm	hifi_dnm_ont_dnm_ab_dnm
12651_p1_chr6_95852092_G_C	germline	dnm	dnm	dnm	hifi_dnm_ont_dnm_ab_dnm
12651_p1_chr6_119935794_C_G	germline	dnm	dnm	pzm	hifi_dnm_ont_dnm_ab_pzm
12651_p1_chr6_121874181_T_C	germline	dnm	dnm	dnm	hifi_dnm_ont_dnm_ab_dnm
12651_p1_chr6_159655134_C_T	germline	dnm	dnm	dnm	hifi_dnm_ont_dnm_ab_dnm
12651_p1_chr7_17818706_G_T	germline	dnm	dnm	dnm	hifi_dnm_ont_dnm_ab_dnm
12651_p1_chr7_37234590_C_G	germline	dnm	dnm	dnm	hifi_dnm_ont_dnm_ab_dnm
12651_p1_chr7_45024624_C_T	germline	dnm	dnm	dnm	hifi_dnm_ont_dnm_ab_dnm
12651_p1_chr7_45551341_T_A	germline	dnm	dnm	dnm	hifi_dnm_ont_dnm_ab_dnm
12651_p1_chr7_121198126_A_T	germline	dnm	cannot_determine	dnm	hifi_dnm_ont_cannot_determine_ab_dnm
12651_p1_chr8_622222_A_G	germline	dnm	dnm	dnm	hifi_dnm_ont_dnm_ab_dnm
12651_p1_chr8_16104556_T_C	germline	dnm	dnm	dnm	hifi_dnm_ont_dnm_ab_dnm
12651_p1_chr8_89305827_T_C	germline	dnm	dnm	dnm	hifi_dnm_ont_dnm_ab_dnm
12651_p1_chr8_105053978_T_C	germline	dnm	dnm	dnm	hifi_dnm_ont_dnm_ab_dnm
12651_p1_chr8_105053989_A_T	germline	dnm	dnm	dnm	hifi_dnm_ont_dnm_ab_dnm
12651_p1_chr8_109996468_T_G	germline	dnm	dnm	dnm	hifi_dnm_ont_dnm_ab_dnm
12651_p1_chr8_116685485_G_A	germline	dnm	dnm	dnm	hifi_dnm_ont_dnm_ab_dnm
12651_p1_chr9_44857443_C_T	germline	cannot_determine	dnm	dnm	hifi_cannot_determine_ont_dnm_ab_dnm
12651_p1_chr9_76546733_C_T	germline	dnm	dnm	dnm	hifi_dnm_ont_dnm_ab_dnm
12651_p1_chr9_98315757_G_A	germline	dnm	dnm	dnm	hifi_dnm_ont_dnm_ab_dnm
12651_p1_chr11_8158871_G_T	germline	dnm	dnm	dnm	hifi_dnm_ont_dnm_ab_dnm
12651_p1_chr11_103139489_A_G	germline	dnm	dnm	dnm	hifi_dnm_ont_dnm_ab_dnm
12651_p1_chr11_107563658_G_C	germline	dnm	dnm	dnm	hifi_dnm_ont_dnm_ab_dnm
12651_p1_chr11_129685499_T_C	germline	dnm	dnm	dnm	hifi_dnm_ont_dnm_ab_dnm
12651_p1_chr12_26741463_C_T	postzygotic	pzm	pzm	pzm	hifi_pzm_ont_pzm_ab_pzm
12651_p1_chr12_83242264_A_C	germline	dnm	pzm	dnm	hifi_dnm_ont_pzm_ab_dnm
12651_p1_chr12_87647415_G_A	germline	dnm	dnm	dnm	hifi_dnm_ont_dnm_ab_dnm
12651_p1_chr12_92613422_T_C	germline	cannot_determine	cannot_determine	dnm	hifi_cannot_determine_ont_cannot_determine_ab_dnm
12651_p1_chr12_94546873_C_T	germline	dnm	dnm	dnm	hifi_dnm_ont_dnm_ab_dnm
12651_p1_chr12_111361183_A_T	germline	dnm	dnm	dnm	hifi_dnm_ont_dnm_ab_dnm
12651_p1_chr12_115690206_G_A	germline	dnm	dnm	dnm	hifi_dnm_ont_dnm_ab_dnm
12651_p1_chr13_10573900_A_G	postzygotic	pzm	cannot_determine	pzm	hifi_pzm_ont_cannot_determine_ab_pzm
12651_p1_chr14_55199869_A_G	germline	dnm	dnm	dnm	hifi_dnm_ont_dnm_ab_dnm
12651_p1_chr14_78258268_G_A	germline	dnm	cannot_determine	dnm	hifi_dnm_ont_cannot_determine_ab_dnm
12651_p1_chr15_23238584_G_A	germline	dnm	dnm	dnm	hifi_dnm_ont_dnm_ab_dnm
12651_p1_chr15_23329557_A_G	germline	dnm	dnm	dnm	hifi_dnm_ont_dnm_ab_dnm
12651_p1_chr15_27425137_G_A	germline	cannot_determine	dnm	pzm	hifi_cannot_determine_ont_dnm_ab_pzm
12651_p1_chr15_35279493_C_T	germline	dnm	dnm	dnm	hifi_dnm_ont_dnm_ab_dnm
12651_p1_chr15_38934140_T_C	germline	dnm	dnm	dnm	hifi_dnm_ont_dnm_ab_dnm
12651_p1_chr15_87085288_G_A	germline	dnm	dnm	dnm	hifi_dnm_ont_dnm_ab_dnm
12651_p1_chr16_20908128_C_T	germline	cannot_determine	dnm	dnm	hifi_cannot_determine_ont_dnm_ab_dnm
12651_p1_chr16_77324063_C_T	germline	dnm	dnm	dnm	hifi_dnm_ont_dnm_ab_dnm
12651_p1_chr17_1468865_C_T	germline	dnm	dnm	dnm	hifi_dnm_ont_dnm_ab_dnm
12651_p1_chr17_21963505_C_T	germline	dnm	cannot_determine	pzm	hifi_dnm_ont_cannot_determine_ab_pzm
12651_p1_chr17_54072396_T_G	germline	dnm	dnm	dnm	hifi_dnm_ont_dnm_ab_dnm
12651_p1_chr18_54626112_A_G	germline	dnm	dnm	dnm	hifi_dnm_ont_dnm_ab_dnm
12651_p1_chr19_39996865_G_C	postzygotic	pzm	dnm	pzm	hifi_pzm_ont_dnm_ab_pzm
12651_p1_chr19_39996866_A_G	postzygotic	pzm	dnm	pzm	hifi_pzm_ont_dnm_ab_pzm
12651_p1_chr20_35868328_A_T	postzygotic	pzm	pzm	pzm	hifi_pzm_ont_pzm_ab_pzm
12651_p1_chr21_36969706_C_T	germline	dnm	dnm	dnm	hifi_dnm_ont_dnm_ab_dnm
12651_p1_chr22_28267268_C_A	germline	dnm	dnm	dnm	hifi_dnm_ont_dnm_ab_dnm
12651_p1_chr22_50048394_C_T	germline	dnm	dnm	dnm	hifi_dnm_ont_dnm_ab_dnm
12651_s1_chr1_2422270_C_T	germline	dnm	dnm	dnm	hifi_dnm_ont_dnm_ab_dnm
12651_s1_chr1_30026250_T_C	germline	dnm	dnm	dnm	hifi_dnm_ont_dnm_ab_dnm
12651_s1_chr1_64035189_C_T	germline	dnm	dnm	dnm	hifi_dnm_ont_dnm_ab_dnm
12651_s1_chr1_71945015_G_C	germline	dnm	dnm	dnm	hifi_dnm_ont_dnm_ab_dnm
12651_s1_chr1_115563952_G_A	germline	dnm	dnm	dnm	hifi_dnm_ont_dnm_ab_dnm
12651_s1_chr1_184360344_G_A	germline	dnm	cannot_determine	dnm	hifi_dnm_ont_cannot_determine_ab_dnm
12651_s1_chr1_209128206_T_G	germline	dnm	dnm	dnm	hifi_dnm_ont_dnm_ab_dnm
12651_s1_chr2_78967077_C_T	germline	dnm	dnm	dnm	hifi_dnm_ont_dnm_ab_dnm
12651_s1_chr2_99437652_C_T	postzygotic	cannot_determine	pzm	pzm	hifi_cannot_determine_ont_pzm_ab_pzm
12651_s1_chr2_111894758_G_A	postzygotic	pzm	pzm	dnm	hifi_pzm_ont_pzm_ab_dnm
12651_s1_chr2_124795068_C_T	germline	dnm	dnm	pzm	hifi_dnm_ont_dnm_ab_pzm
12651_s1_chr2_195116268_T_C	germline	dnm	dnm	dnm	hifi_dnm_ont_dnm_ab_dnm
12651_s1_chr3_52826946_A_G	germline	dnm	dnm	dnm	hifi_dnm_ont_dnm_ab_dnm
12651_s1_chr3_74912816_C_T	germline	cannot_determine	dnm	dnm	hifi_cannot_determine_ont_dnm_ab_dnm
12651_s1_chr3_76917550_A_C	germline	dnm	dnm	dnm	hifi_dnm_ont_dnm_ab_dnm
12651_s1_chr3_83094391_C_G	germline	dnm	cannot_determine	pzm	hifi_dnm_ont_cannot_determine_ab_pzm
12651_s1_chr4_4173067_C_T	germline	dnm	dnm	dnm	hifi_dnm_ont_dnm_ab_dnm
12651_s1_chr4_141170033_G_C	germline	dnm	dnm	dnm	hifi_dnm_ont_dnm_ab_dnm
12651_s1_chr5_60526299_A_G	germline	dnm	dnm	dnm	hifi_dnm_ont_dnm_ab_dnm
12651_s1_chr5_73892356_C_T	germline	dnm	dnm	dnm	hifi_dnm_ont_dnm_ab_dnm
12651_s1_chr5_99950181_A_G	germline	dnm	dnm	dnm	hifi_dnm_ont_dnm_ab_dnm
12651_s1_chr5_145400194_C_T	germline	dnm	dnm	dnm	hifi_dnm_ont_dnm_ab_dnm
12651_s1_chr5_176822772_A_G	germline	dnm	dnm	dnm	hifi_dnm_ont_dnm_ab_dnm
12651_s1_chr6_38223865_C_T	germline	dnm	dnm	pzm	hifi_dnm_ont_dnm_ab_pzm
12651_s1_chr6_40189371_C_T	germline	dnm	dnm	pzm	hifi_dnm_ont_dnm_ab_pzm
12651_s1_chr6_50342786_C_T	germline	dnm	dnm	dnm	hifi_dnm_ont_dnm_ab_dnm
12651_s1_chr6_57172307_T_A	germline	dnm	dnm	dnm	hifi_dnm_ont_dnm_ab_dnm
12651_s1_chr6_104654925_C_A	germline	dnm	dnm	dnm	hifi_dnm_ont_dnm_ab_dnm
12651_s1_chr6_164547993_C_G	germline	dnm	dnm	dnm	hifi_dnm_ont_dnm_ab_dnm
12651_s1_chr7_29412271_G_A	germline	dnm	dnm	pzm	hifi_dnm_ont_dnm_ab_pzm
12651_s1_chr7_33569158_C_T	germline	dnm	dnm	dnm	hifi_dnm_ont_dnm_ab_dnm
12651_s1_chr7_48999815_A_T	germline	dnm	dnm	dnm	hifi_dnm_ont_dnm_ab_dnm
12651_s1_chr7_56997975_A_G	germline	dnm	dnm	dnm	hifi_dnm_ont_dnm_ab_dnm
12651_s1_chr7_73688763_G_T	germline	dnm	dnm	dnm	hifi_dnm_ont_dnm_ab_dnm
12651_s1_chr7_88757484_G_A	germline	dnm	dnm	dnm	hifi_dnm_ont_dnm_ab_dnm
12651_s1_chr7_90374668_T_C	germline	dnm	dnm	dnm	hifi_dnm_ont_dnm_ab_dnm
12651_s1_chr7_99534191_C_T	germline	dnm	dnm	dnm	hifi_dnm_ont_dnm_ab_dnm
12651_s1_chr7_151403159_T_C	germline	dnm	dnm	dnm	hifi_dnm_ont_dnm_ab_dnm
12651_s1_chr8_2134055_T_C	germline	dnm	dnm	dnm	hifi_dnm_ont_dnm_ab_dnm
12651_s1_chr8_17878788_G_A	germline	dnm	dnm	dnm	hifi_dnm_ont_dnm_ab_dnm
12651_s1_chr8_24209903_C_T	germline	dnm	dnm	dnm	hifi_dnm_ont_dnm_ab_dnm
12651_s1_chr8_63225296_G_A	germline	dnm	dnm	dnm	hifi_dnm_ont_dnm_ab_dnm
12651_s1_chr8_79404092_C_A	germline	dnm	dnm	dnm	hifi_dnm_ont_dnm_ab_dnm
12651_s1_chr8_80150448_G_A	germline	dnm	dnm	dnm	hifi_dnm_ont_dnm_ab_dnm
12651_s1_chr8_94459119_G_A	germline	dnm	dnm	dnm	hifi_dnm_ont_dnm_ab_dnm
12651_s1_chr9_79414979_G_C	germline	dnm	cannot_determine	dnm	hifi_dnm_ont_cannot_determine_ab_dnm
12651_s1_chr9_98845494_G_C	germline	dnm	dnm	dnm	hifi_dnm_ont_dnm_ab_dnm
12651_s1_chr9_112515549_C_T	germline	dnm	dnm	dnm	hifi_dnm_ont_dnm_ab_dnm
12651_s1_chr9_144931112_A_G	germline	dnm	dnm	dnm	hifi_dnm_ont_dnm_ab_dnm
12651_s1_chr10_29331333_C_A	germline	dnm	pzm	dnm	hifi_dnm_ont_pzm_ab_dnm
12651_s1_chr10_59083892_C_T	germline	dnm	dnm	dnm	hifi_dnm_ont_dnm_ab_dnm
12651_s1_chr10_113740695_C_T	germline	dnm	dnm	pzm	hifi_dnm_ont_dnm_ab_pzm
12651_s1_chr11_66081443_C_T	germline	dnm	dnm	dnm	hifi_dnm_ont_dnm_ab_dnm
12651_s1_chr11_81201185_G_A	germline	dnm	dnm	dnm	hifi_dnm_ont_dnm_ab_dnm
12651_s1_chr12_47170644_C_T	germline	dnm	dnm	dnm	hifi_dnm_ont_dnm_ab_dnm
12651_s1_chr13_70328025_A_G	germline	dnm	dnm	dnm	hifi_dnm_ont_dnm_ab_dnm
12651_s1_chr14_32127402_C_T	germline	dnm	dnm	dnm	hifi_dnm_ont_dnm_ab_dnm
12651_s1_chr14_51759325_G_A	germline	dnm	dnm	dnm	hifi_dnm_ont_dnm_ab_dnm
12651_s1_chr14_84881331_C_T	germline	dnm	dnm	dnm	hifi_dnm_ont_dnm_ab_dnm
12651_s1_chr15_19304774_C_T	postzygotic	pzm	pzm	pzm	hifi_pzm_ont_pzm_ab_pzm
12651_s1_chr15_66661445_G_A	germline	dnm	dnm	pzm	hifi_dnm_ont_dnm_ab_pzm
12651_s1_chr15_84989369_C_T	germline	dnm	dnm	dnm	hifi_dnm_ont_dnm_ab_dnm
12651_s1_chr16_6410693_C_T	germline	dnm	dnm	dnm	hifi_dnm_ont_dnm_ab_dnm
12651_s1_chr16_15918521_G_A	germline	dnm	dnm	dnm	hifi_dnm_ont_dnm_ab_dnm
12651_s1_chr16_26381423_C_A	postzygotic	pzm	pzm	pzm	hifi_pzm_ont_pzm_ab_pzm
12651_s1_chr16_30425666_A_C	germline	dnm	dnm	dnm	hifi_dnm_ont_dnm_ab_dnm
12651_s1_chr16_85579179_A_C	postzygotic	pzm	pzm	pzm	hifi_pzm_ont_pzm_ab_pzm
12651_s1_chr18_26886929_C_T	germline	dnm	dnm	dnm	hifi_dnm_ont_dnm_ab_dnm
12651_s1_chr18_60508234_G_C	germline	dnm	dnm	dnm	hifi_dnm_ont_dnm_ab_dnm
12651_s1_chr19_30918843_A_G	germline	dnm	dnm	dnm	hifi_dnm_ont_dnm_ab_dnm
12651_s1_chr19_40116457_G_A	germline	dnm	dnm	dnm	hifi_dnm_ont_dnm_ab_dnm
12651_s1_chr19_46729342_A_G	germline	dnm	dnm	pzm	hifi_dnm_ont_dnm_ab_pzm
12651_s1_chr20_278836_T_A	germline	dnm	dnm	pzm	hifi_dnm_ont_dnm_ab_pzm
12651_s1_chr20_34810654_C_T	germline	dnm	dnm	pzm	hifi_dnm_ont_dnm_ab_pzm
12651_s1_chr22_6255692_C_T	postzygotic	pzm	pzm	pzm	hifi_pzm_ont_pzm_ab_pzm
12826_p1_chr1_8071418_A_G	postzygotic	pzm	pzm	pzm	hifi_pzm_ont_pzm_ab_pzm
12826_p1_chr1_19664420_G_T	germline	dnm	pzm	dnm	hifi_dnm_ont_pzm_ab_dnm
12826_p1_chr1_27979143_T_C	germline	dnm	dnm	dnm	hifi_dnm_ont_dnm_ab_dnm
12826_p1_chr1_60579061_C_G	postzygotic	pzm	pzm	pzm	hifi_pzm_ont_pzm_ab_pzm
12826_p1_chr1_69349480_A_G	germline	dnm	dnm	dnm	hifi_dnm_ont_dnm_ab_dnm
12826_p1_chr1_199310107_G_A	postzygotic	pzm	pzm	pzm	hifi_pzm_ont_pzm_ab_pzm
12826_p1_chr1_210480992_T_C	germline	dnm	dnm	dnm	hifi_dnm_ont_dnm_ab_dnm
12826_p1_chr1_213309406_G_A	germline	cannot_determine	dnm	dnm	hifi_cannot_determine_ont_dnm_ab_dnm
12826_p1_chr1_223845474_G_A	germline	dnm	pzm	dnm	hifi_dnm_ont_pzm_ab_dnm
12826_p1_chr1_228969783_A_G	germline	dnm	dnm	dnm	hifi_dnm_ont_dnm_ab_dnm
12826_p1_chr2_33267619_T_A	germline	dnm	dnm	dnm	hifi_dnm_ont_dnm_ab_dnm
12826_p1_chr2_47347327_C_A	germline	dnm	dnm	dnm	hifi_dnm_ont_dnm_ab_dnm
12826_p1_chr2_92029697_C_T	germline	dnm	cannot_determine	dnm	hifi_dnm_ont_cannot_determine_ab_dnm
12826_p1_chr2_103507676_G_A	germline	dnm	dnm	dnm	hifi_dnm_ont_dnm_ab_dnm
12826_p1_chr2_107388304_G_A	germline	dnm	dnm	dnm	hifi_dnm_ont_dnm_ab_dnm
12826_p1_chr2_139564678_G_C	germline	dnm	dnm	pzm	hifi_dnm_ont_dnm_ab_pzm
12826_p1_chr2_143102149_C_T	germline	cannot_determine	dnm	dnm	hifi_cannot_determine_ont_dnm_ab_dnm
12826_p1_chr2_203240648_A_G	germline	dnm	dnm	dnm	hifi_dnm_ont_dnm_ab_dnm
12826_p1_chr3_38589949_C_T	germline	dnm	dnm	dnm	hifi_dnm_ont_dnm_ab_dnm
12826_p1_chr3_166631098_T_C	germline	dnm	dnm	dnm	hifi_dnm_ont_dnm_ab_dnm
12826_p1_chr3_193041297_T_C	postzygotic	pzm	pzm	dnm	hifi_pzm_ont_pzm_ab_dnm
12826_p1_chr4_6610020_G_A	germline	dnm	dnm	dnm	hifi_dnm_ont_dnm_ab_dnm
12826_p1_chr4_32379247_T_A	postzygotic	pzm	pzm	pzm	hifi_pzm_ont_pzm_ab_pzm
12826_p1_chr4_33932224_T_C	germline	dnm	dnm	dnm	hifi_dnm_ont_dnm_ab_dnm
12826_p1_chr4_44305246_T_A	germline	dnm	dnm	dnm	hifi_dnm_ont_dnm_ab_dnm
12826_p1_chr4_131338434_A_C	germline	dnm	pzm	dnm	hifi_dnm_ont_pzm_ab_dnm
12826_p1_chr5_882629_G_A	germline	dnm	dnm	dnm	hifi_dnm_ont_dnm_ab_dnm
12826_p1_chr5_52965413_C_T	postzygotic	pzm	pzm	pzm	hifi_pzm_ont_pzm_ab_pzm
12826_p1_chr5_105880835_T_C	germline	dnm	dnm	dnm	hifi_dnm_ont_dnm_ab_dnm
12826_p1_chr5_125483703_C_T	germline	dnm	dnm	dnm	hifi_dnm_ont_dnm_ab_dnm
12826_p1_chr5_141149113_T_G	germline	dnm	pzm	dnm	hifi_dnm_ont_pzm_ab_dnm
12826_p1_chr5_162698817_C_G	postzygotic	pzm	pzm	pzm	hifi_pzm_ont_pzm_ab_pzm
12826_p1_chr5_170633189_C_T	germline	dnm	cannot_determine	dnm	hifi_dnm_ont_cannot_determine_ab_dnm
12826_p1_chr5_178358749_C_T	germline	dnm	cannot_determine	pzm	hifi_dnm_ont_cannot_determine_ab_pzm
12826_p1_chr6_151981962_T_G	germline	dnm	dnm	dnm	hifi_dnm_ont_dnm_ab_dnm
12826_p1_chr7_168720_C_G	germline	dnm	dnm	pzm	hifi_dnm_ont_dnm_ab_pzm
12826_p1_chr7_22903783_A_G	germline	dnm	dnm	dnm	hifi_dnm_ont_dnm_ab_dnm
12826_p1_chr7_38868356_C_T	germline	dnm	dnm	dnm	hifi_dnm_ont_dnm_ab_dnm
12826_p1_chr8_6643858_C_T	germline	dnm	dnm	dnm	hifi_dnm_ont_dnm_ab_dnm
12826_p1_chr8_10339001_C_T	germline	dnm	cannot_determine	dnm	hifi_dnm_ont_cannot_determine_ab_dnm
12826_p1_chr8_30645438_C_A	germline	dnm	dnm	dnm	hifi_dnm_ont_dnm_ab_dnm
12826_p1_chr8_135539603_G_A	germline	dnm	dnm	dnm	hifi_dnm_ont_dnm_ab_dnm
12826_p1_chr8_139763908_G_C	germline	dnm	dnm	dnm	hifi_dnm_ont_dnm_ab_dnm
12826_p1_chr9_21006230_C_T	germline	dnm	dnm	dnm	hifi_dnm_ont_dnm_ab_dnm
12826_p1_chr9_28444607_G_T	germline	cannot_determine	dnm	dnm	hifi_cannot_determine_ont_dnm_ab_dnm
12826_p1_chr9_30459804_C_G	germline	dnm	dnm	dnm	hifi_dnm_ont_dnm_ab_dnm
12826_p1_chr9_38436691_A_G	germline	dnm	dnm	dnm	hifi_dnm_ont_dnm_ab_dnm
12826_p1_chr9_38475677_G_A	germline	dnm	dnm	dnm	hifi_dnm_ont_dnm_ab_dnm
12826_p1_chr9_128851892_A_C	germline	dnm	dnm	dnm	hifi_dnm_ont_dnm_ab_dnm
12826_p1_chr9_135522958_A_G	germline	dnm	dnm	dnm	hifi_dnm_ont_dnm_ab_dnm
12826_p1_chr11_33631063_T_C	germline	cannot_determine	cannot_determine	dnm	hifi_cannot_determine_ont_cannot_determine_ab_dnm
12826_p1_chr11_58299570_A_G	germline	dnm	dnm	dnm	hifi_dnm_ont_dnm_ab_dnm
12826_p1_chr11_72635632_A_T	germline	dnm	dnm	dnm	hifi_dnm_ont_dnm_ab_dnm
12826_p1_chr12_7482667_T_C	germline	cannot_determine	dnm	dnm	hifi_cannot_determine_ont_dnm_ab_dnm
12826_p1_chr12_64708012_G_A	germline	dnm	dnm	dnm	hifi_dnm_ont_dnm_ab_dnm
12826_p1_chr12_112272734_C_T	germline	cannot_determine	cannot_determine	dnm	hifi_cannot_determine_ont_cannot_determine_ab_dnm
12826_p1_chr12_113850184_C_T	germline	dnm	dnm	dnm	hifi_dnm_ont_dnm_ab_dnm
12826_p1_chr13_77381993_T_C	germline	dnm	dnm	dnm	hifi_dnm_ont_dnm_ab_dnm
12826_p1_chr13_107471855_G_A	germline	dnm	dnm	dnm	hifi_dnm_ont_dnm_ab_dnm
12826_p1_chr13_112609779_C_A	germline	dnm	dnm	dnm	hifi_dnm_ont_dnm_ab_dnm
12826_p1_chr14_49093155_T_C	germline	dnm	dnm	dnm	hifi_dnm_ont_dnm_ab_dnm
12826_p1_chr14_51899589_C_T	germline	dnm	cannot_determine	dnm	hifi_dnm_ont_cannot_determine_ab_dnm
12826_p1_chr15_23555698_A_T	postzygotic	pzm	pzm	pzm	hifi_pzm_ont_pzm_ab_pzm
12826_p1_chr16_13855042_C_G	germline	dnm	dnm	dnm	hifi_dnm_ont_dnm_ab_dnm
12826_p1_chr16_13942670_C_A	germline	dnm	dnm	dnm	hifi_dnm_ont_dnm_ab_dnm
12826_p1_chr16_37863419_G_C	postzygotic	pzm	cannot_determine	dnm	hifi_pzm_ont_cannot_determine_ab_dnm
12826_p1_chr17_21834492_C_T	germline	dnm	dnm	dnm	hifi_dnm_ont_dnm_ab_dnm
12826_p1_chr18_9581920_G_T	germline	dnm	dnm	dnm	hifi_dnm_ont_dnm_ab_dnm
12826_p1_chr18_30333557_G_A	postzygotic	pzm	pzm	pzm	hifi_pzm_ont_pzm_ab_pzm
12826_p1_chr18_35275123_A_C	germline	dnm	dnm	dnm	hifi_dnm_ont_dnm_ab_dnm
12826_p1_chr18_44667864_G_A	germline	dnm	cannot_determine	dnm	hifi_dnm_ont_cannot_determine_ab_dnm
12826_p1_chr19_15805151_A_C	germline	dnm	dnm	dnm	hifi_dnm_ont_dnm_ab_dnm
12826_p1_chr22_11555347_G_A	germline	dnm	dnm	pzm	hifi_dnm_ont_dnm_ab_pzm
12826_p1_chr22_30059092_C_G	germline	dnm	dnm	dnm	hifi_dnm_ont_dnm_ab_dnm
12826_p1_chr22_41695257_C_T	germline	dnm	cannot_determine	pzm	hifi_dnm_ont_cannot_determine_ab_pzm
12826_s1_chr1_30791681_G_T	germline	dnm	dnm	dnm	hifi_dnm_ont_dnm_ab_dnm
12826_s1_chr1_79138755_G_A	germline	dnm	dnm	dnm	hifi_dnm_ont_dnm_ab_dnm
12826_s1_chr1_102983994_T_C	germline	cannot_determine	dnm	dnm	hifi_cannot_determine_ont_dnm_ab_dnm
12826_s1_chr1_128956221_A_G	postzygotic	pzm	dnm	dnm	hifi_pzm_ont_dnm_ab_dnm
12826_s1_chr1_149784674_C_T	germline	dnm	dnm	dnm	hifi_dnm_ont_dnm_ab_dnm
12826_s1_chr1_171990664_G_A	germline	dnm	dnm	dnm	hifi_dnm_ont_dnm_ab_dnm
12826_s1_chr1_205877673_G_T	germline	dnm	dnm	dnm	hifi_dnm_ont_dnm_ab_dnm
12826_s1_chr1_212503780_C_T	germline	dnm	dnm	dnm	hifi_dnm_ont_dnm_ab_dnm
12826_s1_chr2_70233175_A_C	germline	dnm	dnm	dnm	hifi_dnm_ont_dnm_ab_dnm
12826_s1_chr2_76038137_C_T	germline	dnm	dnm	dnm	hifi_dnm_ont_dnm_ab_dnm
12826_s1_chr2_95468299_A_G	germline	cannot_determine	cannot_determine	dnm	hifi_cannot_determine_ont_cannot_determine_ab_dnm
12826_s1_chr2_130295740_G_C	germline	dnm	dnm	dnm	hifi_dnm_ont_dnm_ab_dnm
12826_s1_chr2_187010392_A_G	postzygotic	pzm	pzm	pzm	hifi_pzm_ont_pzm_ab_pzm
12826_s1_chr2_232819200_G_A	germline	dnm	dnm	dnm	hifi_dnm_ont_dnm_ab_dnm
12826_s1_chr3_19294741_C_T	germline	dnm	dnm	dnm	hifi_dnm_ont_dnm_ab_dnm
12826_s1_chr3_19478112_T_C	germline	cannot_determine	dnm	pzm	hifi_cannot_determine_ont_dnm_ab_pzm
12826_s1_chr3_82434555_A_G	germline	dnm	dnm	dnm	hifi_dnm_ont_dnm_ab_dnm
12826_s1_chr3_189176406_C_A	germline	dnm	dnm	dnm	hifi_dnm_ont_dnm_ab_dnm
12826_s1_chr4_101044122_C_T	germline	dnm	dnm	pzm	hifi_dnm_ont_dnm_ab_pzm
12826_s1_chr4_113345204_G_A	germline	dnm	dnm	dnm	hifi_dnm_ont_dnm_ab_dnm
12826_s1_chr4_143844599_A_G	germline	dnm	dnm	dnm	hifi_dnm_ont_dnm_ab_dnm
12826_s1_chr4_148664679_C_G	germline	dnm	dnm	dnm	hifi_dnm_ont_dnm_ab_dnm
12826_s1_chr4_180183246_C_T	germline	dnm	dnm	dnm	hifi_dnm_ont_dnm_ab_dnm
12826_s1_chr5_59943701_T_C	germline	dnm	dnm	dnm	hifi_dnm_ont_dnm_ab_dnm
12826_s1_chr5_94955427_C_T	germline	dnm	dnm	dnm	hifi_dnm_ont_dnm_ab_dnm
12826_s1_chr5_101032143_C_T	germline	dnm	dnm	dnm	hifi_dnm_ont_dnm_ab_dnm
12826_s1_chr5_139744218_G_C	germline	dnm	dnm	dnm	hifi_dnm_ont_dnm_ab_dnm
12826_s1_chr5_167872840_C_T	germline	dnm	dnm	dnm	hifi_dnm_ont_dnm_ab_dnm
12826_s1_chr6_5448001_G_A	germline	dnm	cannot_determine	dnm	hifi_dnm_ont_cannot_determine_ab_dnm
12826_s1_chr6_19664176_T_C	germline	dnm	dnm	dnm	hifi_dnm_ont_dnm_ab_dnm
12826_s1_chr6_31940682_A_T	germline	dnm	dnm	dnm	hifi_dnm_ont_dnm_ab_dnm
12826_s1_chr6_168274026_C_A	germline	dnm	dnm	dnm	hifi_dnm_ont_dnm_ab_dnm
12826_s1_chr7_24912928_G_A	germline	cannot_determine	dnm	dnm	hifi_cannot_determine_ont_dnm_ab_dnm
12826_s1_chr7_42997204_G_T	germline	dnm	dnm	dnm	hifi_dnm_ont_dnm_ab_dnm
12826_s1_chr7_66760852_G_A	germline	dnm	dnm	dnm	hifi_dnm_ont_dnm_ab_dnm
12826_s1_chr7_70396209_A_G	germline	dnm	dnm	dnm	hifi_dnm_ont_dnm_ab_dnm
12826_s1_chr7_100429258_A_G	germline	dnm	dnm	dnm	hifi_dnm_ont_dnm_ab_dnm
12826_s1_chr7_103320196_C_G	germline	dnm	dnm	dnm	hifi_dnm_ont_dnm_ab_dnm
12826_s1_chr7_110387917_G_A	germline	dnm	dnm	dnm	hifi_dnm_ont_dnm_ab_dnm
12826_s1_chr7_146920744_A_G	germline	dnm	dnm	dnm	hifi_dnm_ont_dnm_ab_dnm
12826_s1_chr8_59566393_A_T	postzygotic	pzm	pzm	dnm	hifi_pzm_ont_pzm_ab_dnm
12826_s1_chr8_79633999_G_T	postzygotic	pzm	pzm	pzm	hifi_pzm_ont_pzm_ab_pzm
12826_s1_chr8_116325413_G_T	germline	dnm	dnm	dnm	hifi_dnm_ont_dnm_ab_dnm
12826_s1_chr8_126596287_G_A	germline	dnm	dnm	dnm	hifi_dnm_ont_dnm_ab_dnm
12826_s1_chr8_142130488_C_T	germline	dnm	dnm	dnm	hifi_dnm_ont_dnm_ab_dnm
12826_s1_chr9_28635897_C_G	germline	dnm	dnm	dnm	hifi_dnm_ont_dnm_ab_dnm
12826_s1_chr9_49181736_C_A	germline	dnm	cannot_determine	pzm	hifi_dnm_ont_cannot_determine_ab_pzm
12826_s1_chr9_92678420_G_C	postzygotic	pzm	pzm	pzm	hifi_pzm_ont_pzm_ab_pzm
12826_s1_chr10_25629893_T_C	germline	dnm	dnm	dnm	hifi_dnm_ont_dnm_ab_dnm
12826_s1_chr10_29305267_T_C	germline	dnm	dnm	dnm	hifi_dnm_ont_dnm_ab_dnm
12826_s1_chr10_130297137_T_G	germline	dnm	dnm	dnm	hifi_dnm_ont_dnm_ab_dnm
12826_s1_chr11_47661291_G_A	germline	cannot_determine	cannot_determine	dnm	hifi_cannot_determine_ont_cannot_determine_ab_dnm
12826_s1_chr12_31716329_G_C	postzygotic	pzm	cannot_determine	pzm	hifi_pzm_ont_cannot_determine_ab_pzm
12826_s1_chr12_38646435_A_G	germline	dnm	dnm	dnm	hifi_dnm_ont_dnm_ab_dnm
12826_s1_chr13_10870880_G_A	postzygotic	pzm	pzm	dnm	hifi_pzm_ont_pzm_ab_dnm
12826_s1_chr13_65665087_A_C	germline	dnm	dnm	dnm	hifi_dnm_ont_dnm_ab_dnm
12826_s1_chr13_102057931_G_T	germline	dnm	dnm	dnm	hifi_dnm_ont_dnm_ab_dnm
12826_s1_chr14_97300094_G_A	germline	cannot_determine	dnm	dnm	hifi_cannot_determine_ont_dnm_ab_dnm
12826_s1_chr15_14644784_G_A	germline	dnm	dnm	dnm	hifi_dnm_ont_dnm_ab_dnm
12826_s1_chr15_43499440_A_G	germline	dnm	dnm	dnm	hifi_dnm_ont_dnm_ab_dnm
12826_s1_chr15_60160880_G_T	germline	cannot_determine	cannot_determine	dnm	hifi_cannot_determine_ont_cannot_determine_ab_dnm
12826_s1_chr16_8583806_T_G	germline	dnm	dnm	dnm	hifi_dnm_ont_dnm_ab_dnm
12826_s1_chr16_55851484_C_T	postzygotic	pzm	pzm	pzm	hifi_pzm_ont_pzm_ab_pzm
12826_s1_chr17_74047370_A_G	germline	dnm	dnm	dnm	hifi_dnm_ont_dnm_ab_dnm
12826_s1_chr17_80195134_T_C	germline	dnm	dnm	dnm	hifi_dnm_ont_dnm_ab_dnm
12826_s1_chr18_35873123_C_T	postzygotic	cannot_determine	cannot_determine	pzm	hifi_cannot_determine_ont_cannot_determine_ab_pzm
12826_s1_chr18_76567592_G_T	germline	cannot_determine	dnm	dnm	hifi_cannot_determine_ont_dnm_ab_dnm
12826_s1_chr19_7005891_G_A	germline	dnm	dnm	dnm	hifi_dnm_ont_dnm_ab_dnm
12826_s1_chr19_8608814_C_T	germline	dnm	dnm	dnm	hifi_dnm_ont_dnm_ab_dnm
12826_s1_chr19_14421862_T_C	germline	dnm	dnm	dnm	hifi_dnm_ont_dnm_ab_dnm
12826_s1_chr19_57567080_G_C	germline	dnm	dnm	dnm	hifi_dnm_ont_dnm_ab_dnm
12826_s1_chr20_43815090_T_C	germline	dnm	dnm	dnm	hifi_dnm_ont_dnm_ab_dnm
12826_s1_chr21_7024985_G_T	postzygotic	pzm	cannot_determine	pzm	hifi_pzm_ont_cannot_determine_ab_pzm
12826_s1_chr21_15271377_C_T	germline	dnm	dnm	dnm	hifi_dnm_ont_dnm_ab_dnm
12826_s1_chr21_25568742_A_C	germline	dnm	dnm	dnm	hifi_dnm_ont_dnm_ab_dnm
12826_s1_chr22_35033250_A_T	germline	dnm	dnm	dnm	hifi_dnm_ont_dnm_ab_dnm
12826_s1_chr22_48905823_G_A	germline	dnm	dnm	dnm	hifi_dnm_ont_dnm_ab_dnm
12832_p1_chr1_22552534_C_T	germline	dnm	dnm	dnm	hifi_dnm_ont_dnm_ab_dnm
12832_p1_chr1_25745140_T_G	germline	dnm	dnm	dnm	hifi_dnm_ont_dnm_ab_dnm
12832_p1_chr1_36528757_G_T	germline	dnm	dnm	dnm	hifi_dnm_ont_dnm_ab_dnm
12832_p1_chr1_59653416_A_G	germline	dnm	dnm	dnm	hifi_dnm_ont_dnm_ab_dnm
12832_p1_chr1_99791688_C_T	germline	dnm	dnm	dnm	hifi_dnm_ont_dnm_ab_dnm
12832_p1_chr1_121574843_C_T	germline	dnm	dnm	pzm	hifi_dnm_ont_dnm_ab_pzm
12832_p1_chr1_152379824_A_G	germline	dnm	dnm	dnm	hifi_dnm_ont_dnm_ab_dnm
12832_p1_chr1_157955812_C_T	postzygotic	pzm	pzm	pzm	hifi_pzm_ont_pzm_ab_pzm
12832_p1_chr1_234007857_G_T	germline	dnm	dnm	dnm	hifi_dnm_ont_dnm_ab_dnm
12832_p1_chr2_39520619_C_T	germline	dnm	dnm	dnm	hifi_dnm_ont_dnm_ab_dnm
12832_p1_chr2_54680607_G_A	germline	dnm	dnm	dnm	hifi_dnm_ont_dnm_ab_dnm
12832_p1_chr2_62855258_G_A	germline	dnm	dnm	dnm	hifi_dnm_ont_dnm_ab_dnm
12832_p1_chr2_70408353_G_C	germline	dnm	dnm	dnm	hifi_dnm_ont_dnm_ab_dnm
12832_p1_chr3_4377304_C_G	germline	dnm	dnm	dnm	hifi_dnm_ont_dnm_ab_dnm
12832_p1_chr3_16526065_A_G	germline	dnm	dnm	dnm	hifi_dnm_ont_dnm_ab_dnm
12832_p1_chr3_29938672_A_G	germline	dnm	dnm	dnm	hifi_dnm_ont_dnm_ab_dnm
12832_p1_chr3_47495078_C_G	germline	dnm	dnm	dnm	hifi_dnm_ont_dnm_ab_dnm
12832_p1_chr3_122765273_C_T	germline	dnm	dnm	dnm	hifi_dnm_ont_dnm_ab_dnm
12832_p1_chr3_131552172_A_G	germline	dnm	dnm	pzm	hifi_dnm_ont_dnm_ab_pzm
12832_p1_chr3_157466761_T_A	germline	dnm	dnm	dnm	hifi_dnm_ont_dnm_ab_dnm
12832_p1_chr3_161711670_C_T	germline	dnm	dnm	dnm	hifi_dnm_ont_dnm_ab_dnm
12832_p1_chr3_168664768_C_T	germline	dnm	dnm	dnm	hifi_dnm_ont_dnm_ab_dnm
12832_p1_chr3_187151677_C_G	germline	dnm	dnm	dnm	hifi_dnm_ont_dnm_ab_dnm
12832_p1_chr4_110835384_T_C	germline	dnm	dnm	dnm	hifi_dnm_ont_dnm_ab_dnm
12832_p1_chr4_155122865_A_G	germline	dnm	dnm	dnm	hifi_dnm_ont_dnm_ab_dnm
12832_p1_chr4_165628591_G_A	germline	dnm	dnm	dnm	hifi_dnm_ont_dnm_ab_dnm
12832_p1_chr5_91335131_A_G	germline	dnm	dnm	dnm	hifi_dnm_ont_dnm_ab_dnm
12832_p1_chr5_119372823_T_C	germline	dnm	dnm	dnm	hifi_dnm_ont_dnm_ab_dnm
12832_p1_chr5_125599027_A_C	germline	dnm	dnm	dnm	hifi_dnm_ont_dnm_ab_dnm
12832_p1_chr5_135796695_G_A	germline	dnm	dnm	dnm	hifi_dnm_ont_dnm_ab_dnm
12832_p1_chr5_151268720_C_T	germline	dnm	dnm	dnm	hifi_dnm_ont_dnm_ab_dnm
12832_p1_chr5_161599591_C_G	germline	dnm	dnm	dnm	hifi_dnm_ont_dnm_ab_dnm
12832_p1_chr6_5487236_G_A	germline	dnm	dnm	dnm	hifi_dnm_ont_dnm_ab_dnm
12832_p1_chr6_50550765_A_G	germline	cannot_determine	cannot_determine	dnm	hifi_cannot_determine_ont_cannot_determine_ab_dnm
12832_p1_chr6_86310441_G_T	germline	dnm	dnm	dnm	hifi_dnm_ont_dnm_ab_dnm
12832_p1_chr6_90717083_C_T	germline	dnm	dnm	dnm	hifi_dnm_ont_dnm_ab_dnm
12832_p1_chr6_113300752_G_A	germline	dnm	dnm	dnm	hifi_dnm_ont_dnm_ab_dnm
12832_p1_chr7_2898068_T_C	germline	dnm	dnm	dnm	hifi_dnm_ont_dnm_ab_dnm
12832_p1_chr7_20728493_T_C	germline	dnm	dnm	dnm	hifi_dnm_ont_dnm_ab_dnm
12832_p1_chr7_76805724_C_T	germline	dnm	dnm	dnm	hifi_dnm_ont_dnm_ab_dnm
12832_p1_chr7_114789788_G_T	germline	cannot_determine	dnm	dnm	hifi_cannot_determine_ont_dnm_ab_dnm
12832_p1_chr8_1828175_C_T	postzygotic	pzm	dnm	dnm	hifi_pzm_ont_dnm_ab_dnm
12832_p1_chr8_32539670_T_G	germline	dnm	dnm	dnm	hifi_dnm_ont_dnm_ab_dnm
12832_p1_chr8_48633750_T_C	germline	dnm	dnm	dnm	hifi_dnm_ont_dnm_ab_dnm
12832_p1_chr8_51222851_G_A	postzygotic	pzm	pzm	pzm	hifi_pzm_ont_pzm_ab_pzm
12832_p1_chr8_74476956_A_G	postzygotic	pzm	pzm	pzm	hifi_pzm_ont_pzm_ab_pzm
12832_p1_chr8_127984752_C_T	germline	dnm	dnm	dnm	hifi_dnm_ont_dnm_ab_dnm
12832_p1_chr8_141351889_G_A	germline	cannot_determine	cannot_determine	dnm	hifi_cannot_determine_ont_cannot_determine_ab_dnm
12832_p1_chr8_141514700_G_A	germline	dnm	dnm	dnm	hifi_dnm_ont_dnm_ab_dnm
12832_p1_chr9_14406410_T_C	germline	dnm	dnm	dnm	hifi_dnm_ont_dnm_ab_dnm
12832_p1_chr9_18127216_C_G	germline	dnm	dnm	dnm	hifi_dnm_ont_dnm_ab_dnm
12832_p1_chr9_127316028_T_C	germline	dnm	dnm	dnm	hifi_dnm_ont_dnm_ab_dnm
12832_p1_chr10_54779523_C_T	germline	dnm	dnm	dnm	hifi_dnm_ont_dnm_ab_dnm
12832_p1_chr10_133009608_C_G	germline	dnm	dnm	dnm	hifi_dnm_ont_dnm_ab_dnm
12832_p1_chr11_5075328_T_C	germline	dnm	dnm	dnm	hifi_dnm_ont_dnm_ab_dnm
12832_p1_chr11_6078069_G_A	germline	dnm	dnm	dnm	hifi_dnm_ont_dnm_ab_dnm
12832_p1_chr11_21588621_C_T	germline	dnm	dnm	dnm	hifi_dnm_ont_dnm_ab_dnm
12832_p1_chr11_25080003_C_A	germline	dnm	dnm	dnm	hifi_dnm_ont_dnm_ab_dnm
12832_p1_chr11_67931443_C_A	germline	dnm	dnm	dnm	hifi_dnm_ont_dnm_ab_dnm
12832_p1_chr11_97940907_T_C	germline	dnm	dnm	dnm	hifi_dnm_ont_dnm_ab_dnm
12832_p1_chr11_109102934_A_G	germline	dnm	dnm	dnm	hifi_dnm_ont_dnm_ab_dnm
12832_p1_chr12_5038254_A_G	germline	dnm	dnm	dnm	hifi_dnm_ont_dnm_ab_dnm
12832_p1_chr12_112828286_C_T	germline	dnm	dnm	dnm	hifi_dnm_ont_dnm_ab_dnm
12832_p1_chr13_47164641_C_A	germline	dnm	pzm	dnm	hifi_dnm_ont_pzm_ab_dnm
12832_p1_chr13_53478225_C_T	germline	dnm	pzm	dnm	hifi_dnm_ont_pzm_ab_dnm
12832_p1_chr14_3626099_A_G	postzygotic	pzm	pzm	pzm	hifi_pzm_ont_pzm_ab_pzm
12832_p1_chr14_16141298_A_G	germline	dnm	dnm	dnm	hifi_dnm_ont_dnm_ab_dnm
12832_p1_chr14_18079294_T_C	germline	dnm	dnm	dnm	hifi_dnm_ont_dnm_ab_dnm
12832_p1_chr14_29583882_C_T	postzygotic	pzm	pzm	pzm	hifi_pzm_ont_pzm_ab_pzm
12832_p1_chr14_38504947_C_A	germline	dnm	dnm	dnm	hifi_dnm_ont_dnm_ab_dnm
12832_p1_chr14_48314150_G_A	germline	dnm	dnm	dnm	hifi_dnm_ont_dnm_ab_dnm
12832_p1_chr14_48434538_T_A	germline	cannot_determine	cannot_determine	dnm	hifi_cannot_determine_ont_cannot_determine_ab_dnm
12832_p1_chr15_25565935_C_T	postzygotic	pzm	pzm	dnm	hifi_pzm_ont_pzm_ab_dnm
12832_p1_chr15_64254836_A_C	germline	dnm	dnm	dnm	hifi_dnm_ont_dnm_ab_dnm
12832_p1_chr15_74139277_T_C	germline	dnm	dnm	dnm	hifi_dnm_ont_dnm_ab_dnm
12832_p1_chr15_95380668_C_T	germline	dnm	dnm	dnm	hifi_dnm_ont_dnm_ab_dnm
12832_p1_chr16_1056934_G_A	postzygotic	pzm	cannot_determine	dnm	hifi_pzm_ont_cannot_determine_ab_dnm
12832_p1_chr16_4857973_C_T	germline	dnm	cannot_determine	dnm	hifi_dnm_ont_cannot_determine_ab_dnm
12832_p1_chr16_68241993_G_T	postzygotic	pzm	cannot_determine	pzm	hifi_pzm_ont_cannot_determine_ab_pzm
12832_p1_chr16_68696032_C_T	germline	dnm	dnm	dnm	hifi_dnm_ont_dnm_ab_dnm
12832_p1_chr16_74348926_C_G	germline	dnm	dnm	dnm	hifi_dnm_ont_dnm_ab_dnm
12832_p1_chr17_1836175_C_T	germline	dnm	dnm	dnm	hifi_dnm_ont_dnm_ab_dnm
12832_p1_chr17_77152891_A_C	germline	dnm	dnm	dnm	hifi_dnm_ont_dnm_ab_dnm
12832_p1_chr17_78284396_C_T	germline	dnm	dnm	dnm	hifi_dnm_ont_dnm_ab_dnm
12832_p1_chr17_80728695_G_A	germline	dnm	dnm	dnm	hifi_dnm_ont_dnm_ab_dnm
12832_p1_chr19_56204685_G_T	postzygotic	pzm	cannot_determine	pzm	hifi_pzm_ont_cannot_determine_ab_pzm
12832_p1_chr19_61649137_C_A	germline	dnm	dnm	dnm	hifi_dnm_ont_dnm_ab_dnm
12832_p1_chr20_3594812_T_G	germline	dnm	dnm	dnm	hifi_dnm_ont_dnm_ab_dnm
12832_p1_chr21_44590796_C_T	postzygotic	pzm	pzm	pzm	hifi_pzm_ont_pzm_ab_pzm
12832_p1_chr22_38110027_T_G	germline	dnm	dnm	dnm	hifi_dnm_ont_dnm_ab_dnm
12832_s1_chr1_1067937_C_G	germline	dnm	dnm	dnm	hifi_dnm_ont_dnm_ab_dnm
12832_s1_chr1_5345591_G_A	postzygotic	pzm	dnm	dnm	hifi_pzm_ont_dnm_ab_dnm
12832_s1_chr1_10925563_C_T	germline	dnm	dnm	dnm	hifi_dnm_ont_dnm_ab_dnm
12832_s1_chr1_47467139_C_G	germline	dnm	dnm	dnm	hifi_dnm_ont_dnm_ab_dnm
12832_s1_chr1_56532485_G_A	germline	dnm	dnm	dnm	hifi_dnm_ont_dnm_ab_dnm
12832_s1_chr1_70748616_T_A	germline	dnm	dnm	dnm	hifi_dnm_ont_dnm_ab_dnm
12832_s1_chr1_238871117_G_C	postzygotic	pzm	pzm	pzm	hifi_pzm_ont_pzm_ab_pzm
12832_s1_chr2_19601060_T_C	germline	dnm	dnm	pzm	hifi_dnm_ont_dnm_ab_pzm
12832_s1_chr2_35005921_C_G	germline	dnm	dnm	dnm	hifi_dnm_ont_dnm_ab_dnm
12832_s1_chr2_70331442_G_A	germline	dnm	dnm	dnm	hifi_dnm_ont_dnm_ab_dnm
12832_s1_chr2_109833377_G_A	germline	dnm	dnm	dnm	hifi_dnm_ont_dnm_ab_dnm
12832_s1_chr2_126053631_G_A	germline	dnm	dnm	dnm	hifi_dnm_ont_dnm_ab_dnm
12832_s1_chr2_141914769_C_T	germline	dnm	dnm	dnm	hifi_dnm_ont_dnm_ab_dnm
12832_s1_chr3_13610987_G_C	germline	dnm	dnm	dnm	hifi_dnm_ont_dnm_ab_dnm
12832_s1_chr3_23890724_A_T	germline	dnm	dnm	pzm	hifi_dnm_ont_dnm_ab_pzm
12832_s1_chr3_28182561_T_C	germline	dnm	dnm	dnm	hifi_dnm_ont_dnm_ab_dnm
12832_s1_chr3_39920420_A_G	germline	dnm	dnm	dnm	hifi_dnm_ont_dnm_ab_dnm
12832_s1_chr3_47166392_A_G	germline	dnm	dnm	dnm	hifi_dnm_ont_dnm_ab_dnm
12832_s1_chr3_55683973_C_T	germline	dnm	dnm	dnm	hifi_dnm_ont_dnm_ab_dnm
12832_s1_chr3_67776440_C_T	germline	dnm	cannot_determine	dnm	hifi_dnm_ont_cannot_determine_ab_dnm
12832_s1_chr3_72057029_C_T	germline	dnm	dnm	dnm	hifi_dnm_ont_dnm_ab_dnm
12832_s1_chr3_103424825_T_C	germline	dnm	dnm	dnm	hifi_dnm_ont_dnm_ab_dnm
12832_s1_chr3_152227398_C_G	germline	dnm	dnm	dnm	hifi_dnm_ont_dnm_ab_dnm
12832_s1_chr3_152423767_T_G	germline	dnm	dnm	dnm	hifi_dnm_ont_dnm_ab_dnm
12832_s1_chr4_16324919_A_C	germline	dnm	dnm	dnm	hifi_dnm_ont_dnm_ab_dnm
12832_s1_chr4_16758507_G_A	germline	dnm	dnm	dnm	hifi_dnm_ont_dnm_ab_dnm
[truncated: 4,023 more rows]

## Sheet: Figure 1D
id	origin	hifi_ab	ont_ab	illumina_ab
11071_p1_chr1_15476597_C_T	germline	0.75	0.3913	0.52
11071_p1_chr1_40789975_C_A	germline	0.38462	0.5	0.38636
11071_p1_chr1_110697216_T_C	germline	0.48148	0.48	0.38333
11071_p1_chr1_154115466_G_T	germline	0.52381	0.40625	0.39474
11071_p1_chr1_239515620_G_A	postzygotic	0.10526	0.38462	0.08333
11071_p1_chr2_68124868_G_A	germline	0.36842	0.55882	0.58333
11071_p1_chr2_81602430_T_C	postzygotic	0.35714	0.51852	0.18868
11071_p1_chr2_107588133_T_C	germline	0.56	0.6	0.41667
11071_p1_chr2_162002099_A_G	germline	0.51852	0.42308	0.56522
11071_p1_chr3_55018156_T_G	germline	0.625	0.41667	0.64865
11071_p1_chr3_150911680_T_C	germline	0.45455	0.46512	0.56
11071_p1_chr3_179460034_T_C	germline	0.48148	0.61538	0.36585
11071_p1_chr4_63250646_T_G	postzygotic	0.52	0.3125	0.33333
11071_p1_chr4_97990826_C_A	postzygotic	0.375	0.37037	0.40909
11071_p1_chr4_120024189_T_A	germline	0.38462	0.5	0.45098
11071_p1_chr4_161807430_T_C	postzygotic	0.44828	0.45946	0.59524
11071_p1_chr5_974672_C_T	germline	0.55556	0.35294	0.48077
11071_p1_chr5_7310129_C_A	germline	0.375	0.55556	0.33333
11071_p1_chr5_74610717_C_G	germline	0.51351	0.6	0.5
11071_p1_chr5_97172558_C_G	germline	0.45833	0.58974	0.56818
11071_p1_chr6_4888645_C_T	germline	0.47619	0.08696	0.43182
11071_p1_chr6_12603075_A_G	germline	0.39286	0.42857	0.5
11071_p1_chr6_20655525_A_G	germline	0.57143	0.5	0.53488
11071_p1_chr6_49173853_C_T	germline	0.37143	0.5	0.46774
11071_p1_chr6_122689393_T_A	germline	0.5	0.6	0.4186
11071_p1_chr6_161527697_T_A	germline	0.48571	0.5	0.46667
11071_p1_chr7_3881114_G_C	germline	0.53125	0.56	0.4386
11071_p1_chr7_69670726_G_T	germline	0.42105	0.43333	0.55556
11071_p1_chr8_20553312_C_T	germline	0.4	0.69231	0.45614
11071_p1_chr8_31682660_C_T	germline	0.56757	0.46154	0.51923
11071_p1_chr8_47987639_G_A	germline	0.66667	0.53846	0.48438
11071_p1_chr8_114892755_A_G	germline	0.3125	0.33333	0.57143
11071_p1_chr8_124940310_C_T	germline	0.52632	0.72222	0.37838
11071_p1_chr8_128682515_A_C	germline	0.55556	0.36667	0.54
11071_p1_chr9_17997538_A_G	germline	0.54839	0.51852	0.49057
11071_p1_chr9_26421930_C_A	germline	0.18182	0.5	0.35714
11071_p1_chr9_48816498_C_T	germline	0.5	0.43333	0.54902
11071_p1_chr9_86349092_G_A	germline	0.55556	0.2381	0.45455
11071_p1_chr9_141668502_C_T	germline	0.46667	0.61905	0.56667
11071_p1_chr9_145655538_C_T	germline	0.5	0.53333	0.58974
11071_p1_chr10_252818_C_G	germline	0.6129	0.42105	0.45238
11071_p1_chr10_773904_G_A	germline	0.45455	0.57143	0.53191
11071_p1_chr10_13411692_T_G	postzygotic	0.38462	0.25	0.43636
11071_p1_chr10_46857493_A_C	germline	0.25	0.55556	0.38776
11071_p1_chr10_71590414_A_G	germline	0.53333	0.2963	0.44828
11071_p1_chr10_108352416_T_G	germline	0.35294	0.23077	0.6383
11071_p1_chr10_115783752_C_G	germline	0.55	0.38889	0.5122
11071_p1_chr10_126368280_C_T	germline	0.6	0.51852	0.29167
11071_p1_chr11_8181814_T_C	germline	0.42857	0.48387	0.52
11071_p1_chr11_16251751_G_T	germline	0.06667	0.45	0.01923
11071_p1_chr11_54469378_C_T	germline	0.5	0.72727	0.07213
11071_p1_chr11_64005534_T_C	germline	0.5	0.46154	0.48649
11071_p1_chr11_95280911_T_C	postzygotic	0.19048	0	0.03636
11071_p1_chr11_125260435_T_G	germline	0.47059	0.27778	0.52778
11071_p1_chr11_125260436_G_A	germline	0.47059	0.27778	0.51351
11071_p1_chr12_71322359_T_C	postzygotic	0.4	0.38462	0.52632
11071_p1_chr12_100148209_A_G	germline	0.54545	0.20833	0.48
11071_p1_chr12_106771633_C_T	germline	0.34783	0.51724	0.44737
11071_p1_chr13_13791688_G_A	germline	0.52941	0.53846	0.5098
11071_p1_chr13_27560191_C_T	germline	0.38462	0.375	0.42553
11071_p1_chr13_97445800_G_A	germline	0.38095	0.79167	0.35556
11071_p1_chr15_60487340_A_G	germline	0.56667	0.55882	0.65116
11071_p1_chr15_78870489_T_C	germline	0.6087	0.36667	0.51724
11071_p1_chr16_69115743_C_T	germline	0.57576	0.46429	0.47619
11071_p1_chr16_91235483_C_G	postzygotic	0.13333	0.03448	0
11071_p1_chr17_52307007_A_C	germline	0.25	0.23529	0.58929
11071_p1_chr18_4094475_T_G	germline	0.62963	0.64286	0.52632
11071_p1_chr18_27322022_C_T	germline	0.64516	0.47368	0.44444
11071_p1_chr18_65582776_A_G	postzygotic	0.29167	0.45455	0.2093
11071_p1_chr19_21549500_A_G	germline	0.52174	0.51429	0.47917
11071_p1_chr19_37518477_C_T	germline	0.36364	0.22222	0.48649
11071_p1_chr19_55794678_T_A	germline	0.41667	0.2	0.5
11071_p1_chr20_14883395_T_C	germline	0.48	0.4	0.5
11071_p1_chr21_24268079_A_C	germline	0.75	0.4375	0.49231
11071_p1_chr21_28699556_A_G	germline	0.59091	0.33333	0.54348
11071_p1_chr21_43508332_G_A	germline	0.58333	0.625	0.41463
11071_s1_chr1_19862495_G_T	germline	0.5	0.45455	0.31707
11071_s1_chr1_44331537_G_A	germline	0.46154	0.58333	0.42857
11071_s1_chr1_82746502_A_T	postzygotic	0.28205	0.11429	0.36364
11071_s1_chr1_147026371_C_A	germline	0.52174	0.54054	0.47826
11071_s1_chr1_157442316_A_G	germline	0.5	0.36364	0.45833
11071_s1_chr1_176701409_T_A	germline	0.46667	0.6087	0.39394
11071_s1_chr1_190889489_A_T	postzygotic	0.15789	0	0.05128
11071_s1_chr1_212366070_G_T	germline	0.46154	0.64516	0.57895
11071_s1_chr1_232250259_A_G	postzygotic	0.25926	0.05128	0.13043
11071_s1_chr2_57411114_G_T	germline	0.58065	0.46154	0.32609
11071_s1_chr2_89942825_T_G	postzygotic	0.25	0.22222	0.04348
11071_s1_chr2_124902156_G_A	germline	0.57143	0.3	0.45238
11071_s1_chr2_127479907_G_A	germline	0.66667	0.6129	0.47826
11071_s1_chr2_215169017_G_C	germline	0.47619	0.58333	0.38889
11071_s1_chr2_215169018_G_C	germline	0.47619	0.43478	0.40741
11071_s1_chr2_215169021_A_C	germline	0.5	0.46154	0.4
11071_s1_chr2_234710238_G_A	postzygotic	0.1	0.125	0.14286
11071_s1_chr2_238808257_A_C	germline	0.65	0.35714	0.38889
11071_s1_chr3_23755344_C_A	germline	0.44444	0.6129	0.62857
11071_s1_chr3_33457961_T_C	postzygotic	0.375	0.33333	0.14634
11071_s1_chr3_41001858_G_A	germline	0.44444	0.525	0.5625
11071_s1_chr3_112193888_G_A	germline	0.7	0.42857	0.56667
11071_s1_chr3_189583577_G_C	germline	0.4	0.52174	0.44118
11071_s1_chr3_198428235_G_A	germline	0.375	0.53846	0.49057
11071_s1_chr4_21651024_T_A	germline	0.38889	0.47368	0.5641
11071_s1_chr4_44929798_A_G	germline	0.48148	0.5	0.54545
11071_s1_chr4_138494039_G_A	postzygotic	0.24138	0.21739	0.09375
11071_s1_chr5_67458320_C_T	germline	0.26316	0.56667	0.42857
11071_s1_chr5_174108560_A_C	germline	0.66667	0.53571	0.5
11071_s1_chr5_177800277_T_C	germline	0.64286	0.38462	0.46667
11071_s1_chr6_21217155_C_T	germline	0.4	0.88	0.5
11071_s1_chr6_43873195_C_A	germline	0.72727	0.46667	0.54167
11071_s1_chr6_57234855_C_T	germline	0.54545	0.53846	0.52174
11071_s1_chr6_71839411_A_C	germline	0.44444	0.59375	0.45161
11071_s1_chr6_86866404_G_A	germline	0.76923	0.48276	0.375
11071_s1_chr6_89448978_T_A	germline	0.46667	0.41176	0.51515
11071_s1_chr6_107347672_A_G	germline	0.26087	0.41667	0.51923
11071_s1_chr6_110400507_G_A	germline	0.47059	0.64286	0.51429
11071_s1_chr6_161497270_G_T	germline	0.41667	0.35	0.56098
11071_s1_chr7_46431852_T_G	germline	0.5	0.35484	0.40476
11071_s1_chr7_72646903_C_T	germline	0.5	0.45833	0.5
11071_s1_chr7_89025831_C_T	germline	0.33333	0.71429	0.37209
11071_s1_chr7_93189030_T_C	germline	0.55556	0.39286	0.59184
11071_s1_chr7_98653830_G_C	germline	0.61111	0.09524	0.44186
11071_s1_chr7_113936567_C_T	germline	0.56522	0.46667	0.42105
11071_s1_chr7_147551272_C_A	germline	0.38462	0.28571	0.45946
11071_s1_chr8_25161432_A_T	germline	0.57143	0.55556	0.5
11071_s1_chr8_74954649_A_G	germline	0.62069	0.44444	0.48889
11071_s1_chr8_78908717_T_C	germline	0.62963	0.5625	0.60417
11071_s1_chr8_125460050_A_T	germline	0.44444	0.51613	0.47917
11071_s1_chr8_133498967_A_G	germline	0.57143	0.37143	0.375
11071_s1_chr9_16150442_A_G	germline	0.47619	0.30769	0.55814
11071_s1_chr9_42212347_A_G	germline	0.38462	0.42424	0.54762
11071_s1_chr9_87994187_C_T	germline	0.44	0.37037	0.44444
11071_s1_chr9_88379776_T_C	germline	0.52381	0.42424	0.64865
11071_s1_chr9_88695332_A_C	germline	0.22222	0.10811	0.40385
11071_s1_chr9_105960857_C_T	germline	0.42308	0.46341	0.51163
11071_s1_chr10_11320315_A_G	germline	0.25	0.69565	0.59091
11071_s1_chr10_54511303_T_G	postzygotic	0.23077	0.05556	0.20408
11071_s1_chr10_70443979_G_A	germline	0.4	0.46667	0.55
11071_s1_chr10_108286254_A_G	germline	0.36364	0.53571	0.5
11071_s1_chr10_121469065_A_G	germline	0.43478	0.43478	0.42553
11071_s1_chr10_124694137_C_T	germline	0.47826	0.47368	0.45455
11071_s1_chr11_78451975_T_G	germline	0.37037	0.42857	0.60606
11071_s1_chr11_115122641_G_A	germline	0.375	0.68	0.5
11071_s1_chr12_3636088_G_A	germline	0.42857	0.55	0.53125
11071_s1_chr12_9039404_C_T	germline	0.52632	0.34483	0.5
11071_s1_chr12_57354803_C_G	germline	0.6	0.26087	0.51515
11071_s1_chr12_94779317_G_T	germline	0.51429	0.6	0.5
11071_s1_chr13_44894526_T_A	postzygotic	0.31818	0.23077	0.13333
11071_s1_chr13_101783553_G_A	germline	0.44	0.48387	0.52381
11071_s1_chr14_17024951_G_A	postzygotic	0.42857	0.20513	0.29412
11071_s1_chr14_76546476_T_A	germline	0.46667	0.44	0.57778
11071_s1_chr14_90369714_C_A	germline	0.46429	0.34483	0.42593
11071_s1_chr14_99664658_C_T	germline	0.6	0.54054	0.46512
11071_s1_chr15_34049398_G_A	germline	0.51724	0.48276	0.6
11071_s1_chr16_25366076_C_T	germline	0.6	0.54054	0.5
11071_s1_chr16_33856357_A_G	germline	0.70833	0.56	0.37143
11071_s1_chr16_33856372_T_A	germline	0.72	0.65517	0.36842
11071_s1_chr16_95056244_G_A	germline	0.5	0.5625	0.56757
11071_s1_chr17_16965810_C_T	germline	0.53846	0.45833	0.48387
11071_s1_chr17_46019443_C_T	germline	0.46667	0.70588	0.44118
11071_s1_chr17_65504276_T_C	germline	0.47059	0.3913	0.52778
11071_s1_chr17_76009695_T_G	germline	0.625	0.41667	0.45652
11071_s1_chr18_40372580_T_C	germline	0.51852	0.47826	0.40816
11071_s1_chr20_52613129_G_A	germline	0.5625	0.51429	0.51351
11071_s1_chr21_42158986_G_A	postzygotic	0.25	0.15789	0.08889
11071_s1_chr21_44348699_C_G	germline	0.38462	0.5	0.63636
11071_s1_chr22_11780018_G_A	postzygotic	0.5	0.05882	0.39216
11071_s1_chr22_30891106_A_G	germline	0.64706	0.6	0.4
11071_s1_chr22_49818184_G_C	germline	0.4	0.15789	0.56098
11080_p1_chr1_5496999_T_C	germline	0.53846	0.38095	0.56863
11080_p1_chr1_97528515_T_C	germline	0.38235	0.51852	0.65217
11080_p1_chr1_112850678_A_G	germline	0.5	0.40741	0.36364
11080_p1_chr1_144288174_C_T	germline	0.63333	0.55172	0.07895
11080_p1_chr1_153027045_T_C	germline	0.66667	0.54839	0.34043
11080_p1_chr1_161012834_C_T	postzygotic	0.15385	0.04167	0
11080_p1_chr1_170333312_A_G	germline	0.51613	0.3913	0.5
11080_p1_chr1_226900210_C_T	germline	0.51613	0.44444	0.26531
11080_p1_chr1_233564949_A_G	germline	0.51724	0.5	0.45833
11080_p1_chr1_240441296_G_A	germline	0.40541	0.62963	0.43243
11080_p1_chr1_243110693_T_C	germline	0.34375	0.42857	0.72727
11080_p1_chr1_247493718_G_A	germline	0.54545	0.36842	0.425
11080_p1_chr2_3438732_T_C	germline	0.26087	0.16667	0.3125
11080_p1_chr2_83890871_G_A	germline	0.67442	0.5	0.39024
11080_p1_chr2_116509155_C_T	germline	0.40741	0.5	0.42105
11080_p1_chr2_119253647_A_G	postzygotic	0.44	0.35714	0.37143
11080_p1_chr2_136813167_C_T	germline	0.47222	0.55556	0.76923
11080_p1_chr2_154239835_A_G	germline	0.6	0.52174	0.47059
11080_p1_chr2_178230187_C_T	germline	0.45946	0.36	0.44444
11080_p1_chr2_208137198_G_T	postzygotic	0.21739	0.25	0.28261
11080_p1_chr3_74888040_T_C	germline	0.45652	0.42857	0.45902
11080_p1_chr3_156559689_G_A	germline	0.62791	0.44828	0.59574
11080_p1_chr3_163771534_A_T	germline	0.3913	0.44	0.41509
11080_p1_chr3_188172658_C_T	germline	0.20833	0.27273	0.53125
11080_p1_chr4_12361789_T_C	postzygotic	0.2	0.13043	0.3617
11080_p1_chr4_17448237_C_A	germline	0.51852	0.67742	0.51111
11080_p1_chr4_65568582_C_G	germline	0.5625	0.40741	0.48571
11080_p1_chr4_174226764_A_G	germline	0.39535	0.4	0.45614
11080_p1_chr4_181251662_T_C	postzygotic	0.11111	0.06897	0.18421
11080_p1_chr5_20426842_G_C	germline	0.42105	0.5	0.53333
11080_p1_chr6_7086598_A_T	germline	0.30435	0.46429	0.51351
11080_p1_chr6_14984017_T_C	germline	0.625	0.44	0.41379
11080_p1_chr6_32680268_A_G	germline	0.51724	0.18182	0.34146
11080_p1_chr6_88085582_C_A	postzygotic	0.17241	0.26667	0.08889
11080_p1_chr6_88085583_T_G	postzygotic	0.17241	0.26667	0.09524
11080_p1_chr6_134759702_T_C	germline	0.42857	0.51724	0.61111
11080_p1_chr6_159137224_T_C	germline	0.31818	0.10345	0.39394
11080_p1_chr6_171152140_C_G	germline	0.5625	0.47826	0.42857
11080_p1_chr7_77888490_T_C	germline	0.22222	0.58065	0.2381
11080_p1_chr7_79691500_A_C	germline	0.5	0.57576	0.51282
11080_p1_chr8_30347540_G_A	postzygotic	0.26829	0.24138	0.375
11080_p1_chr8_68152952_T_C	germline	0.45833	0.46429	0.39623
11080_p1_chr8_90185728_G_A	germline	0.47727	0.44	0.36364
11080_p1_chr8_93156710_A_G	germline	0.54839	0.37931	0.48889
11080_p1_chr9_27216275_G_T	germline	0.5	0.5	0.41509
11080_p1_chr9_81892021_G_A	germline	0.33333	0.46667	0.58621
11080_p1_chr9_143498785_G_A	germline	0.5	0.44444	0.31579
11080_p1_chr10_13172733_T_C	germline	0.36842	0.5	0.42105
11080_p1_chr10_18905206_C_A	germline	0.61538	0.47059	0.475
11080_p1_chr10_29471394_A_G	germline	0.5	0.58065	0.51515
11080_p1_chr10_39578059_A_C	postzygotic	0.20833	0.2	0.04348
11080_p1_chr10_46783654_A_G	germline	0.65517	0.35135	0.21429
11080_p1_chr10_75864096_T_C	germline	0.34286	0.48148	0.51515
11080_p1_chr10_105612548_C_A	germline	0.48387	0.26923	0.44643
11080_p1_chr10_109050725_G_C	germline	0.5	0.5	0.67347
11080_p1_chr11_84439009_T_A	germline	0.59259	0	0.12121
11080_p1_chr12_37176810_T_A	germline	0.42857	0.4	0.09091
11080_p1_chr12_74068401_T_C	germline	0.56098	0.34783	0.02778
11080_p1_chr14_58502158_C_T	germline	0.44444	0.60606	0.38095
11080_p1_chr15_52895298_T_C	germline	0.37931	0.375	0.47222
11080_p1_chr16_29922889_A_G	postzygotic	0.11111	0.04167	0
11080_p1_chr16_58148754_C_T	germline	0.6087	0.45714	0.45161
11080_p1_chr16_67406306_G_C	postzygotic	0.275	0.2	0.17647
11080_p1_chr17_61297243_C_G	postzygotic	0.1875	0.20833	0.32075
11080_p1_chr17_62352590_G_A	postzygotic	0.28	0.32353	0.21569
11080_p1_chr18_29640322_T_C	germline	0.5122	0.33333	0.46341
11080_p1_chr18_53715441_A_G	germline	0.54839	0.23077	0.07692
11080_p1_chr18_53715453_C_G	germline	0.58065	0.34483	0.07143
11080_p1_chr18_53716083_T_A	germline	0.58065	0.33333	0.32558
11080_p1_chr18_53716518_C_G	germline	0.38462	0.3125	0.39024
11080_p1_chr18_74514464_G_C	germline	0.7	0.32	0.61111
11080_p1_chr19_6312189_T_G	germline	0.46154	0.38095	0.5
11080_p1_chr19_20859874_T_C	germline	0.53846	0.30769	0.53191
11080_p1_chr21_2933724_C_G	germline	1	0.71429	0.94444
11080_p1_chr21_23433354_A_G	germline	0.5	0.44828	0.48333
11080_p1_chr22_21081301_C_T	postzygotic	0.10714	0.09091	0.05882
11129_p1_chr1_56044433_C_T	germline	0.5	0.54167	0.5614
11129_p1_chr1_67364225_T_G	germline	0.30769	0.3913	0.59091
11129_p1_chr1_70982778_G_C	germline	0.42105	0.4	0.54348
11129_p1_chr1_104013479_A_G	germline	0.31818	0	0.25
11129_p1_chr1_164613274_C_T	postzygotic	0.375	0.05556	0.32558
11129_p1_chr1_196857063_T_G	postzygotic	0.5	0.2	0.35294
11129_p1_chr1_208393184_C_G	postzygotic	0.26923	0.19231	0.07692
11129_p1_chr1_215698052_C_T	germline	0.75	0.4	0.32432
11129_p1_chr1_239385980_G_A	postzygotic	0.3	0.2	0.08
11129_p1_chr1_243331029_C_G	germline	0.29412	0	0.28846
11129_p1_chr2_27908573_G_A	germline	0.46667	0.45833	0.39216
11129_p1_chr2_44695181_C_A	germline	0.33333	0.58333	0.4
11129_p1_chr2_57430138_C_T	germline	0.55556	0.35484	0.53659
11129_p1_chr2_101186492_G_T	germline	0.66667	0.42857	0.59184
11129_p1_chr2_195356788_G_A	germline	0.34615	0.46667	0.42553
11129_p1_chr2_239438392_C_G	germline	0.7	0.33333	0.47917
11129_p1_chr3_118905646_G_T	germline	0.47619	0.41667	0.62963
11129_p1_chr3_139761315_C_T	germline	0.45455	0.40909	0.57143
11129_p1_chr3_143614526_C_T	germline	0.46667	0.76	0.57778
11129_p1_chr3_168306711_A_G	germline	0.52941	0.51515	0.42857
11129_p1_chr4_4012172_T_G	postzygotic	0.33333	0.04762	0.24444
11129_p1_chr4_41485540_G_A	germline	0.52941	0.44828	0.64286
11129_p1_chr4_57184182_A_G	germline	0.53846	0.46667	0.29268
11129_p1_chr4_106263374_A_G	germline	0.57143	0.5	0.45833
11129_p1_chr4_136805803_T_A	germline	0.4	0.46667	0.46341
11129_p1_chr4_139317191_C_A	germline	0.4	0.7	0.51852
11129_p1_chr4_143696660_A_G	postzygotic	0.27778	0.27586	0.125
11129_p1_chr4_148826149_G_T	germline	0.68421	0.44	0.6
11129_p1_chr5_20469311_T_G	postzygotic	0.35294	0.2069	0.14286
11129_p1_chr5_68939068_G_A	germline	0.46154	0.53846	0.5102
11129_p1_chr5_79685640_T_C	postzygotic	0.42857	0.375	0.35714
11129_p1_chr6_3028556_T_A	germline	0.5	0.36364	0.54348
11129_p1_chr6_130752330_C_T	postzygotic	0.16667	0.25	0.02703
11129_p1_chr6_134407187_G_T	germline	0.6	0.6129	0.4186
11129_p1_chr7_13247976_T_C	germline	0.22222	0.44444	0.6087
11129_p1_chr7_15418976_T_C	germline	0.75	0.3913	0.33333
11129_p1_chr7_30465996_A_G	germline	0.44444	0.59091	0.59574
11129_p1_chr7_49466682_A_G	germline	0.47059	0.6087	0.54412
11129_p1_chr7_52275610_T_G	postzygotic	0.38462	0.17857	0.40385
11129_p1_chr7_97064289_C_T	germline	0.47619	0.58621	0.4918
11129_p1_chr7_157241683_A_C	postzygotic	0.57143	0.17391	0.36111
11129_p1_chr8_1872903_G_A	germline	0.625	0.5	0.53333
11129_p1_chr8_37233001_G_A	postzygotic	0.17391	0.3125	0.10345
11129_p1_chr8_95579516_T_C	germline	0.625	0.44	0.53846
11129_p1_chr9_25025238_T_C	germline	0.6	0.48	0.34375
11129_p1_chr10_18918784_T_C	germline	0.35	0	0.22917
11129_p1_chr10_23289039_A_C	germline	0.41667	0.45161	0.57692
11129_p1_chr10_77074813_T_C	germline	0.35294	0.45161	0.44444
11129_p1_chr10_95791266_A_T	postzygotic	0.11538	0	0.05128
11129_p1_chr11_14274395_G_A	germline	0.46667	0.40541	0.6
11129_p1_chr11_56439601_A_G	germline	0.33333	0.5	0.2973
11129_p1_chr11_59994492_A_G	postzygotic	0.15789	0	0.14894
11129_p1_chr11_62390050_G_A	germline	0.66667	0.58824	0.54688
11129_p1_chr11_83757771_T_A	postzygotic	0.5	0.45833	0.1
11129_p1_chr11_93644679_C_T	germline	0.28571	0.45455	0.54717
11129_p1_chr11_106480329_A_C	germline	0.28571	0.52	0.41509
11129_p1_chr12_61238841_G_T	germline	0.55	0.36667	0.49153
11129_p1_chr12_81413279_A_G	germline	0.61538	0.25	0.46667
11129_p1_chr12_81488526_C_G	germline	0.28571	0.47826	0.43243
11129_p1_chr13_71499571_T_A	germline	0.38889	0.51852	0.51111
11129_p1_chr13_95912074_G_A	germline	0.66667	0.51852	0.46667
11129_p1_chr13_107187240_T_G	germline	0.55	0.52	0.4186
11129_p1_chr15_14767562_A_G	germline	0.25	0.28571	0.45
11129_p1_chr15_52066517_C_T	germline	0.38462	0.57143	0.57778
11129_p1_chr15_55268304_A_C	germline	0.375	0.33333	0.53488
11129_p1_chr15_83627194_T_A	germline	0.33333	0.47368	0.56757
11129_p1_chr16_12215589_A_C	germline	0.375	0.23077	0.37778
11129_p1_chr16_19280497_G_A	postzygotic	0.1875	0.14286	0.09615
11129_p1_chr16_58442325_G_T	postzygotic	0.5	0.2	0.12121
11129_p1_chr16_65714384_A_T	germline	0.63158	0.48148	0.56863
11129_p1_chr17_6827456_C_A	germline	0.25	0.53846	0.5625
11129_p1_chr18_77810209_G_C	postzygotic	0.15385	0.5	0.28571
11129_p1_chr19_6177873_G_A	germline	0.54545	0.52	0.45833
11129_p1_chr19_32444782_C_T	germline	0.25	0.37037	0.57143
11129_p1_chr22_42475903_A_G	germline	0.33333	0.59091	0.325
11201_p1_chr1_11571818_T_G	germline	0.38889	0.42857	0.49123
11201_p1_chr1_53675006_T_C	germline	0.39286	0.51852	0.41667
11201_p1_chr1_80635070_T_C	germline	0.55	0.47059	0.48077
11201_p1_chr1_100070479_G_C	germline	0.35135	0.42308	0.57143
11201_p1_chr1_112289988_G_T	germline	0.53846	0.70588	0.2766
11201_p1_chr1_191601168_T_A	germline	0.35714	0.3125	0.41429
11201_p1_chr2_47483771_C_G	germline	0.47222	0.47826	0.5
11201_p1_chr2_59567609_T_A	germline	0.65854	0.52174	0.30435
11201_p1_chr2_136843860_C_T	germline	0.46875	0.38095	0.52941
11201_p1_chr2_201964876_A_G	germline	0.45238	0.47826	0.54386
11201_p1_chr3_473827_C_G	germline	0.41463	0.52632	0.46
11201_p1_chr3_1283404_A_G	germline	0.46429	0.6	0.42667
11201_p1_chr3_24342396_G_A	germline	0.41379	0.47368	0.39344
11201_p1_chr3_26091133_G_A	germline	0.43182	0.45	0.34483
11201_p1_chr3_49232813_A_G	germline	0.58824	0.58333	0.47458
11201_p1_chr3_54324748_G_A	germline	0.62963	0.66667	0.49091
11201_p1_chr3_88145483_G_A	germline	0.45161	0.5	0.34615
11201_p1_chr4_147963306_G_T	germline	0.45161	0.44444	0.46914
11201_p1_chr4_156232650_T_C	germline	0.53191	0.52632	0.41667
11201_p1_chr5_842681_C_T	germline	0.48485	0.41667	0.625
11201_p1_chr5_16684268_C_T	germline	0.73684	0.52941	0.05556
11201_p1_chr5_56896515_T_C	germline	0.48571	0.375	0.44898
11201_p1_chr5_81745972_G_C	germline	0.46429	0.54545	0.41509
11201_p1_chr5_107159816_A_G	germline	0.41379	0.65217	0.41509
11201_p1_chr5_134618714_T_C	germline	0.40541	0.36364	0.51899
11201_p1_chr5_145063813_C_A	germline	0.28125	0.42857	0.4
11201_p1_chr5_174378597_T_C	germline	0.39394	0.40741	0.40385
11201_p1_chr6_339593_G_C	germline	0.43478	0.5	0.52542
11201_p1_chr6_27357298_G_T	germline	0.35484	0.6	0.56452
11201_p1_chr6_73397350_A_G	germline	0.52	0.34615	0.6383
11201_p1_chr6_84250279_T_G	germline	0.5	0.36842	0.47541
11201_p1_chr6_84251089_T_G	germline	0.47368	0.36	0.38776
11201_p1_chr6_137265574_G_A	germline	0.51429	0.48	0.21538
11201_p1_chr7_7196713_C_G	germline	0.39394	0.375	0.43478
11201_p1_chr7_8224088_G_A	germline	0.66667	0.54167	0.58696
11201_p1_chr7_85216488_A_T	germline	0.36	0.4	0.57692
11201_p1_chr7_135002177_T_C	germline	0.54545	0.625	0.61224
11201_p1_chr8_539903_G_T	germline	0.60714	0.15385	0.45652
11201_p1_chr8_3416385_T_G	germline	0.36842	0.68421	0.34146
11201_p1_chr8_79018361_A_G	germline	0.42857	0.45455	0.20755
11201_p1_chr8_81392885_T_C	germline	0.57895	0.27778	0.53061
11201_p1_chr8_98375029_C_A	germline	0.56	0.375	0.5
11201_p1_chr9_23003046_G_A	germline	0.63889	0.35294	0.30137
11201_p1_chr9_99258815_T_C	germline	0.48276	0.44444	0.62295
11201_p1_chr9_129950003_A_T	germline	0.46429	0.35714	0.43396
11201_p1_chr10_22329345_G_A	germline	0.52941	0.6	0.44595
11201_p1_chr10_63691847_C_T	germline	0.39024	0.34783	0.4375
11201_p1_chr10_86172066_T_C	germline	0.47368	0.68182	0.59259
11201_p1_chr10_100794538_G_A	germline	0.62791	0.8	0.35593
11201_p1_chr11_48423266_A_T	germline	0.56667	0.33333	0.50909
11201_p1_chr11_61946448_G_C	germline	0.575	0.62069	0.47368
11201_p1_chr11_81676780_G_C	germline	0.44444	0.66667	0.58442
11201_p1_chr12_55315915_T_G	germline	0.46667	0.5	0.40385
11201_p1_chr12_61518602_C_T	germline	0.41935	0.35714	0.11429
11201_p1_chr12_77338261_T_A	germline	0.53571	0.46667	0.58537
11201_p1_chr14_2933559_A_G	postzygotic	0.44737	0.31818	0.52381
11201_p1_chr14_79135108_A_C	germline	0.57692	0.5	0.49383
11201_p1_chr15_53169624_T_C	germline	0.38095	0.47826	0.45455
11201_p1_chr15_69325151_G_T	germline	0.6	0.46429	0.33333
11201_p1_chr15_75969475_A_G	germline	0.40541	0.6	0.40909
11201_p1_chr15_81762758_G_C	germline	0.46875	0.51724	0.42593
11201_p1_chr15_84073077_A_T	germline	0.40541	0.7	0.57143
11201_p1_chr17_19301817_T_C	germline	0.47826	0.33333	0.54237
11201_p1_chr17_23440979_A_T	germline	0.38462	0.375	0.55556
11201_p1_chr17_81468494_G_A	germline	0.60606	0.57143	0.47059
11201_p1_chr18_52650747_G_A	germline	0.54545	0.45	0.32558
11201_p1_chr19_4522168_G_A	germline	0.44444	0.5	0.52857
11201_p1_chr19_51440031_T_A	germline	0.5625	0.46154	0.41176
11201_p1_chr21_11350378_G_T	germline	0.625	0.5	0.21875
11201_s1_chr1_20510194_G_A	germline	0.7	0.37037	0.38889
11201_s1_chr1_201710457_A_G	germline	0.48837	0.6087	0.57143
11201_s1_chr2_42995378_C_A	germline	0.5	0.34783	0.38462
11201_s1_chr2_204297278_C_T	germline	0.48387	0.69231	0.48438
11201_s1_chr3_66025308_T_C	germline	0.58621	0.36	0.59574
11201_s1_chr3_69868885_C_T	postzygotic	0.40741	0.28	0.29412
11201_s1_chr3_75166376_T_C	germline	0.37931	0.1	0.32787
11201_s1_chr3_90668690_A_C	germline	0.36	0.14286	0.53061
11201_s1_chr3_112347814_G_C	postzygotic	0.44	0.16667	0.26667
11201_s1_chr3_126564460_C_T	germline	0.54286	0.39286	0.64444
11201_s1_chr3_128660944_C_A	germline	0.5	0.4	0.56604
11201_s1_chr3_164580117_G_A	germline	0.47368	0.63158	0.49333
11201_s1_chr4_14263690_G_A	postzygotic	0.125	0.3913	0.22917
11201_s1_chr4_72349862_G_A	postzygotic	0.26829	0.34783	0.14286
11201_s1_chr4_89636880_G_A	germline	0.48571	0.52174	0.5
11201_s1_chr4_108395216_C_T	germline	0.63889	0.52632	0.42105
11201_s1_chr4_110294860_G_T	germline	0.5	0.42308	0.50847
11201_s1_chr4_134945444_T_C	germline	0.5641	0.52	0.45238
11201_s1_chr4_157365346_G_A	postzygotic	0.17647	0.23077	0.32258
11201_s1_chr4_171320456_C_T	germline	0.63333	0.48387	0.48
11201_s1_chr4_189362488_C_T	germline	0.44737	0.41667	0.46939
11201_s1_chr5_50653111_C_T	germline	0.73913	0.5	0.39437
11201_s1_chr5_64000948_A_G	germline	0.37143	0.42857	0.45652
11201_s1_chr5_111652321_G_A	germline	0.54545	0.54286	0.65116
11201_s1_chr5_119383834_C_A	germline	0.42424	0.58065	0.46552
11201_s1_chr5_148143691_G_A	germline	0.29787	0.38889	0.33898
11201_s1_chr5_150417686_T_C	germline	0.55556	0.51724	0.45833
11201_s1_chr5_164485222_G_A	germline	0.48387	0.57143	0.55
11201_s1_chr6_10956982_C_T	germline	0.46429	0.39394	0.45238
11201_s1_chr6_24944976_A_C	germline	0.54167	0.51724	0.35897
11201_s1_chr6_36746527_C_T	germline	0.36111	0.46875	0.44068
11201_s1_chr6_62482102_A_G	postzygotic	0.28	0.21053	0.23333
11201_s1_chr6_71920029_C_T	germline	0.5	0.42105	0.39583
11201_s1_chr6_99061924_A_G	germline	0.67568	0.47222	0.5
11201_s1_chr7_36134801_T_C	germline	0.47059	0.38889	0.42373
11201_s1_chr7_42719809_G_C	germline	0.4878	0.46154	0.51923
11201_s1_chr7_91493551_G_C	germline	0.6	0.69231	0.46269
11201_s1_chr7_96645703_A_G	germline	0.5	0.375	0.42857
11201_s1_chr7_116255065_C_T	germline	0.53125	0.52174	0.60377
11201_s1_chr7_126245015_T_C	germline	0.40741	0.52	0.54167
11201_s1_chr7_142061950_T_C	germline	0.45	0.57143	0.57143
11201_s1_chr7_153729426_G_A	germline	0.4	0.52381	0.72093
11201_s1_chr8_35270010_T_C	postzygotic	0.27273	0.21622	0.20833
11201_s1_chr8_70099985_T_C	postzygotic	0.25	0.15	0.22449
11201_s1_chr8_73670200_G_A	germline	0.46875	0.44444	0.65909
11201_s1_chr8_122368562_A_G	germline	0.51724	0.40909	0.40426
11201_s1_chr8_145164819_T_C	germline	0.39394	0.56667	0.43137
11201_s1_chr9_6963813_A_G	postzygotic	0.17143	0.18182	0.1
11201_s1_chr9_20054409_G_A	postzygotic	0.39286	0.33333	0.24444
11201_s1_chr9_85956141_G_A	germline	0.6	0.4	0.42373
11201_s1_chr9_132316528_C_G	germline	0.5	0.33333	0.42857
11201_s1_chr9_135988229_G_A	germline	0.54545	0.33333	0.45652
11201_s1_chr10_174651_G_A	germline	0.56757	0.48	0.54
11201_s1_chr10_54041419_G_A	germline	0.6129	0.29167	0.53333
11201_s1_chr10_72429851_C_T	germline	0.5	0.55882	0.5814
11201_s1_chr10_109265014_G_A	postzygotic	0.23077	0.16216	0.06122
11201_s1_chr10_134130490_C_T	germline	0.66667	0.63333	0.51613
11201_s1_chr11_7524168_C_T	germline	0.47222	0.4	0.53488
11201_s1_chr11_8571636_G_C	germline	0.55172	0.28571	0.5
11201_s1_chr11_42166906_C_T	postzygotic	0.16	0.33333	0.17647
11201_s1_chr11_81995200_A_C	germline	0.69048	0.26667	0.64706
11201_s1_chr11_93107653_T_A	germline	0.5	0.2069	0.58621
11201_s1_chr12_13001350_C_T	germline	0.45161	0.2	0.28125
11201_s1_chr12_13063529_G_C	germline	0.575	0.42105	0.625
11201_s1_chr12_49599741_T_C	germline	0.45	0.2	0.64
11201_s1_chr13_31019445_G_A	germline	0.58333	0.51613	0.45833
11201_s1_chr13_74433831_C_T	germline	0.625	0.3	0.53846
11201_s1_chr13_75805469_C_G	germline	0.56522	0.54167	0.47826
11201_s1_chr14_13119668_G_T	postzygotic	0.13793	0.03571	0.09877
11201_s1_chr14_89415811_A_G	germline	0.52778	0.45455	0.55814
11201_s1_chr15_97214764_C_G	postzygotic	0.23077	0.10526	0.22222
11201_s1_chr16_30433438_G_A	germline	0.55882	0.54839	0.56604
11201_s1_chr16_75020435_A_G	germline	0.5	0.34615	0.61364
11201_s1_chr16_80479643_T_G	germline	0.5625	0.32	0.5
11201_s1_chr17_8275342_C_T	germline	0.5	0.59375	0.47727
11201_s1_chr17_79946225_C_T	postzygotic	0.21875	0.11538	0.08
11201_s1_chr18_12791076_G_A	postzygotic	0.2381	0.05882	0.16327
11201_s1_chr18_51151396_T_C	germline	0.48276	0.35714	0.44118
11201_s1_chr18_60239788_T_C	postzygotic	0.23404	0.32353	0.21154
11201_s1_chr18_79967334_C_T	germline	0.15789	0.13333	0.09091
11201_s1_chr19_10808444_A_G	germline	0.41176	0.46429	0.55556
11201_s1_chr19_11071940_G_A	postzygotic	0.25	0.28571	0.15254
11201_s1_chr19_38743001_C_A	germline	0.57692	0.43478	0.28889
11201_s1_chr19_57208607_G_A	germline	0.375	0.52381	0.58333
11201_s1_chr20_2097767_T_C	germline	0.40625	0.41935	0.54348
11201_s1_chr20_45056002_T_C	germline	0.48718	0.41667	0.6
11201_s1_chr21_12434151_T_C	germline	0.38095	0.47826	0.51613
11201_s1_chr21_16532807_T_C	germline	0.58621	0.61538	0.46939
11201_s1_chr22_6475498_T_G	postzygotic	0.39286	0.375	0.19048
11201_s1_chr22_34530007_C_T	germline	0.48649	0.6	0.63462
11266_p1_chr1_11729068_G_A	postzygotic	0.2	0.22222	0.22414
11266_p1_chr1_21091542_A_G	postzygotic	0.5	0.5	0.51429
11266_p1_chr1_62052381_G_A	postzygotic	0.21429	0.30435	0.125
11266_p1_chr1_68714487_C_T	germline	0.625	0.43478	0.43103
11266_p1_chr1_91296116_T_C	postzygotic	0.2	0.3	0.2
11266_p1_chr1_96088027_A_G	germline	0.31429	0.25	0.45652
11266_p1_chr1_200715003_C_T	germline	0.34783	0.31579	0.4359
11266_p1_chr2_8290027_C_A	germline	0.47222	0.64286	0.53846
11266_p1_chr2_8349234_T_A	germline	0.48387	0.34783	0.52542
11266_p1_chr2_32992732_T_G	germline	0.5	0.66667	0.6
11266_p1_chr2_39215178_C_T	germline	0.51515	0.48276	0.42857
11266_p1_chr2_41601153_T_A	postzygotic	0.11628	0	0.03774
11266_p1_chr2_115619889_T_G	germline	0.36111	0.35714	0.51111
11266_p1_chr2_159507339_G_T	germline	0.51852	0.5	0.48148
11266_p1_chr2_172621357_G_C	germline	0.45455	0.53488	0.35
11266_p1_chr2_190140981_A_C	germline	0.45161	0.59375	0.46809
11266_p1_chr2_199394660_T_G	germline	0.42424	0.39286	0.64444
11266_p1_chr2_237068986_G_A	germline	0.54839	0.43478	0.57143
11266_p1_chr3_1668464_G_A	germline	0.475	0.6	0.55814
11266_p1_chr3_57709858_C_T	germline	0.5	0.54839	0.51111
11266_p1_chr3_102441673_A_G	germline	0.36364	0.30435	0.30233
11266_p1_chr3_109555907_C_T	germline	0.47059	0.27586	0.51163
11266_p1_chr3_117193745_A_G	postzygotic	0.33333	0.45	0.22951
11266_p1_chr3_121836427_A_C	germline	0.51613	0.45833	0.5
11266_p1_chr3_137153609_C_T	germline	0.72414	0.34783	0.48214
11266_p1_chr3_142520707_G_C	germline	0.39394	0.33333	0.6
11266_p1_chr4_33505440_G_A	germline	0.60417	0.45	0.4717
11266_p1_chr4_80710641_T_C	germline	0.51515	0.57692	0.5
11266_p1_chr4_118479360_C_G	germline	0.43243	0.15789	0.39394
11266_p1_chr4_142919475_C_A	germline	0.45161	0.45833	0.50943
11266_p1_chr4_150134568_G_A	germline	0.37143	0.48276	0.54545
11266_p1_chr4_175914392_T_C	germline	0.44828	0.42308	0.46154
11266_p1_chr5_16142865_C_T	germline	0.54545	0.375	0.38889
11266_p1_chr5_20196080_C_G	germline	0.51429	0.63333	0.5
11266_p1_chr5_52997052_G_C	germline	0.375	0.52778	0.4375
11266_p1_chr5_75058400_G_C	germline	0.52	0.27273	0.60465
11266_p1_chr5_125616820_C_T	germline	0.5	0.32	0.65854
11266_p1_chr5_132233119_G_A	germline	0.62857	0.6	0.34783
11266_p1_chr6_3034875_T_C	germline	0.71429	0.75	0.37838
11266_p1_chr6_61825025_T_C	germline	0.43243	0.47826	0.575
11266_p1_chr6_68891574_T_A	postzygotic	0.14286	0.04167	0.17241
11266_p1_chr6_160009714_G_A	germline	0.51852	0.64286	0.34091
11266_p1_chr6_168647531_T_C	germline	0.45161	0.45833	0.45238
11266_p1_chr6_171610999_C_T	postzygotic	0.14286	0.06667	0.01587
11266_p1_chr7_31523856_G_A	germline	0.64865	0.53125	0.43137
11266_p1_chr7_37069238_G_A	germline	0.65217	0.33333	0.46939
11266_p1_chr7_120095287_T_G	postzygotic	0.12766	0.18919	0.225
11266_p1_chr7_157990572_T_A	germline	0.63636	0.375	0.46809
11266_p1_chr8_3677173_T_C	germline	0.58333	0.46667	0.53448
11266_p1_chr8_49704494_C_A	germline	0.47059	0.29167	0.51163
11266_p1_chr8_62501381_G_C	germline	0.5	0.4	0.41509
11266_p1_chr8_89798630_C_T	germline	0.48485	0.41667	0.46154
11266_p1_chr8_117816649_C_T	germline	0.39286	0.32353	0.47222
11266_p1_chr9_1758880_C_T	germline	0.5	0.59259	0.41026
11266_p1_chr9_1759185_A_C	germline	0.475	0.54545	0.42623
11266_p1_chr9_78646968_G_A	germline	0.5	0.6	0.36842
11266_p1_chr9_93255648_A_T	germline	0.57576	0.52381	0.46429
11266_p1_chr9_128442128_T_A	postzygotic	0.3125	0.10714	0.15686
11266_p1_chr9_128601973_T_C	germline	0.54286	0.35294	0.52381
11266_p1_chr9_145194531_C_T	germline	0.61905	0.46154	0.45283
11266_p1_chr10_12846566_G_A	germline	0.45455	0.57895	0.55556
11266_p1_chr10_68227576_G_T	germline	0.29545	0.27778	0.07895
11266_p1_chr10_78553711_G_A	germline	0.5625	0.40909	0.48837
11266_p1_chr10_82522875_A_G	postzygotic	0.16667	0.40741	0.32075
11266_p1_chr10_100521371_A_G	germline	0.53333	0.17241	0.32653
11266_p1_chr10_108011426_C_T	germline	0.52778	0.51351	0.53846
11266_p1_chr10_108143802_C_G	germline	0.48485	0.44828	0.60714
11266_p1_chr10_130642334_G_A	germline	0.6087	0.54545	0.56364
11266_p1_chr10_132945557_T_C	postzygotic	0.17391	0.375	0.13462
11266_p1_chr11_41966163_A_G	germline	0.52381	0.46154	0.65789
11266_p1_chr11_68674185_G_A	germline	0.54839	0.56	0.4878
11266_p1_chr12_3258622_C_T	germline	0.58333	0.47059	0.42857
11266_p1_chr12_4060032_C_T	germline	0.575	0.37931	0.61765
11266_p1_chr12_6692085_A_T	germline	0.57143	0.65625	0.4
11266_p1_chr12_9715321_A_G	postzygotic	0.25	0.21429	0.22
11266_p1_chr12_79745271_A_G	germline	0.4	0.66667	0.61364
11266_p1_chr12_93935372_G_A	germline	0.41667	0.42308	0.44444
11266_p1_chr13_5214192_C_T	germline	0.53125	0.57143	0.43137
11266_p1_chr13_19145885_G_A	germline	0.43478	0.38462	0.35484
11266_p1_chr13_37740948_C_A	germline	0.40476	0.55	0.54762
11266_p1_chr13_39763575_G_T	germline	0.51724	0.65385	0.53191
11266_p1_chr13_48045939_G_A	germline	0.48571	0.53571	0.46512
11266_p1_chr13_49382594_G_C	germline	0.5	0.45455	0.55
11266_p1_chr13_91873061_C_A	germline	0.55882	0.44828	0.52941
11266_p1_chr13_102425542_C_G	postzygotic	0.2	0.15152	0.08
11266_p1_chr13_107563518_A_G	germline	0.39535	0.48571	0.6
11266_p1_chr14_20999645_G_A	germline	0.46667	0.5	0.52941
11266_p1_chr14_25957680_C_G	germline	0.48485	0.5625	0.40476
11266_p1_chr14_82813473_G_A	germline	0.70588	0.59259	0.38889
11266_p1_chr15_5412067_T_G	germline	0.44	0.5	0.35294
11266_p1_chr15_5413944_T_G	germline	0.5	0.375	0.29545
11266_p1_chr15_84353201_A_G	germline	0.40741	0.5	0.55385
11266_p1_chr16_64638402_C_T	germline	0.5	0.26087	0.16279
11266_p1_chr16_87502174_C_G	germline	0.57143	0.57895	0.47619
11266_p1_chr16_87505014_C_A	germline	0.6	0.5	0.41176
11266_p1_chr17_80580960_G_A	germline	0.34783	0.48148	0.5
11266_p1_chr18_9612378_T_A	postzygotic	0.17857	0.10526	0.2
11266_p1_chr18_48236649_C_T	germline	0.5	0.42857	0.52632
11266_p1_chr19_10736287_T_A	postzygotic	0.27778	0.08696	0.2619
11266_p1_chr19_17622615_G_A	germline	0.55556	0.5625	0.32143
11266_p1_chr19_21154533_A_G	germline	0.54545	0.47619	0.46154
11266_p1_chr19_38385512_C_T	postzygotic	0.26087	0.13636	0.18868
11266_p1_chr21_19379370_C_T	germline	0.48485	0.5	0.54762
11266_p1_chr21_20527460_T_C	postzygotic	0.27778	0.30435	0.32075
11266_p1_chr22_27745595_C_T	germline	0.51515	0.25	0.60526
11266_p1_chr22_39613754_T_G	germline	0.52381	0.53846	0.48718
11266_s1_chr1_7851239_C_T	germline	0.39286	0.5	0.45833
11266_s1_chr1_47693939_A_G	germline	0.48148	0.59091	0.45
11266_s1_chr1_62239076_C_G	germline	0.5	0.5	0.48889
11266_s1_chr1_67999246_C_T	germline	0.5	0.54167	0.4898
11266_s1_chr1_81138053_G_T	germline	0.5	0.45833	0.30435
11266_s1_chr1_113183096_G_A	germline	0.46875	0.46429	0.36585
11266_s1_chr1_128551366_G_A	postzygotic	0.375	0.4375	0.45652
11266_s1_chr1_158467593_T_G	germline	0.42424	0.61538	0.50877
11266_s1_chr2_34837807_T_A	germline	0.5	0.4359	0.48837
11266_s1_chr2_121656610_C_T	germline	0.45946	0.3913	0.34091
11266_s1_chr2_148741850_C_T	germline	0.34483	0.57143	0.55
11266_s1_chr2_213066739_A_T	germline	0.46154	0.20588	0.55814
11266_s1_chr2_217187201_G_A	germline	0.42857	0.54054	0.46809
11266_s1_chr2_221233313_C_T	germline	0.38235	0.5	0.225
11266_s1_chr2_226657546_A_T	postzygotic	0.36	0.15385	0.05882
11266_s1_chr3_51600238_T_C	germline	0.36585	0.33333	0.54545
11266_s1_chr3_131603134_C_T	germline	0.30769	0.53333	0.58974
11266_s1_chr3_145114512_G_C	germline	0.55556	0.2963	0.6
11266_s1_chr3_169157740_T_C	germline	0.40541	0.45455	0.64286
11266_s1_chr3_175554775_G_A	germline	0.29032	0.47368	0.50847
11266_s1_chr4_3513729_C_T	germline	0.47619	0.72	0.54762
11266_s1_chr4_30745384_C_T	germline	0.41026	0.47059	0.40741
11266_s1_chr4_76824992_C_T	germline	0.51429	0.37037	0.51923
11266_s1_chr4_83014483_A_G	germline	0.5	0.46875	0.60377
11266_s1_chr4_116052782_C_T	germline	0.71429	0.52381	0.46667
11266_s1_chr4_137281399_G_T	germline	0.59259	0.38462	0.28571
11266_s1_chr5_27348131_T_C	germline	0.56	0.32	0.54054
11266_s1_chr5_28519308_G_A	germline	0.51064	0.64286	0.46
11266_s1_chr5_42635289_G_A	germline	0.47059	0.56667	0.60714
11266_s1_chr5_43117857_T_C	germline	0.47368	0.47826	0.27273
11266_s1_chr5_60244740_C_G	germline	0.61111	0.59091	0.61111
11266_s1_chr5_89746712_T_A	germline	0.67442	0.63636	0.44186
11266_s1_chr5_96157686_C_T	germline	0.71429	0.51163	0.40816
11266_s1_chr5_101560130_A_T	germline	0.46154	0.69231	0.42
11266_s1_chr5_168440439_A_G	germline	0.25	0.41176	0.37931
11266_s1_chr6_41405111_C_T	germline	0.58824	0.28571	0.52381
11266_s1_chr6_43208333_T_C	germline	0.63333	0.44	0.47619
11266_s1_chr6_56597930_G_A	germline	0.47917	0.77778	0.4
11266_s1_chr6_94038649_G_C	germline	0.6	0.4	0.39024
11266_s1_chr6_169398267_G_A	germline	0.45833	0.58824	0.39535
11266_s1_chr7_2584595_G_A	germline	0.5	0.68421	0.48387
11266_s1_chr7_38464222_C_G	germline	0.47368	0.46429	0.37037
11266_s1_chr7_38464608_G_C	germline	0.5	0.56522	0.4
11266_s1_chr7_42328540_G_A	germline	0.41463	0.44118	0.43333
11266_s1_chr7_100263405_C_T	germline	0.39286	0.64286	0.47059
11266_s1_chr7_107630174_G_C	germline	0.59524	0.33333	0.63462
11266_s1_chr7_113177658_G_C	germline	0.22581	0.61111	0.53448
11266_s1_chr7_157616917_G_A	germline	0.43478	0.51515	0.37143
11266_s1_chr8_22328_G_A	germline	0.51852	0.38889	0.62
11266_s1_chr8_66620082_A_G	germline	0.47222	0.48387	0.45652
11266_s1_chr8_102671698_C_T	germline	0.41026	0.54545	0.51515
11266_s1_chr9_1523295_G_A	germline	0.36111	0.56	0.48889
11266_s1_chr9_7011553_A_G	germline	0.36667	0.52	0.35088
11266_s1_chr9_24232592_A_C	germline	0.41379	0.36	0.45312
11266_s1_chr9_91104575_A_G	germline	0.66667	0.52941	0.5
11266_s1_chr9_111183743_T_C	germline	0.5	0.45455	0.52727
11266_s1_chr10_46133822_A_G	germline	0.65217	0.58333	0.49254
11266_s1_chr10_89603961_G_A	germline	0.59375	0.60714	0.5
11266_s1_chr10_106432408_T_C	germline	0.51429	0.48276	0.44681
11266_s1_chr10_115900216_A_G	germline	0.46875	0.42857	0.45
11266_s1_chr10_117484366_A_C	germline	0.46875	0.34615	0.5
11266_s1_chr11_72248668_C_T	germline	0.59375	0.5	0.40351
11266_s1_chr11_82647703_C_T	germline	0.36842	0.42857	0.62162
11266_s1_chr11_134836940_A_G	germline	0.38462	0.48	0.52083
11266_s1_chr12_14962915_T_C	germline	0.45946	0.42857	0.41667
11266_s1_chr12_76207999_G_A	germline	0.59091	0.55556	0.52083
11266_s1_chr12_96893687_C_T	germline	0.33333	0.40909	0.42
11266_s1_chr13_55126270_T_G	germline	0.53846	0.71429	0.55882
11266_s1_chr13_108961533_G_C	germline	0.37931	0.26087	0.39474
11266_s1_chr14_4567179_C_T	postzygotic	0.22581	0.48	0.21212
11266_s1_chr14_45851493_T_C	germline	0.5	0.76	0.55882
11266_s1_chr14_50824827_A_G	germline	0.57895	0.35	0.36111
11266_s1_chr14_81559863_G_T	germline	0.5641	0.61538	0.40351
11266_s1_chr15_30124940_G_A	germline	1	1	0.38333
11266_s1_chr15_47250230_A_C	germline	0.57576	0.3125	0.4
11266_s1_chr15_74903057_G_A	germline	0.57143	0.5	0.225
11266_s1_chr16_1932185_G_A	germline	0.56667	0.66667	0.47368
11266_s1_chr16_6877744_G_A	germline	0.56	0.42308	0.45
11266_s1_chr16_15654990_C_G	germline	0.54545	0.56522	0.65789
11266_s1_chr16_80848727_T_G	germline	0.47826	0.42308	0.45652
11266_s1_chr17_2273245_A_T	germline	0.70833	0.55556	0.45455
11266_s1_chr17_83401714_A_C	germline	0.63158	0.41667	0.51429
11266_s1_chr18_42238943_T_C	germline	0.52778	0.625	0.05263
11266_s1_chr18_54329163_G_A	germline	0.43478	0.5	0.35
11266_s1_chr18_55790076_T_G	germline	0.51724	0.6	0.31111
11266_s1_chr18_63430177_G_A	germline	0.44828	0.38889	0.46341
11266_s1_chr18_64287081_C_T	germline	0.57143	0.61538	0.45946
11266_s1_chr19_6360230_A_C	germline	0.29412	0.16667	0.60976
11266_s1_chr19_25656321_C_G	germline	0.42857	0.30769	0.34545
11266_s1_chr20_639303_G_A	germline	0.53846	0.46154	0.43902
11266_s1_chr20_31566575_A_G	germline	0.47059	0.51852	0.46154
11266_s1_chr20_36473018_C_T	germline	0.48649	0.65385	0.56757
11266_s1_chr21_27080088_T_C	germline	0.4359	0.375	0.5
11266_s1_chr22_9892992_C_T	germline	0.43243	0.47368	0.13559
11266_s1_chr22_24820938_A_G	germline	0.30435	0.51852	0.53061
11266_s1_chr22_44439133_A_C	germline	0.58621	0.4	0.46341
11266_s1_chr22_44904692_A_G	germline	0.54167	0.36364	0.56757
11266_s1_chr22_46279251_A_G	germline	0.62069	0.63333	0.52381
11414_s1_chr1_71966365_T_A	postzygotic	0.21739	0.21429	0.16667
11414_s1_chr1_106679539_A_G	postzygotic	0.23913	0.27778	0.15217
11414_s1_chr1_107717904_C_T	postzygotic	0.16667	0.09524	0.05556
11414_s1_chr1_169656997_C_T	postzygotic	0.13208	0.125	0.05263
11414_s1_chr1_171461155_A_G	germline	0.46154	0.57143	0.45946
11414_s1_chr1_181309727_C_T	germline	0.6087	0.40741	0.40625
11414_s1_chr1_191976171_C_T	germline	0.56061	0.47826	0.51613
11414_s1_chr1_200027334_A_C	germline	0.475	0.44444	0.57692
11414_s1_chr2_18225107_C_T	postzygotic	0.2037	0.11111	0.16216
11414_s1_chr2_21791644_C_A	germline	0.57407	0.47368	0.33333
11414_s1_chr2_50700555_T_C	postzygotic	0.33898	0.16129	0.31111
11414_s1_chr2_95818034_T_A	germline	0.54545	0.54545	0.52
11414_s1_chr2_218385596_C_T	germline	0.45833	0.44444	0.5
11414_s1_chr3_9693044_A_C	germline	0.36111	0.47826	0.48936
11414_s1_chr3_9695095_G_C	germline	0.32258	0.44444	0.5
11414_s1_chr3_9915987_A_G	germline	0.5	0.36364	0.35484
11414_s1_chr3_23880757_C_T	germline	0.56863	0.51351	0.58537
11414_s1_chr3_43551537_G_C	germline	0.61404	0.46667	0.4359
11414_s1_chr3_80429770_C_T	postzygotic	0.23077	0.07143	0.15385
11414_s1_chr3_85035253_T_C	germline	0.54545	0.7037	0.52
11414_s1_chr3_183741359_A_G	germline	0.47727	0.15789	0.55814
11414_s1_chr4_18108404_T_C	germline	0.46809	0.36	0.42857
11414_s1_chr4_143590813_G_T	germline	0.48718	0.36364	0.56818
11414_s1_chr4_145667304_G_A	germline	0.53571	0.39394	0.40541
11414_s1_chr4_169581011_A_C	postzygotic	0.26415	0.19048	0.20833
11414_s1_chr4_171735088_T_G	germline	0.54348	0.5	0.525
11414_s1_chr4_173651681_T_G	germline	0.45763	0.47826	0.48571
11414_s1_chr5_53517876_T_C	germline	0.5	0.36842	0.61765
11414_s1_chr5_101945812_T_G	postzygotic	0.47692	0.17391	0.36111
11414_s1_chr5_120367637_G_A	germline	0.23913	0.25	0.25
11414_s1_chr6_64715158_C_A	germline	0.5098	0.44444	0.625
11414_s1_chr6_77626242_T_A	postzygotic	0.38571	0.22581	0.37778
11414_s1_chr6_99169099_C_A	germline	0.53061	0.52381	0.6
11414_s1_chr6_116538237_C_T	germline	0.43396	0.5	0.51613
11414_s1_chr6_126925879_C_T	germline	0.475	0.625	0.45455
11414_s1_chr7_147291609_C_A	germline	0.48387	0.5	0.41667
11414_s1_chr8_8299393_G_T	germline	0.42857	0.6087	0.46875
11414_s1_chr8_21092630_G_A	postzygotic	0.2	0.26316	0.10526
11414_s1_chr8_55715540_C_T	germline	0.47917	0.625	0.48571
11414_s1_chr8_98702691_T_C	germline	0.60606	0.51852	0.57143
11414_s1_chr8_111946301_G_T	germline	0.49057	0.6087	0.63636
11414_s1_chr8_143711955_C_T	germline	0.34615	0.57143	0.3871
11414_s1_chr9_26145761_A_T	germline	0.41509	0.43478	0.44444
11414_s1_chr9_28629246_G_A	germline	0.44444	0.375	0.52381
11414_s1_chr9_28629329_G_C	germline	0.42593	0.21739	0.6
11414_s1_chr9_39299224_G_A	postzygotic	0.15686	0.08333	0.10938
11414_s1_chr10_13852958_G_T	germline	0.58696	0.59091	0.46809
11414_s1_chr10_51266254_C_T	germline	0.52542	0.42857	0.38235
11414_s1_chr10_58968981_C_A	germline	0.59259	0.46154	0.55556
11414_s1_chr10_73783092_C_T	germline	0.52941	0.52381	0.45833
11414_s1_chr10_99837946_G_A	germline	0.48077	0.62963	0.51613
11414_s1_chr10_102127566_T_A	postzygotic	0.17143	0.13636	0.13636
11414_s1_chr10_104415138_G_A	germline	0.6087	0.30769	0.64
11414_s1_chr11_3794199_A_T	germline	0.39216	0.54167	0.43902
11414_s1_chr11_40617881_C_T	germline	0.4375	0.35	0.43478
11414_s1_chr11_108010064_T_C	germline	0.41379	0.51852	0.46341
11414_s1_chr12_45052158_A_G	germline	0.44444	0.38462	0.54286
11414_s1_chr12_94654876_G_A	germline	0.6087	0.35484	0.51282
11414_s1_chr13_33033500_C_T	postzygotic	0.1875	0.25926	0.05263
11414_s1_chr13_69392496_A_G	germline	0.40741	0.59259	0.52174
11414_s1_chr13_71169457_A_C	postzygotic	0.18868	0.11765	0.05128
11414_s1_chr13_100940044_C_T	germline	0.57692	0.52	0.31034
11414_s1_chr13_108825798_G_A	postzygotic	0.14754	0.27778	0.15
11414_s1_chr14_79499875_C_A	germline	0.57377	0.52632	0.575
11414_s1_chr15_14552753_T_C	germline	0.34694	0.2	0.17544
11414_s1_chr15_23304032_T_G	germline	0.375	0.69565	0.31429
11414_s1_chr15_73606929_C_A	germline	0.3871	0.625	0.46512
11414_s1_chr15_92565838_T_C	germline	0.44681	0.61905	0.6087
11414_s1_chr15_92892850_A_G	postzygotic	0.11628	0.10526	0.05128
11414_s1_chr16_76303542_A_G	germline	0.39394	0.47619	0.30769
11414_s1_chr17_5338236_C_A	germline	0.58065	0.42857	0.61538
11414_s1_chr18_73524287_A_G	germline	0.47727	0.33333	0.62162
11414_s1_chr19_32315945_G_A	germline	0.71875	0.5	0.5
11414_s1_chr21_8235882_T_A	germline	0.61538	0.25	0.6087
11611_p1_chr1_11307159_G_A	germline	0.6	0.5	0.325
11611_p1_chr1_42764229_T_C	germline	0.5	0.5	0.47917
11611_p1_chr1_113944947_G_A	germline	0.48571	0.6	0.57576
11611_p1_chr1_153594223_C_T	germline	0.36667	0.29412	0.47619
11611_p1_chr1_163997073_A_T	germline	0.41667	0.45455	0.44444
11611_p1_chr1_206649857_T_C	germline	0.5625	0.25	0.4878
11611_p1_chr1_213226586_G_T	germline	0.46341	0.30769	0.55
11611_p1_chr2_11792282_T_G	germline	0.31579	0.44444	0.51111
11611_p1_chr2_43239412_G_A	germline	0.30435	0.76923	0.62857
11611_p1_chr2_69690874_C_T	germline	0.61111	0.42105	0.38889
11611_p1_chr2_84632312_A_C	germline	0.40541	0.52632	0.4717
11611_p1_chr2_87414891_A_G	germline	0.54286	0.38462	0.1746
11611_p1_chr2_163213602_A_G	germline	0.375	0.44444	0.44444
11611_p1_chr2_206218399_G_A	germline	0.64865	0.5	0.48837
11611_p1_chr2_230248581_C_T	germline	0.36111	0.57143	0.41379
11611_p1_chr3_33102459_G_T	germline	0.42857	0.31579	0.52941
11611_p1_chr3_54793483_A_G	germline	0.47368	0.61111	0.52083
11611_p1_chr3_78098493_T_C	germline	0.43902	0.52941	0.46154
11611_p1_chr3_84002587_T_C	germline	0.44444	0.5	0.44186
11611_p1_chr3_131590102_G_C	germline	0.54545	0.375	0.44186
11611_p1_chr3_140561823_C_T	germline	0.56757	0.43478	0.40909
11611_p1_chr3_154320250_C_G	germline	0.47059	0.52632	0.66667
11611_p1_chr3_164086662_C_T	germline	0.57895	0.68421	0.25641
11611_p1_chr3_188119708_A_G	germline	0.41463	0.52632	0.5
11611_p1_chr3_194746838_A_G	germline	0.55769	0.375	0.53846
11611_p1_chr4_21819534_T_G	germline	0.48837	0.52941	0.5
11611_p1_chr4_27387293_A_C	germline	0.5	0.66667	0.42857
11611_p1_chr4_60434547_C_T	germline	0.51515	0.47619	0.25
11611_p1_chr4_73605870_A_G	germline	0.46512	0.48	0.48
11611_p1_chr4_101530474_A_G	germline	0.46667	0.61111	0.6
11611_p1_chr4_136448525_T_C	germline	0.48936	0.61538	0.53846
11611_p1_chr4_162438670_C_T	germline	0.57576	0.28571	0.3617
11611_p1_chr4_181329038_T_C	postzygotic	0.15385	0.16667	0.11628
11611_p1_chr5_4065210_G_A	germline	0.54839	0.69231	0.47368
11611_p1_chr5_29788894_T_C	germline	0.35484	0.57143	0.44681
11611_p1_chr5_57392637_A_C	germline	0.44737	0.47368	0.58333
11611_p1_chr5_85062837_C_T	germline	0.58621	0.53846	0.41667
11611_p1_chr5_96914279_G_A	germline	0.65217	0.69565	0.38462
11611_p1_chr5_99117973_T_C	germline	0.37778	0.47619	0.48718
11611_p1_chr6_53713450_G_A	germline	0.68421	0.4	0.48718
11611_p1_chr6_74157484_T_C	germline	0.58621	0.36364	0.51786
11611_p1_chr6_76488382_C_A	germline	0.47368	0.41176	0.58
11611_p1_chr6_125496975_G_A	germline	0.46341	0.44444	0.59677
11611_p1_chr7_146233738_G_C	germline	0.5	0.4	0.45238
11611_p1_chr8_70709355_T_C	germline	0.46341	0.47059	0.47727
11611_p1_chr8_131031487_T_C	germline	0.46512	0.43478	0.35417
11611_p1_chr9_75800595_C_T	germline	0.5	NA	0.19444
11611_p1_chr9_103282909_C_A	germline	0.7	0.54545	0.47619
11611_p1_chr9_103283160_G_C	germline	0.7	0.48148	0.34286
11611_p1_chr10_34812238_A_C	germline	0.54286	0.4375	0.52778
11611_p1_chr10_66005203_G_C	germline	0.51613	0.4	0.52
11611_p1_chr10_67819935_A_G	germline	0.53488	0.3	0.5
11611_p1_chr10_101826506_A_G	germline	0.48276	0.61538	0.46552
11611_p1_chr11_19726312_G_A	germline	0.65789	0.625	0.41304
11611_p1_chr11_50119389_T_C	germline	0.57143	0.68421	0.47059
11611_p1_chr11_60495781_G_A	germline	0.6	0.42857	0.46154
11611_p1_chr11_68731428_A_C	germline	0.46154	0.68182	0.41667
11611_p1_chr11_100040521_C_T	germline	0.44737	0.25	0.39024
11611_p1_chr11_131503574_A_T	germline	0.47222	0.44444	0.51923
11611_p1_chr12_5613514_G_A	germline	0.58824	0.45455	0.46667
11611_p1_chr12_71235069_A_G	germline	0.51667	0.52	0.42857
11611_p1_chr13_26725087_C_T	germline	0.6	0.6875	0.52778
11611_p1_chr13_48732261_T_C	germline	0.43333	0.53571	0.57895
11611_p1_chr13_54606864_G_C	postzygotic	0.10638	0	0.14894
11611_p1_chr13_102953638_T_C	germline	0.475	0.2	0.47368
11611_p1_chr13_106114711_C_T	germline	0.46341	0.6875	0.325
11611_p1_chr14_4177078_A_T	postzygotic	0.275	0.17647	0.28431
11611_p1_chr14_71670638_C_T	germline	0.3871	0.53333	0.37778
11611_p1_chr14_73406170_C_T	germline	0.47059	0.6	0.44444
11611_p1_chr15_20539324_C_T	germline	0.7907	0.75	0.43137
11611_p1_chr15_56155714_G_T	germline	0.3871	0.36842	0.35556
11611_p1_chr15_67270850_T_G	postzygotic	0.44444	0.22222	0.39655
11611_p1_chr15_70584589_C_T	postzygotic	0.24242	0.4375	0.35897
11611_p1_chr16_14448608_A_G	germline	0.45833	0.33333	0.41935
11611_p1_chr16_18633072_T_A	germline	0.53846	0.72727	0.19355
11611_p1_chr16_75125579_C_T	germline	0.33333	0.44444	0.46809
11611_p1_chr17_61983095_G_A	germline	0.40625	0.3913	0.42857
11611_p1_chr18_68235526_C_T	germline	0.46512	0.5	0.39535
11611_p1_chr18_72412922_G_C	germline	0.5	0.63636	0.43478
11611_p1_chr18_72653929_C_T	germline	0.47727	0.46154	0.58824
11611_p1_chr19_18964213_G_A	germline	0.30435	0.375	0.65789
11611_p1_chr19_34250238_T_G	germline	0.54545	0.46667	0.5098
11611_p1_chr19_46729061_G_A	germline	0.55814	0.41667	0.425
11611_p1_chr19_47608125_T_C	germline	0.51852	0.32143	0.35135
11611_p1_chr20_31165610_G_A	postzygotic	0.24	0.1	0.35714
11611_p1_chr20_31997405_G_A	germline	0.6	0.42105	0.41026
11611_p1_chr21_9433202_C_A	germline	0.69231	0.75	0.66667
11611_p1_chr22_40572705_A_G	germline	0.41935	0.3871	0.60465
11918_p1_chr1_18528460_G_A	germline	0.5	0.57895	0.625
11918_p1_chr1_20864832_T_C	germline	0.41379	0.41176	0.65385
11918_p1_chr1_46201923_G_A	postzygotic	0.28571	0.21429	0.0625
11918_p1_chr1_78714517_G_T	germline	0.4	0.75	0.41667
11918_p1_chr1_146298081_G_A	germline	0.47368	0.625	0.5
11918_p1_chr1_247964400_C_T	postzygotic	0.22727	0.18182	0.13043
11918_p1_chr2_40070843_A_T	germline	0.5	0.6875	0.48485
11918_p1_chr2_78716513_C_G	germline	0.46429	0.1875	0.51429
11918_p1_chr2_148127556_A_T	germline	0.44828	0.2	0.48889
11918_p1_chr2_167761020_T_C	germline	0.55882	0.66667	0.54902
11918_p1_chr2_234245339_C_A	postzygotic	0.2	0	0.02564
11918_p1_chr3_34342141_G_A	germline	0.46154	0.375	0.42222
11918_p1_chr3_98611484_T_C	germline	0.6	0.41176	0.48571
11918_p1_chr3_200136824_C_T	germline	0.46667	0.33333	0.44444
11918_p1_chr4_15512104_T_C	germline	0.45	0.47059	0.4
11918_p1_chr4_16920434_G_A	germline	0.5	0.33333	0.48889
11918_p1_chr4_57415178_T_C	postzygotic	0.46154	0.58333	0.5
11918_p1_chr4_90441982_A_G	germline	0.5	0.60714	0.56098
11918_p1_chr4_94110821_C_T	germline	0.56	0.25	0.5
11918_p1_chr4_113861443_A_C	germline	0.35	0.31579	0.54762
11918_p1_chr4_125975165_C_G	germline	0.44444	0.35294	0.4
11918_p1_chr4_126991200_C_T	germline	0.5	0.5625	0.5
11918_p1_chr5_1976547_G_C	germline	0.36842	0.44444	0.44118
11918_p1_chr5_39561571_A_G	germline	0.5	0.25	0.58333
11918_p1_chr5_41773481_A_G	germline	0.38235	0.33333	0.5
11918_p1_chr5_121464996_C_T	germline	0.53333	0.5	0.51429
11918_p1_chr5_128200060_G_C	postzygotic	0.11111	0.15	0.02703
11918_p1_chr5_145017158_G_A	germline	0.61538	0.71429	0.48485
11918_p1_chr5_157576384_A_G	postzygotic	0.375	0.5	0.18182
11918_p1_chr6_15396238_G_A	germline	0.32	0.55556	0.65
11918_p1_chr6_31993009_A_T	germline	0.64286	0.4375	0.41026
11918_p1_chr6_36887394_C_T	germline	0.52941	0.46154	0.4878
11918_p1_chr6_66782149_T_C	germline	0.46875	0.41667	0.73171
11918_p1_chr6_94472931_T_C	germline	0.64286	0.45455	0.52
11918_p1_chr6_106132611_G_T	germline	0.34783	0.5625	0.33333
11918_p1_chr6_141787980_G_T	germline	0.58333	0.42857	0.51429
11918_p1_chr7_21114795_G_A	germline	0.5625	0.4	0.47826
11918_p1_chr7_35945668_C_T	germline	0.4	0.7	0.55556
11918_p1_chr7_112739143_T_C	germline	0.31579	0.35714	0.32353
11918_p1_chr7_131483507_T_A	germline	0.27778	0.26316	0.35294
11918_p1_chr7_137167933_A_G	postzygotic	0.3125	0	0.05714
11918_p1_chr7_137223236_T_A	postzygotic	0.125	0.47059	0.19355
11918_p1_chr8_352877_G_A	germline	0.47368	0.42857	0.41176
11918_p1_chr8_26547693_G_A	germline	0.55	0.47059	0.37037
11918_p1_chr8_40587614_C_T	germline	0.53571	0.57143	0.45455
11918_p1_chr8_120394056_G_A	germline	0.54167	0.44444	0.5625
11918_p1_chr8_127648409_G_T	germline	0.5	0.7619	0.67442
11918_p1_chr8_140954136_C_A	germline	0.42857	0.64286	0.46341
11918_p1_chr8_144835566_C_T	germline	0.57895	0.44444	0.53846
11918_p1_chr9_15250583_A_T	germline	0.35484	0.40909	0.62791
11918_p1_chr9_21075592_C_T	germline	0.54167	0.57895	0.54545
11918_p1_chr9_43922285_G_A	germline	1	1	0.62963
11918_p1_chr9_82452060_A_G	germline	0.61905	0.44444	0.52632
11918_p1_chr9_124713452_C_G	germline	0.3913	0.36364	0.60465
11918_p1_chr10_77302133_T_C	germline	0.5	0.41667	0.4375
11918_p1_chr10_95598863_C_T	germline	0.62963	0.52	0.48718
11918_p1_chr10_115564296_C_T	postzygotic	0.20833	0.11765	0.11765
11918_p1_chr10_128230635_G_A	germline	0.63636	0.47059	0.51429
11918_p1_chr11_16669049_T_C	germline	0.41176	0.66667	0.375
11918_p1_chr11_72192735_C_G	germline	0.58333	0.21053	0.40741
11918_p1_chr12_27552767_A_G	germline	0.5	0.5	0.33333
11918_p1_chr12_39785752_T_C	germline	0.5	0.53333	0.4898
11918_p1_chr12_57398573_G_T	germline	0.28571	0.46154	0.44118
11918_p1_chr12_86753269_C_T	germline	0.55172	0.35294	0.55263
11918_p1_chr13_21984004_G_A	postzygotic	0.42308	0.55556	0.52941
11918_p1_chr14_14013713_G_C	postzygotic	0.14286	0.05882	0.08108
11918_p1_chr14_20494024_T_A	germline	0.38889	0.33333	0.4375
11918_p1_chr14_51121567_T_C	germline	0.51613	0.46667	0.55556
11918_p1_chr14_72456304_G_C	germline	0.52941	0.33333	0.56757
11918_p1_chr14_98870714_C_G	germline	0.47059	0.5	0.54167
11918_p1_chr14_98871533_G_A	germline	0.47059	0.57692	0.37255
11918_p1_chr15_29095586_T_G	germline	0.36364	0.38889	0.4375
11918_p1_chr15_85740540_C_A	germline	0.65	0.27273	0.43182
11918_p1_chr16_10873254_A_C	germline	0.52632	0.66667	0.54839
11918_p1_chr17_59283746_T_C	germline	0.40909	0.51724	0.54839
11918_p1_chr18_63801795_G_C	germline	0.38889	0.1875	0.61765
11918_p1_chr18_79906661_T_C	germline	0.33333	0.16667	0.14286
11918_p1_chr19_3145473_C_T	germline	0.375	0.42105	0.39286
11918_p1_chr20_5659906_C_T	germline	0.27273	0.625	0.35897
11918_p1_chr20_23305955_T_C	germline	0.48	0.45455	0.45238
11918_p1_chr21_19451151_G_A	germline	0.44444	0.28571	0.41176
11918_p1_chr22_10393085_G_A	postzygotic	0.27273	0.2	0.23077
11918_p1_chr22_36283209_T_G	postzygotic	0.24138	0.25	0.15556
11918_s1_chr1_3122526_G_T	germline	0.41176	0.36585	0.59184
11918_s1_chr1_14264863_C_T	germline	0.57143	0.53571	0.51852
11918_s1_chr1_38678878_A_G	germline	0.22222	0.14286	0.2
11918_s1_chr1_68190907_A_T	germline	0.48276	0.51429	0.47727
11918_s1_chr1_102075010_C_T	germline	0.5	0.26667	0.48837
11918_s1_chr2_47701377_C_T	germline	0.28571	0.26667	0.58824
11918_s1_chr2_47704103_C_T	germline	0.30435	0.25806	0.47917
11918_s1_chr2_73004885_C_A	germline	0.42857	0.5	0.46
11918_s1_chr2_110654209_A_G	germline	0.42857	0.55357	0.49091
11918_s1_chr2_130571345_C_A	germline	0.47368	0.41667	0.43548
11918_s1_chr2_138734165_A_T	germline	0.73333	0.21429	0.48148
11918_s1_chr3_66567535_C_G	germline	0.6	0.4375	0.58333
11918_s1_chr3_66571134_C_T	germline	0.58065	0.54762	0.46032
11918_s1_chr3_66571999_G_C	germline	0.56667	0.54545	0.38596
11918_s1_chr3_157833733_C_T	germline	0.52381	0.64103	0.51282
11918_s1_chr3_161571980_C_G	germline	0.59259	0.36364	0.45833
11918_s1_chr3_191062821_C_T	germline	0.46667	0.45652	0.5122
11918_s1_chr3_193633987_A_C	germline	0.59259	0.31707	0.56863
11918_s1_chr4_34747202_T_A	germline	0.5	0.48276	0.36842
11918_s1_chr4_88161881_G_A	germline	0.45	0.57576	0.56604
11918_s1_chr4_122429323_G_A	germline	0.5	0.52381	0.4717
11918_s1_chr4_148079360_T_C	postzygotic	0.28571	0	0.22222
11918_s1_chr4_148742974_T_C	postzygotic	0.2	0.31818	0.29032
11918_s1_chr4_160131324_A_G	germline	0.36667	0.26923	0.62069
11918_s1_chr4_177338852_C_G	germline	0.55172	0.32432	0.47541
11918_s1_chr4_177338962_T_G	germline	0.55172	0.48718	0.52
11918_s1_chr5_6321330_C_T	germline	0.47619	0.375	0.51613
11918_s1_chr5_118554377_T_C	germline	0.4	0.35484	0.44444
11918_s1_chr5_129118097_A_T	germline	0.5625	0.44737	0.57627
11918_s1_chr5_144285006_C_A	germline	0.17647	0.5	0.38462
11918_s1_chr5_172595764_A_G	germline	0.25	0.25	0.55814
11918_s1_chr6_7864411_G_A	germline	0.5	0.48571	0.45455
11918_s1_chr6_9236662_C_G	germline	0.42308	0.34286	0.40741
11918_s1_chr6_21663744_C_T	germline	0.45	0.55	0.57692
11918_s1_chr6_160529633_A_G	germline	0.31818	0.5	0.45946
11918_s1_chr7_158146231_C_T	germline	0.5	0.375	0.55814
11918_s1_chr7_158147561_G_C	germline	0.52941	0.36842	0.42593
11918_s1_chr8_59181331_C_T	germline	0.47368	0.47619	0.49153
11918_s1_chr8_96650320_C_T	germline	0.62963	0.47368	0.56364
11918_s1_chr8_111896570_A_C	germline	0.38095	0.52381	0.52174
11918_s1_chr8_138845115_T_A	germline	0.38462	0.44118	0.54167
11918_s1_chr8_140337601_G_A	germline	0.3871	0.46512	0.35593
11918_s1_chr9_16957322_C_T	germline	0.45455	0.4375	0.5
11918_s1_chr9_43997827_C_A	germline	0.5	0.46667	0.35
11918_s1_chr9_44289190_G_T	germline	0.48485	0.43333	0.6
11918_s1_chr10_131243354_G_A	germline	0.47619	0.58537	0.46512
11918_s1_chr11_813203_G_A	germline	0.44444	0.25	0.4878
11918_s1_chr11_3733712_T_C	germline	0.52941	0.65909	0.71429
11918_s1_chr11_3979898_G_A	germline	0.52941	0.25	0.43396
11918_s1_chr12_13384743_A_T	postzygotic	0.5	0.61702	0.4375
11918_s1_chr12_15169501_G_A	germline	0.52632	0.44828	0.61111
11918_s1_chr12_47749466_A_C	germline	0.5	0.51852	0.4
11918_s1_chr12_47842506_A_G	postzygotic	0.15789	0.09091	0
11918_s1_chr12_69738321_C_T	germline	0.57692	0.56098	0.47059
11918_s1_chr14_4293248_G_C	germline	1	1	1
11918_s1_chr14_22044472_G_C	germline	0.29412	0.48485	0.5
11918_s1_chr14_28773070_G_A	postzygotic	0.26667	0.02778	0.2093
11918_s1_chr14_29176891_G_A	germline	0.48148	0.46512	0.43137
11918_s1_chr14_38284903_T_C	postzygotic	0.5	0.51724	0.52
11918_s1_chr14_47032013_C_A	postzygotic	0.19231	0.5	0.32432
11918_s1_chr14_75733827_C_T	germline	0.35714	0.46341	0.48276
11918_s1_chr14_100727062_C_A	postzygotic	0.24444	0.275	0.66071
11918_s1_chr16_6568410_C_T	germline	0.57143	0.51515	0.41667
11918_s1_chr17_9963914_T_A	germline	0.52381	0.55814	0.5
11918_s1_chr17_79205502_T_A	germline	0.85714	0.51111	0.60417
11918_s1_chr18_67289732_C_T	germline	0.5	0.32143	0.63333
11918_s1_chr19_39482650_C_T	germline	0.40741	0.68421	0.62
11918_s1_chr20_8342996_G_C	germline	0.31579	0.48276	0.51562
11918_s1_chr20_20132163_T_C	germline	0.38889	0.46875	0.25926
11918_s1_chr20_30737147_T_A	germline	1	0.5	0.42
11918_s1_chr21_15146084_A_T	germline	0.42857	0.375	0.56
11918_s1_chr21_35536899_G_T	postzygotic	0.15	0.28	0.14583
11964_p1_chr1_20329574_T_G	germline	0.28571	0.66667	0.625
11964_p1_chr1_71428823_T_A	postzygotic	0.2069	0.13333	0.24444
11964_p1_chr1_87806137_T_A	germline	0.47826	0.18182	0.6875
11964_p1_chr1_90777413_G_T	germline	0.3913	0.39286	0.42857
11964_p1_chr1_91485549_C_T	postzygotic	0.28571	0.16	0.1875
11964_p1_chr1_187118320_A_C	postzygotic	0.18182	0.16216	0.28846
11964_p1_chr2_14336841_G_A	postzygotic	0.30769	0.22222	0.17949
11964_p1_chr2_119260447_C_T	germline	0.72727	0.41379	0.48485
11964_p1_chr2_242281015_T_C	germline	0.5	0.48148	0.50943
11964_p1_chr3_66466282_T_C	germline	0.55556	0.38095	0.54762
11964_p1_chr3_81257098_C_G	germline	0.58824	0.44118	0.45238
11964_p1_chr3_101106419_G_T	germline	0.65385	0.57143	0.42222
11964_p1_chr3_119759456_G_T	germline	0.57143	0.51852	0.48
11964_p1_chr3_146909351_G_A	germline	0.57143	0.45455	0.46341
11964_p1_chr3_166186590_G_A	germline	0.64706	0.6	0.47368
11964_p1_chr4_72720025_G_A	postzygotic	0.38095	0.28261	0.60714
11964_p1_chr4_82322589_A_G	postzygotic	0.30769	0.34375	0.38182
11964_p1_chr4_85430009_C_T	postzygotic	0.08696	0.11111	0.10256
11964_p1_chr4_92814404_C_T	germline	0.64286	0.55556	0.5
11964_p1_chr4_127645959_A_T	germline	0.70588	0.45	0.4
11964_p1_chr4_138283850_C_A	germline	0.4	0.5	0.63158
11964_p1_chr4_166013560_G_A	germline	0.57895	0.74074	0.61702
11964_p1_chr4_186699673_C_A	germline	0.33333	0.46154	0.5814
11964_p1_chr5_39823363_A_T	postzygotic	0.18182	0	0.13333
11964_p1_chr5_72855206_T_C	postzygotic	0.35714	0.3617	0.33333
11964_p1_chr5_76890183_A_C	germline	0.57143	0.60714	0.44828
11964_p1_chr5_78005844_G_A	postzygotic	0.47826	0.46429	0.3871
11964_p1_chr5_78237871_C_T	germline	0.64286	0.375	0.52941
11964_p1_chr5_80178743_G_A	germline	0.66667	0.5	0.38462
11964_p1_chr6_24099655_G_A	germline	0.25	0.61538	0.51429
11964_p1_chr6_99343436_G_A	postzygotic	0.21053	0.13636	0.21622
11964_p1_chr7_34169153_G_A	germline	0.47826	0.42857	0.69767
11964_p1_chr7_87456367_G_A	germline	0.66667	0.68	0.5
11964_p1_chr7_135884616_T_A	germline	0.46154	0.30303	0.64516
11964_p1_chr8_37262866_T_G	germline	0.58824	0.5	0.55
11964_p1_chr8_50087783_T_C	germline	0.28571	0.13889	0.2973
11964_p1_chr8_114710494_T_G	postzygotic	0.4375	0.40741	0.55319
11964_p1_chr8_129461079_C_G	germline	0.6875	0.53125	0.52381
11964_p1_chr8_145010819_C_T	germline	0.66667	0.46429	0.48889
11964_p1_chr9_18922018_G_T	postzygotic	0.27273	0.38462	0.37209
11964_p1_chr9_32896140_C_T	germline	0.6129	0.52381	0.4717
11964_p1_chr9_47970201_C_A	postzygotic	0.16667	0	0.11538
11964_p1_chr9_123135597_C_A	germline	0.52941	0.42857	0.58824
11964_p1_chr10_15569407_G_C	germline	0.9	0.375	0.58333
11964_p1_chr10_68753424_A_G	postzygotic	0.38462	0.35484	0.6
11964_p1_chr10_90684319_A_G	germline	0.38462	0.63889	0.57692
11964_p1_chr11_2663636_C_T	postzygotic	0.22222	0.10714	0.30952
11964_p1_chr11_74307348_C_T	germline	0.63636	0.42308	0.45
11964_p1_chr11_82476246_G_T	postzygotic	0.1875	0.17647	0.13158
11964_p1_chr11_82476247_T_A	postzygotic	0.1875	0.05882	0.10811
11964_p1_chr11_105954989_C_T	postzygotic	0.20833	0.13793	0.35897
11964_p1_chr11_115406194_C_A	germline	0.64706	0.39024	0.4
11964_p1_chr12_132614952_C_G	postzygotic	0.15	0.22857	0.20833
11964_p1_chr13_62352020_C_T	germline	0.68182	0.51515	0.61702
11964_p1_chr14_8052159_C_A	germline	0.5	0.28571	0.46154
11964_p1_chr15_75077091_G_A	germline	0.34783	0.71053	0.55769
11964_p1_chr15_87260433_C_T	germline	0.54545	0.25	0.60526
11964_p1_chr15_91602619_G_T	germline	0.55556	0.45455	0.30435
11964_p1_chr16_5386777_A_G	germline	0.5	0.28125	0.64
11964_p1_chr16_63773246_G_A	germline	0.5	0.6	0.36667
11964_p1_chr17_1082520_C_T	germline	0.42857	0.375	0.54348
11964_p1_chr17_37461133_G_A	germline	0.5625	0.43478	0.44068
11964_p1_chr17_80957109_G_T	germline	0.33333	0.26087	0.62162
11964_p1_chr19_833543_C_T	germline	0.66667	0.52381	0.475
11964_p1_chr19_15446538_A_G	germline	0.6	0.42857	0.74419
11964_p1_chr19_16283720_C_T	germline	0.75	0.425	0.60606
11964_p1_chr19_32898977_G_A	germline	0.44444	0.39286	0.55
11964_p1_chr19_55010933_G_C	germline	0.4	0.3871	0.51923
11964_p1_chr21_18581130_A_G	germline	0.46154	0.35897	0.23077
11964_s1_chr1_21339579_G_A	germline	0.66667	0.48276	0.39286
11964_s1_chr1_52446891_G_T	germline	0.66667	0.55556	0.33333
11964_s1_chr1_77453840_C_G	germline	0.65714	0.5	0.38235
11964_s1_chr1_87635663_G_A	germline	0.51515	0.73913	0.48387
11964_s1_chr1_94837309_A_G	germline	0.52381	0.47619	0.53191
11964_s1_chr1_115144343_G_A	germline	0.5	0.69231	0.34545
11964_s1_chr1_115157269_G_C	germline	0.46667	0.56522	0.47059
11964_s1_chr1_153151915_G_A	germline	0.22222	0.41176	0.50746
11964_s1_chr1_158030594_C_G	germline	0.5	0.45833	0.57143
11964_s1_chr1_200052438_C_T	germline	0.57143	0.54167	0.49206
11964_s1_chr1_232453352_G_T	germline	0.51852	0.53571	0.67213
11964_s1_chr2_352777_G_A	germline	0.6	0.64516	0.42857
11964_s1_chr2_11902687_A_G	germline	0.63636	0.5	0.59574
11964_s1_chr2_23691359_A_G	germline	0.28571	0.56522	0.45652
11964_s1_chr2_57187219_G_A	germline	0.42857	0.38095	0.3871
11964_s1_chr2_57187606_G_A	germline	0.25806	0.28571	0.48276
11964_s1_chr3_19144613_G_A	germline	0.31034	0.54545	0.45098
11964_s1_chr3_23829516_T_C	postzygotic	0.19231	0.07692	0.28261
11964_s1_chr3_77634300_C_T	germline	0.5	0.41667	0.69014
11964_s1_chr3_78536639_G_T	germline	0.38889	0.47368	0.57895
11964_s1_chr3_83991051_T_G	postzygotic	0.25	0.15789	0.2766
11964_s1_chr3_108568252_C_T	germline	0.42857	0.44	0.42373
11964_s1_chr4_6242249_A_G	germline	0.33333	0.64	0.30909
11964_s1_chr4_62572277_T_C	germline	0.5	0.58333	0.52542
11964_s1_chr4_83857098_G_A	germline	0.55263	0.39394	0.45763
11964_s1_chr4_107736504_A_G	germline	0.4	0.45833	0.6
11964_s1_chr4_124676237_T_C	germline	0.5625	0.5	0.48148
11964_s1_chr4_148902056_G_A	germline	0.4375	0.59091	0.38596
11964_s1_chr4_159160023_C_T	germline	0.42857	0.45833	0.58824
11964_s1_chr5_79758613_G_T	germline	0.55556	0.22222	0.45652
11964_s1_chr5_115414106_G_T	postzygotic	0.22222	0.10526	0.2037
11964_s1_chr5_129139689_G_T	germline	0.29032	0.45455	0.46552
11964_s1_chr6_92972678_G_T	postzygotic	0.16667	0.16	0.20548
11964_s1_chr7_41298169_C_T	germline	0.54167	0.36842	0.51471
11964_s1_chr7_86991240_C_T	germline	0.54839	0.44444	0.56604
11964_s1_chr9_17904803_T_C	germline	0.25	0.65385	0.53571
11964_s1_chr9_22383919_T_G	germline	0.41667	0.54545	0.5
11964_s1_chr9_27338544_A_G	germline	0.46154	0.25	0.58065
11964_s1_chr9_42386973_G_A	germline	0.7	0.58824	0.37736
11964_s1_chr9_132515482_C_T	germline	0.52632	0.45833	0.60345
11964_s1_chr10_22986888_G_C	germline	0.48148	0.55556	0.50847
11964_s1_chr10_43373337_C_T	germline	0.5	0.54167	0.51786
11964_s1_chr10_53688648_G_A	germline	0.52174	0.73077	0.46
11964_s1_chr10_62057236_A_C	germline	0.66667	0.38462	0.4717
11964_s1_chr10_105991539_T_G	germline	0.58621	0.57692	0.55932
11964_s1_chr10_111638288_T_A	germline	0.57895	0.39286	0.55769
11964_s1_chr10_117281400_A_G	germline	0.5	0.56522	0.5
11964_s1_chr11_2661049_G_A	germline	0.63636	0.28571	0.64151
11964_s1_chr11_2661050_C_A	germline	0.53846	0.3	0.62264
11964_s1_chr11_12523419_G_A	germline	0.41667	0.51724	0.39583
11964_s1_chr11_17506361_C_T	germline	0.38889	0.45455	0.6
11964_s1_chr11_31482375_C_G	germline	0.56522	0.33333	0.35
11964_s1_chr11_38109139_G_A	germline	0.63636	0.25	0.50649
11964_s1_chr11_56577233_G_T	germline	0.2	0	0.03636
11964_s1_chr12_62896218_C_T	germline	0.47059	0.55556	0.44231
11964_s1_chr12_78027710_A_G	germline	0.31579	0.5	0.58621
11964_s1_chr12_94612273_C_T	germline	0.31034	0.58333	0.48889
11964_s1_chr12_119588268_G_A	germline	0.4	0.37931	0.40741
11964_s1_chr12_123711100_G_C	germline	0.66667	0.56522	0.36232
11964_s1_chr13_30417671_C_T	germline	0.45455	0.60714	0.31915
11964_s1_chr13_62788079_G_A	postzygotic	0.15385	0.21429	0.18
11964_s1_chr13_74326022_G_A	germline	0.54839	0.61538	0.44444
11964_s1_chr14_5156530_G_C	postzygotic	0.26087	0.32	0.28704
11964_s1_chr14_30946333_A_C	germline	0.66667	0.45	0.5
11964_s1_chr14_37270857_T_G	germline	0.54167	0.37037	0.5
11964_s1_chr14_57533823_G_A	germline	0.63158	0.51515	0.26316
11964_s1_chr15_41598827_T_C	germline	0.33333	0.34615	0.49153
11964_s1_chr15_47704927_A_G	germline	0.5	0.47619	0.25862
11964_s1_chr15_54267624_A_C	germline	0.64286	0.51515	0.4902
11964_s1_chr15_54999962_C_T	germline	0.55	0.41935	0.39062
11964_s1_chr15_65558033_A_G	germline	0.45	0.31818	0.53571
11964_s1_chr15_65643418_G_T	germline	0.58333	0.42857	0.53061
11964_s1_chr15_77173397_G_T	germline	0.41667	0.33333	0.38983
11964_s1_chr15_83675935_G_C	germline	0.38462	0.56	0.46429
11964_s1_chr15_91547400_T_C	germline	0.5	0.51724	0.50794
11964_s1_chr16_24323453_C_T	germline	0.42857	0.56522	0.44828
11964_s1_chr16_87951704_C_T	germline	0.27273	0.56522	0.58333
11964_s1_chr17_15056811_C_T	germline	0.65	0.53333	0.45614
11964_s1_chr17_33399063_G_A	germline	0.53333	0.34483	0.58929
11964_s1_chr19_6498373_A_C	germline	0.625	0.5	0.35556
11964_s1_chr19_16346686_C_G	germline	0.28571	0.54839	0.57447
11964_s1_chr19_49698589_G_A	germline	0.5	0.32	0.49091
11964_s1_chr19_51754022_C_T	germline	0.61538	0.5	0.49057
11964_s1_chr19_56444644_C_T	germline	0.52632	0.52381	0.48
11964_s1_chr20_5540774_T_A	germline	0.5	0.5	0.55556
11964_s1_chr21_25355246_G_A	postzygotic	0.2069	0.47619	0.22535
12220_p1_chr1_113022896_C_G	germline	0.3125	0.62963	0.5
12220_p1_chr1_183022920_C_A	germline	0.56	0.55	0.08333
12220_p1_chr2_17263237_A_T	germline	0.48387	0.35294	0.47222
12220_p1_chr2_241342584_T_A	germline	0.3913	0.26667	0.64286
12220_p1_chr3_979184_C_T	germline	0.67647	0.46154	0.46154
12220_p1_chr3_1856328_C_A	germline	0.60606	0.51613	0.4375
12220_p1_chr3_37977889_C_A	postzygotic	0.09091	0.29167	0.11765
12220_p1_chr3_42885820_C_T	germline	0.55	0.47619	0.51724
12220_p1_chr3_157224312_A_G	germline	0.42308	0.35294	0.39394
12220_p1_chr4_141463998_A_G	germline	0.56667	0.44444	0.53846
12220_p1_chr4_186137139_A_G	postzygotic	0.11538	0.05	0
12220_p1_chr6_21089733_A_G	germline	0.51724	0.52941	0.55172
12220_p1_chr6_36420131_A_G	germline	0.52381	0.61905	0.4
12220_p1_chr6_91840757_G_C	germline	0.46667	0.23529	0.33333
12220_p1_chr6_92132600_A_T	germline	0.54545	0.20833	0.46429
12220_p1_chr6_164799865_A_G	germline	0.44737	0.37037	0.46429
12220_p1_chr7_26175200_T_C	postzygotic	0.36364	0.17647	0.05263
12220_p1_chr7_27347370_C_T	germline	0.51852	0.38889	0.37037
12220_p1_chr7_54203982_T_G	germline	0.34375	0.40909	0.12
12220_p1_chr7_64250419_T_A	germline	0.42308	0.44444	0.67857
12220_p1_chr7_103760067_C_T	germline	0.42857	0.47619	0.55556
12220_p1_chr7_106519232_G_A	germline	0.36842	0.23077	0.33333
12220_p1_chr7_123626715_G_C	germline	0.5	0.53846	0.6
12220_p1_chr7_138850399_A_G	germline	0.37931	0.56522	0.51852
12220_p1_chr8_65576655_G_A	postzygotic	0.07407	0.3125	0.08824
12220_p1_chr8_106489066_A_T	germline	0.44444	0.44	0.35484
12220_p1_chr9_12556586_G_A	germline	0.5	0.66667	0.53125
12220_p1_chr9_91666137_A_T	germline	0.54167	0.37037	0.46154
12220_p1_chr9_111759041_C_G	germline	0.47059	0.61905	0.25926
12220_p1_chr10_14476609_T_A	germline	0.51852	0.38889	0.40741
12220_p1_chr10_37601727_G_T	germline	0.39286	0.36842	0.53333
12220_p1_chr10_44367032_A_G	germline	0.31818	0.65	0.43333
12220_p1_chr10_106568853_G_C	germline	0.5122	0.77778	0.38462
12220_p1_chr10_123360560_G_A	germline	0.55172	0.36842	0.44828
12220_p1_chr11_25275501_G_C	germline	0.65	0.07143	0.15
12220_p1_chr11_57701670_T_G	germline	0.54545	0.6	0.4
12220_p1_chr11_62207764_C_T	germline	0.45833	0.3913	0.51613
12220_p1_chr11_127979261_C_T	germline	0.52	0.46154	0.36364
12220_p1_chr12_32317803_C_T	postzygotic	0.1	0.09091	0
12220_p1_chr12_58408847_T_C	germline	0.70968	0.5	0.48148
12220_p1_chr12_68858110_C_T	germline	0.51852	0.57895	0.42857
12220_p1_chr12_120737070_C_T	germline	0.76471	0.51515	0.53846
12220_p1_chr13_31053079_A_G	germline	0.42308	0.45	0.5
12220_p1_chr13_37898984_A_C	germline	0.43333	0.57143	0.66667
12220_p1_chr14_4536809_A_T	postzygotic	0.15789	0.21622	0.16129
12220_p1_chr14_42583855_T_C	postzygotic	0.23077	0.04545	0.04762
12220_p1_chr15_62408598_C_G	germline	0.45	0.75	0.65
12220_p1_chr16_67267900_A_T	germline	0.5	0.47619	0.55882
12220_p1_chr16_85699855_C_T	germline	0.61538	0.61538	0.6087
12220_p1_chr16_86627688_C_G	germline	0.57692	0.71429	0.59459
12220_p1_chr17_13413066_C_T	germline	0.51515	0.43478	0.53571
12220_p1_chr17_38294631_C_A	germline	0.48148	0.39286	0.51852
12220_p1_chr18_35235230_C_G	germline	0.51613	0.17647	0.69444
12220_p1_chr22_2205963_T_C	postzygotic	0.24138	0.25	0.25
12220_p1_chr22_51175215_C_T	germline	0.78947	0.4375	0.45946
12220_s1_chr1_16747520_C_T	germline	0.33333	0.39474	0.30612
12220_s1_chr1_25275817_G_A	germline	0.5	0.35	0.5
12220_s1_chr1_44602081_A_G	germline	0.57143	0.47368	0.54286
12220_s1_chr1_211297409_A_G	germline	0.30769	0.28571	0.575
12220_s1_chr1_213249025_C_T	germline	0.5	0.46667	0.58824
12220_s1_chr1_219550999_G_A	germline	0.42105	0.28571	0.48837
12220_s1_chr2_95289854_T_C	germline	0.28571	0.25	0.46341
12220_s1_chr2_101374596_T_C	germline	0.45	0.5	0.38889
12220_s1_chr2_120900045_C_G	germline	0.5	0.55556	0.525
12220_s1_chr2_143682748_T_C	postzygotic	0.31818	0	0.27273
12220_s1_chr2_198080823_A_G	germline	0.53333	0.5	0.49057
12220_s1_chr2_229296027_C_T	germline	0.47059	0.61111	0.55556
12220_s1_chr2_234809114_T_C	postzygotic	0.14286	0	0.02326
12220_s1_chr3_14084493_G_A	germline	0.59091	0.58065	0.5
12220_s1_chr3_62775075_T_C	germline	0.33333	0.30435	0.58974
12220_s1_chr3_111860732_C_A	germline	0.41176	0.15385	0.59091
12220_s1_chr4_58620448_G_T	germline	0.31579	0.34783	0.51064
12220_s1_chr4_137812904_G_C	germline	0.4375	0.72727	0.475
12220_s1_chr4_185569320_C_T	postzygotic	0.23077	0.04	0.32558
12220_s1_chr5_198660_G_A	germline	0.28571	0.33333	0.32258
12220_s1_chr5_111810340_C_T	postzygotic	0.27273	0.28	0.1087
12220_s1_chr6_19855854_C_G	postzygotic	0.125	0	0.02439
12220_s1_chr6_29397913_T_C	germline	0.63636	0.47826	0.51163
12220_s1_chr6_80399172_G_C	germline	0.4375	0.375	0.52273
12220_s1_chr6_123709862_G_A	postzygotic	0.42857	0.2381	0.12903
12220_s1_chr6_162383829_G_A	germline	0.61538	0.5	0.625
12220_s1_chr6_169891267_G_A	germline	0.42857	0.66667	0.4375
12220_s1_chr7_72642890_A_G	germline	0.57143	0.35	0.44
12220_s1_chr7_86731930_C_T	postzygotic	0.55	0.21053	0.45455
12220_s1_chr7_123153580_A_G	germline	0.36842	0.43478	0.48649
12220_s1_chr7_157287351_C_T	germline	0.4	0.3	0.5122
12220_s1_chr8_23272610_T_G	postzygotic	0.22222	0	0.02857
12220_s1_chr8_26549925_C_T	germline	0.27273	0.23077	0.51282
12220_s1_chr8_43759998_C_G	germline	0.38889	0.41176	0.47826
12220_s1_chr8_48932786_G_A	postzygotic	0.13333	0.04348	0.21875
12220_s1_chr8_57471746_A_G	germline	0.42857	0.33333	0.48718
12220_s1_chr8_68644196_G_A	germline	0.22222	0.625	0.45652
12220_s1_chr8_68764702_C_T	germline	0.5	0.56522	0.61111
12220_s1_chr8_96270888_G_A	germline	0.73333	0.52632	0.62857
12220_s1_chr8_117996792_T_C	germline	0.75	0.57692	0.59091
12220_s1_chr9_115835924_G_T	germline	0.36842	0.3913	0.6
12220_s1_chr9_120673414_A_C	germline	0.28571	0.61905	0.0303
12220_s1_chr9_122538327_A_T	postzygotic	0.14286	0.07143	0
12220_s1_chr10_30379339_T_C	germline	0.42857	0.55556	0.31579
12220_s1_chr10_38493763_C_A	germline	0.5	0.33333	0.5
12220_s1_chr10_86982473_A_C	germline	0.46667	0.33333	0.66667
12220_s1_chr11_19112340_G_A	germline	0.7	0.74074	0.38
12220_s1_chr11_20800273_T_C	germline	0.6875	0.61905	0.56098
12220_s1_chr11_34576023_A_C	postzygotic	0.11765	0	0.0303
12220_s1_chr12_33489936_G_T	germline	0.47619	0.5	0.48571
12220_s1_chr12_62539923_C_A	germline	0.61538	0.66667	0.61702
12220_s1_chr12_129877454_A_G	germline	0.33333	0.58824	0.48889
12220_s1_chr13_97962272_C_G	postzygotic	0.125	0	0.03333
12220_s1_chr14_33271438_C_G	germline	0.57143	0.4	0.56098
12220_s1_chr14_35155602_T_G	germline	0.53333	0.27273	0.5625
12220_s1_chr14_94598835_T_C	postzygotic	0.36364	0.21429	0.5
12220_s1_chr14_97479957_T_C	germline	0.4	0.84211	0.41026
12220_s1_chr15_37834430_C_T	germline	0.4375	0.52632	0.5098
12220_s1_chr15_67534309_G_A	germline	0.8	0.62963	0.375
12220_s1_chr15_95970638_C_A	germline	0.5	0.47826	0.51064
12220_s1_chr15_96883415_T_C	germline	0.35294	0.36364	0.45455
12220_s1_chr16_53120403_A_G	germline	0.36364	0.52941	0.42105
12220_s1_chr16_72473364_G_A	germline	0.44444	0.30769	0.48718
12220_s1_chr17_35433375_T_G	postzygotic	0.15385	0.0625	0.0303
12220_s1_chr17_81023675_G_C	germline	0.75	0.33333	0.5
12220_s1_chr18_44212147_T_C	germline	0.5625	0.22222	0.38776
12220_s1_chr18_69121133_C_G	germline	0.53846	0.52941	0.61364
12220_s1_chr18_77107105_A_G	germline	0.53333	0.625	0.625
12220_s1_chr20_53426927_T_C	germline	0.73333	0.44444	0.48837
12220_s1_chr21_17749895_C_A	germline	0.16667	0.69565	0.48649
12237_p1_chr1_17396143_G_A	postzygotic	0.19048	0.12	0.20588
12237_p1_chr1_27497119_T_C	germline	0.65	0.375	0.47222
12237_p1_chr1_66436589_A_C	postzygotic	0.37209	0.2	0.15152
12237_p1_chr1_185137014_G_A	postzygotic	0.23077	0.24138	0.21875
12237_p1_chr1_217251147_C_A	germline	0.36842	0.54286	0.48837
12237_p1_chr1_229736243_C_A	germline	0.58065	0.45455	0.48276
12237_p1_chr2_4697576_C_G	germline	0.48276	0.28571	0.68627
12237_p1_chr2_7334852_T_G	germline	0.37838	0.25	0.53846
12237_p1_chr2_63140635_C_T	germline	0.48387	0.63636	0.35294
12237_p1_chr2_72581168_G_C	germline	0.47826	0.46429	0.38462
12237_p1_chr2_99457977_T_A	postzygotic	0.2973	0.17143	0.32432
12237_p1_chr2_109076795_G_A	germline	0.63333	0.5	0.62963
12237_p1_chr2_124540861_G_A	germline	0.63636	0.45455	0.59259
12237_p1_chr2_221127729_C_A	germline	0.57778	0.35	0.34615
12237_p1_chr2_239832487_T_G	germline	0.53125	0.58333	0.5
12237_p1_chr3_4158368_A_T	germline	0.44444	0.41935	0.43902
12237_p1_chr3_19843338_G_A	germline	0.47222	0.55263	0.61111
12237_p1_chr3_42876282_T_C	germline	0.48	0.35	0.51724
12237_p1_chr3_49735291_A_G	germline	0.55556	0.44828	0.38462
12237_p1_chr3_114364004_A_G	germline	0.63333	0.52	0.47368
12237_p1_chr3_118470216_A_C	germline	0.56757	0.60714	0.58537
12237_p1_chr3_137625325_A_G	germline	0.36842	0.37931	0.45238
12237_p1_chr3_140332288_G_A	germline	0.425	0.52174	0.25641
12237_p1_chr3_157818163_C_G	germline	0.53125	0.375	0.70588
12237_p1_chr3_165526134_G_C	germline	0.5122	0.2	0.52778
12237_p1_chr3_168294105_T_G	germline	0.58696	0.2381	0.38462
12237_p1_chr4_119154205_T_G	germline	0.44444	0.64516	0.4898
12237_p1_chr4_135902716_A_G	germline	0.4186	0.37838	0.44118
12237_p1_chr5_55054411_G_C	germline	0.38636	0.5	0.52778
12237_p1_chr5_111338295_A_T	germline	0.5641	0.42105	0.51852
12237_p1_chr5_147888616_A_G	germline	0.54054	0.30435	0.47826
12237_p1_chr6_14160590_G_A	germline	0.42424	0.70588	0.39024
12237_p1_chr6_14160591_C_T	germline	0.32143	0.73529	0.36585
12237_p1_chr6_33265285_G_T	germline	0.52632	0.38462	0.30303
12237_p1_chr6_73747020_C_T	postzygotic	0.51429	0.08	0.38889
12237_p1_chr6_100058934_T_C	postzygotic	0.16667	0	0.22222
12237_p1_chr6_123082129_C_T	germline	0.5	0.53846	0.44444
12237_p1_chr7_147009921_T_C	germline	0.68889	0.35484	0.5
12237_p1_chr8_53409978_A_T	postzygotic	0.2619	0.28125	0.30769
12237_p1_chr8_71966324_T_C	germline	0.525	0.48148	0.48718
12237_p1_chr8_76519819_C_G	germline	0.52381	0.32	0.43333
12237_p1_chr8_77575805_C_A	postzygotic	0.16216	0.16279	0.18421
12237_p1_chr8_97331302_A_T	germline	0.45455	0.57143	0.52941
12237_p1_chr8_97953183_T_C	germline	0.46	0.45161	0.44898
12237_p1_chr8_106682441_A_G	germline	0.48649	0.625	0.42424
12237_p1_chr8_130371194_C_T	germline	0.5	0.42857	0.64286
12237_p1_chr9_107917814_G_A	germline	0.55556	0.53659	0.48649
12237_p1_chr9_147483583_C_A	germline	0.38462	0.22222	0.56098
12237_p1_chr10_9422208_C_T	germline	0.4	0.54054	0.30435
12237_p1_chr10_13645091_C_T	germline	0.54545	0.32143	0.44444
12237_p1_chr10_72315337_C_T	germline	0.51852	0.8125	0.51429
12237_p1_chr10_97790309_G_A	germline	0.42857	0.41935	0.52273
12237_p1_chr10_109762015_T_C	germline	0.4	0.5625	0.57895
12237_p1_chr11_36184709_C_T	germline	0.46154	0.72	0.48387
12237_p1_chr11_67677457_C_T	germline	0.56667	0.47059	0.46154
12237_p1_chr12_2251804_C_T	germline	0.6875	0.56522	0.31429
12237_p1_chr12_3051460_C_T	germline	0.52	0.28	0.48485
12237_p1_chr12_49252557_C_T	germline	0.48	0.46875	0.38462
12237_p1_chr12_49444538_G_A	germline	0.67857	0.6	0.51351
12237_p1_chr12_79352575_T_G	germline	0.42424	0.39394	0.51282
12237_p1_chr12_86879834_G_A	germline	0.48148	0.38095	0.55
12237_p1_chr12_88794848_T_C	postzygotic	0.19298	0.07895	0.06667
12237_p1_chr13_54370869_A_T	germline	0.44444	0.5	0.58333
12237_p1_chr13_72299473_T_C	germline	0.54545	0.39286	0.54054
12237_p1_chr14_67542033_T_G	germline	0.54545	0.48148	0.55263
12237_p1_chr14_94241883_T_C	germline	0.32143	0.59375	0.53333
12237_p1_chr14_96545375_G_T	germline	0.5	0.33333	0.68966
12237_p1_chr15_34945405_G_A	germline	0.51351	0.42424	0.45714
12237_p1_chr15_43449445_A_G	germline	0.35	0.45833	0.64516
12237_p1_chr15_50117202_A_G	germline	0.5	0.45455	0.37037
12237_p1_chr17_19818274_C_T	germline	0.42105	0.54286	0.36842
12237_p1_chr18_11392259_G_T	germline	0.58824	0.53571	0.73529
12237_p1_chr18_40998021_T_C	germline	0.52	0.70968	0.51429
12237_p1_chr18_79609023_C_T	germline	0.42857	0.27273	0.43333
12237_p1_chr19_48590614_G_A	germline	0.53846	0.34783	0.38776
12237_p1_chr19_48930792_G_A	germline	0.58824	0.48276	0.55556
12237_p1_chr21_9433828_G_T	germline	0.72727	0.47619	0.30612
12237_p1_chr22_6059805_G_T	postzygotic	0.26087	0.27419	0.15
12237_s1_chr1_24110005_C_T	germline	0.36364	0.5	0.6087
12237_s1_chr1_31691516_A_G	germline	0.55	0.41667	0.44118
12237_s1_chr2_15199086_C_A	germline	0.41667	0.61538	0.58333
12237_s1_chr2_48781210_A_G	postzygotic	0.3125	0.46154	0.2619
12237_s1_chr2_70558325_C_A	germline	0.53125	0.42857	0.6
12237_s1_chr2_125043676_T_C	germline	0.40741	0.63636	0.52273
12237_s1_chr2_185486387_A_G	germline	0.26829	0.125	0.27273
12237_s1_chr3_181510866_G_C	germline	0.45946	0.76923	0.4
12237_s1_chr3_184123892_C_G	germline	0.52381	0.44444	0.46809
12237_s1_chr3_185826698_C_T	germline	0.59091	0.41667	0.45714
12237_s1_chr4_34525545_A_C	germline	0.58333	0.45455	0.40385
12237_s1_chr4_84304592_A_T	postzygotic	0.12903	0.1875	0.30909
12237_s1_chr4_95361943_G_C	germline	0.39474	0.65217	0.65
12237_s1_chr4_159119040_T_C	germline	0.44444	0.38095	0.25714
12237_s1_chr5_2974193_T_C	germline	0.44	0.54545	0.42
12237_s1_chr5_18044388_C_T	germline	0.46667	0.58824	0.39535
12237_s1_chr5_86626647_A_G	germline	0.53125	0.33333	0.575
12237_s1_chr5_119476267_A_G	germline	0.36364	0.42105	0.57576
12237_s1_chr5_142747546_T_A	germline	0.4375	0.5625	0.44828
12237_s1_chr5_177096724_C_T	germline	0.45455	0.625	0.61111
12237_s1_chr6_17798396_C_T	germline	0.46154	0.75	0.37037
12237_s1_chr6_94130311_A_C	germline	0.45161	0.44444	0.57143
12237_s1_chr6_103759903_G_A	germline	0.32258	0.4	0.69444
12237_s1_chr6_153821462_A_T	germline	0.42308	0.66667	0.525
12237_s1_chr7_8840057_C_T	germline	0.60714	0.84615	0.35714
12237_s1_chr7_13574965_T_C	germline	0.51351	0.42857	0.38636
12237_s1_chr7_146070897_T_C	germline	0.55556	0.44444	0.47917
12237_s1_chr8_10305863_T_C	germline	0.22222	0.38889	0.48571
12237_s1_chr8_13149736_T_C	germline	0.48387	0.61538	0.6087
12237_s1_chr8_59521305_A_C	germline	0.5625	0.47619	0.58065
12237_s1_chr8_68966959_A_G	germline	0.55882	0.66667	0.38235
12237_s1_chr9_2792374_T_C	germline	0.56	0.5	0.61538
12237_s1_chr9_16800345_G_A	germline	0.48148	0.35294	0.51724
12237_s1_chr9_110566158_C_T	germline	0.27778	0.53846	0.47222
12237_s1_chr9_127492145_G_A	germline	0.3125	0.57143	0.55
12237_s1_chr9_132636310_T_G	germline	0.3	0.21429	0.58065
12237_s1_chr10_14494183_A_T	postzygotic	0.15152	0	0.05405
12237_s1_chr10_18336123_G_A	germline	0.4	0	0.25581
12237_s1_chr10_81521964_T_C	postzygotic	0.09091	0	0.0303
12237_s1_chr10_84447367_A_C	germline	0.46875	0.53846	0.61905
12237_s1_chr10_104358683_C_T	germline	0.71429	0.21429	0.57143
12237_s1_chr10_121466715_G_A	germline	0.42105	0.5625	0.36111
12237_s1_chr11_48919341_G_A	germline	0.57895	0.53846	0.6087
12237_s1_chr11_62521467_T_C	germline	0.56522	0.46154	0.44118
12237_s1_chr11_105647206_A_G	germline	0.31818	0.28571	0.41667
12237_s1_chr13_54765586_T_C	germline	0.51111	0.35	0.51282
12237_s1_chr13_69774525_T_C	germline	0.63889	0.45	0.57895
12237_s1_chr13_98902301_G_A	germline	0.55	0.33333	0.4375
12237_s1_chr14_38519143_A_C	germline	0.38235	0.53846	0.29268
12237_s1_chr14_52371472_G_A	postzygotic	0.125	0.18182	0.15385
12237_s1_chr14_71617978_C_T	postzygotic	0.28571	0.08333	0.08571
12237_s1_chr15_44645343_C_T	postzygotic	0.15	0.04545	0.11111
12237_s1_chr15_77852416_G_A	germline	0.61111	0.47059	0.56667
12237_s1_chr15_88878711_A_G	germline	0.45455	0.33333	0.63158
12237_s1_chr15_94176844_A_C	postzygotic	0.38095	0.75	0.47059
12237_s1_chr16_13307166_C_A	germline	0.54167	0.55556	0.60526
12237_s1_chr17_48439496_C_A	postzygotic	0.21053	0.16667	0.25
12237_s1_chr17_65546621_C_T	postzygotic	0.42105	0.42857	0.10811
12237_s1_chr18_32744201_C_A	germline	0.61111	0.44444	0.51282
12237_s1_chr18_39419977_T_G	postzygotic	0.29032	0.27273	0.26087
12237_s1_chr19_25695236_C_A	postzygotic	0.32	0.14286	0.20408
12237_s1_chr20_43077041_C_A	germline	0.81818	0.625	0.45238
12237_s1_chr20_65628748_A_T	germline	0.5	0.35714	0.46154
12237_s1_chr21_11979045_C_T	germline	0.56757	0.61111	0.33333
12237_s1_chr21_15406415_G_A	germline	0.40476	0.45455	0.53333
12237_s1_chr21_31231497_T_A	germline	0.34783	0.47368	0.53488
12237_s1_chr21_31231498_T_C	germline	0.3913	0.42105	0.54348
12237_s1_chr21_40293380_A_G	germline	0.52941	0.42857	0.60606
12237_s1_chr22_17701545_T_A	postzygotic	0.28571	0.07692	0.15152
12237_s1_chr22_48857590_C_T	germline	0.43478	0.6	0.45714
12456_p1_chr1_39053847_T_G	postzygotic	0.5	0.18182	0.32787
12456_p1_chr1_54326623_T_C	germline	0.69231	0.25	0.62121
12456_p1_chr1_66136616_G_T	germline	0.44186	0.5	0.53846
12456_p1_chr1_97567939_G_C	germline	0.57895	0.52	0.59524
12456_p1_chr1_128722663_G_A	germline	0.56667	0.29412	0.37313
12456_p1_chr1_150581989_G_A	germline	0.63636	0.40741	0.47727
12456_p1_chr1_189328865_G_T	postzygotic	0.12821	0.31818	0.075
12456_p1_chr1_194696540_A_G	germline	0.48649	0.47059	0.49123
12456_p1_chr2_26219148_A_G	germline	0.54545	0.33333	0.40909
12456_p1_chr2_38140659_A_G	germline	0.4878	0.63889	0.5
12456_p1_chr2_69614553_G_A	germline	0.32143	0.39394	0.40909
12456_p1_chr2_97139397_G_A	germline	0.61111	0.38889	0.58182
12456_p1_chr2_113802730_A_G	germline	0.56667	0.62857	0.48214
12456_p1_chr2_116753976_G_A	germline	0.40476	0.35294	0.46154
12456_p1_chr2_124429377_T_A	postzygotic	0.19512	0.11111	0.2439
12456_p1_chr2_168519001_T_C	germline	0.4375	0.57143	0.49153
12456_p1_chr2_192325804_C_T	postzygotic	0.175	0.16	0.19298
12456_p1_chr2_218414561_C_T	postzygotic	0.23077	0.36842	0.11765
12456_p1_chr2_225728392_C_A	postzygotic	0.18421	0.3	0.03226
12456_p1_chr3_11891151_G_A	germline	0.55556	0.41667	0.44444
12456_p1_chr3_121389191_T_C	germline	0.28205	0.47368	0.36957
12456_p1_chr3_126514560_G_A	germline	0.52273	0.59091	0.61111
12456_p1_chr3_132807521_C_T	germline	0.5	0.55172	0.16667
12456_p1_chr3_132807530_T_C	germline	0.5	0.55	0.10714
12456_p1_chr3_141289605_G_A	germline	0.59375	0.36	0.5
12456_p1_chr3_152887502_T_C	germline	0.53125	0.5	0.60465
12456_p1_chr3_190239309_T_C	germline	0.55	0.4	0.53191
12456_p1_chr3_193613705_C_A	germline	0.46875	0.34615	0.57143
12456_p1_chr4_87971999_G_A	germline	0.55	0.55	0.625
12456_p1_chr4_99013475_G_A	postzygotic	0.13793	0.23529	0.16
12456_p1_chr4_99036858_T_C	germline	0.775	0.35	0.38636
12456_p1_chr4_126139733_C_G	germline	0.46154	0.4	0.64583
12456_p1_chr4_169191354_G_A	germline	0.74419	0.3913	0.40741
12456_p1_chr4_184974472_C_T	germline	0.40541	0.40909	0.51852
12456_p1_chr5_27808042_C_T	postzygotic	0.12121	0	0.11429
12456_p1_chr5_110568450_A_G	germline	0.41026	0.4	0.55556
12456_p1_chr5_145745106_G_C	postzygotic	0.13158	0.1	0.32
12456_p1_chr5_159660373_T_C	postzygotic	0.21053	0.08333	0.15517
12456_p1_chr5_172083156_T_C	germline	0.48387	0.31579	0.35556
12456_p1_chr6_12212702_G_A	germline	0.57143	0.63636	0.53846
12456_p1_chr6_67001608_T_C	postzygotic	0.34375	0.28571	0.22917
12456_p1_chr6_71333872_A_C	germline	0.46154	0.30435	0.4717
12456_p1_chr6_76172141_A_G	germline	0.44444	0.5	0.4697
12456_p1_chr6_155374641_G_A	germline	0.6	0.57143	0.50847
12456_p1_chr7_6965415_C_G	germline	0.42105	0.43333	0.50847
12456_p1_chr7_17483555_C_T	germline	0.65217	0.28571	0.45455
12456_p1_chr7_151834422_G_C	germline	0.40741	0.64286	0.43636
12456_p1_chr8_40763799_G_A	germline	0.52381	0.38095	0.52941
12456_p1_chr8_54663303_G_C	germline	0.41667	0.29167	0.40909
12456_p1_chr8_72684854_G_A	postzygotic	0.48276	0.20588	0.375
12456_p1_chr8_84909143_T_C	germline	0.46875	0.3913	0.62745
12456_p1_chr8_124293352_G_C	germline	0.36667	0.59259	0.38596
12456_p1_chr8_134204887_C_T	postzygotic	0.13953	0.21739	0.22727
12456_p1_chr9_16564956_C_T	germline	0.45455	0.5	0.55172
12456_p1_chr10_9902866_T_C	germline	0.61364	0.53125	0.68333
12456_p1_chr10_122117901_G_A	germline	0.53488	0.55	0.47826
12456_p1_chr11_94968746_T_C	germline	0.61111	0.34375	0.51724
12456_p1_chr11_105127785_G_T	postzygotic	0.13333	0.22222	0.175
12456_p1_chr11_120938445_G_A	postzygotic	0.13333	0.04167	0.10417
12456_p1_chr12_18438109_C_G	germline	0.52941	0.9	0.52727
12456_p1_chr12_54725335_G_A	germline	0.5	0.33333	0.4375
12456_p1_chr12_75909403_C_T	germline	0.51724	0.5	0.47619
12456_p1_chr12_125841250_T_C	germline	0.65385	0.66667	0.63462
12456_p1_chr13_45683272_T_C	germline	0.5	0.41935	0.34286
12456_p1_chr14_37604023_T_C	germline	0.53333	0.42857	0.38462
12456_p1_chr15_37733871_T_C	germline	0.57692	0.52174	0.37736
12456_p1_chr15_66155089_G_A	germline	0.45714	0.52	0.52381
12456_p1_chr15_73569110_G_T	germline	0.52	0.44444	0.47222
12456_p1_chr15_81224361_C_T	postzygotic	0.13889	0	0.06818
12456_p1_chr16_57295995_C_A	germline	0.54286	0.58065	0.36
12456_p1_chr17_22344505_G_A	germline	0.34615	0.33333	0.55769
12456_p1_chr18_13462680_T_C	germline	0.57143	0.42857	0.40909
12456_p1_chr18_32187716_C_A	germline	0.5	0.53191	0.59615
12456_p1_chr18_73886906_T_C	germline	0.35135	0.05882	0.32692
12456_p1_chr19_16231596_C_T	germline	0.64706	0.65217	0.31818
12456_p1_chr19_22432630_A_G	germline	0.53571	0.55	0.44898
12456_p1_chr21_33207353_G_A	germline	0.55	0.59091	0.72917
12456_p1_chr22_40061357_A_G	germline	0.44444	0.5	0.47692
12456_p1_chr22_49455812_C_A	germline	0.14286	0.41667	0.39394
12456_s1_chr1_23128890_C_A	germline	0.41935	0.4	0.65789
12456_s1_chr1_28035515_G_A	germline	0.69231	0.40909	0.40541
12456_s1_chr1_104828025_G_A	germline	0.6	0.47368	0.44898
12456_s1_chr1_194178233_T_C	germline	0.48148	0.35294	0.43636
12456_s1_chr1_213457494_G_A	germline	0.53846	0.47368	0.48387
12456_s1_chr2_26576910_C_T	germline	0.42857	0.5625	0.58696
12456_s1_chr2_37272123_C_A	germline	0.61538	0.48	0.51064
12456_s1_chr2_186338708_G_A	germline	0.48	0.43478	0.51786
12456_s1_chr3_8896925_G_A	postzygotic	0.11429	0.30303	0.16279
12456_s1_chr3_11712172_G_A	germline	0.54545	0.59091	0.54839
12456_s1_chr4_47981293_G_A	germline	0.5	0.125	0.58974
12456_s1_chr4_113146373_A_G	germline	0.53333	0.56522	0.53659
12456_s1_chr4_139196373_G_C	germline	0.2963	0.3125	0.57778
12456_s1_chr4_180089864_A_G	germline	0.35484	0.36842	0.52174
12456_s1_chr5_18287730_C_T	germline	0.45455	0.65217	0.38776
12456_s1_chr5_61393398_G_A	germline	0.53333	0.25	0.4878
12456_s1_chr5_76611021_C_T	germline	0.27273	0.47059	0.55102
12456_s1_chr5_82165909_G_C	germline	0.52174	0.52381	0.5
12456_s1_chr5_120124641_C_T	germline	0.46154	0.48276	0.38
12456_s1_chr5_141092257_G_A	germline	0.51515	0.45833	0.56522
12456_s1_chr6_9383901_T_C	germline	0.56522	0.45833	0.65
12456_s1_chr6_30603634_G_A	postzygotic	0.17857	0.10526	0.04255
12456_s1_chr6_51448526_T_C	germline	0.53333	0.4	0.46552
12456_s1_chr6_57194933_G_A	germline	0.42857	0.47619	0.54386
12456_s1_chr6_143797179_T_G	postzygotic	0.33333	0.07143	0.16667
12456_s1_chr6_159328372_G_A	germline	0.53333	0.45455	0.6
12456_s1_chr7_57835699_T_C	germline	0.52174	0.43333	0.375
12456_s1_chr7_58535279_T_A	germline	0.78571	0.46154	0.24324
12456_s1_chr7_111552248_G_A	germline	0.65625	0.6	0.57692
12456_s1_chr7_113343692_C_T	germline	0.35714	0.58824	0.61538
12456_s1_chr7_157945168_G_C	postzygotic	0.32353	0.58333	0.34
12456_s1_chr8_79183044_C_T	germline	0.59259	0.65217	0.60465
12456_s1_chr8_95204683_C_A	germline	0.26667	0.47368	0.52542
12456_s1_chr8_108237534_T_A	germline	0.44118	0.52941	0.46774
12456_s1_chr9_110539288_A_C	germline	0.46667	0.40909	0.5082
12456_s1_chr9_125556584_G_A	germline	0.44118	0.48649	0.40741
12456_s1_chr9_140373696_C_G	germline	0.5	0.43478	0.375
12456_s1_chr9_148918357_C_A	germline	0.5625	0.5	0.41071
12456_s1_chr10_162789_A_G	germline	0.62069	0.36842	0.44186
12456_s1_chr10_7248862_C_G	germline	0.45946	0.6	0.36585
12456_s1_chr10_45544423_G_A	germline	0.44118	0.54545	0.36364
12456_s1_chr10_95439601_G_T	germline	0.45161	0.44828	0.54054
12456_s1_chr10_116317275_G_A	germline	0.5	0.41935	0.45283
12456_s1_chr11_3757189_G_A	germline	0.6875	0.47826	0.41304
12456_s1_chr11_42117701_G_T	germline	0.38095	0.46429	0.56863
12456_s1_chr11_82224304_C_A	germline	0.58333	0.47826	0.56604
12456_s1_chr11_113254322_T_C	germline	0.625	0.36842	0.475
12456_s1_chr12_806169_G_A	germline	0.58824	0.5	0.58333
12456_s1_chr12_12708017_G_A	germline	0.33333	0.68	0.43902
12456_s1_chr12_18138183_C_T	germline	0.35294	0.55556	0.42857
12456_s1_chr12_28801952_C_T	germline	0.46667	0.2	0.44444
12456_s1_chr12_40322651_A_G	germline	0.5	0.4375	0.38095
12456_s1_chr12_53067338_C_T	germline	0.32143	0.55	0.39216
12456_s1_chr12_91142847_A_G	germline	0.48	0.57143	0.46154
12456_s1_chr12_96068254_A_G	germline	0.5	0.36364	0.60714
12456_s1_chr12_102353618_T_C	germline	0.60714	0.36111	0.44643
12456_s1_chr12_118482346_T_A	postzygotic	0.45714	0.3125	0.5
12456_s1_chr13_37673397_C_T	germline	0.41379	0.38095	0.36957
12456_s1_chr13_83822567_C_T	germline	0.42857	0.35	0.58209
12456_s1_chr14_100804666_T_G	germline	0.36667	0.43478	0.625
12456_s1_chr16_6646837_T_C	germline	0.46667	0.46154	0.5
12456_s1_chr16_25314332_C_A	germline	0.5625	0.48148	0.5
12456_s1_chr16_52179461_A_C	germline	0.58824	0.33333	0.40678
12456_s1_chr16_54016415_A_G	germline	0.25926	0.54167	0.45714
12456_s1_chr16_70842812_G_A	germline	0.53571	0.5	0.55102
12456_s1_chr17_20148811_G_A	germline	0.33333	0.6087	0.47619
12456_s1_chr17_41230165_A_G	germline	0.48148	0.33333	0.60377
12456_s1_chr17_60920366_G_T	germline	0.53659	0.62963	0.5122
12456_s1_chr18_46652099_G_A	postzygotic	0.14706	0.18519	0.18605
12456_s1_chr19_47349773_A_T	germline	0.51724	0.46429	0.4
12456_s1_chr20_9708167_T_C	germline	0.3913	0.5	0.54
12456_s1_chr20_11281425_G_A	germline	0.45	0.47619	0.53846
12456_s1_chr20_59611564_G_A	germline	0.51351	0.37037	0.47458
12456_s1_chr20_64813459_C_T	germline	0.28571	0.25	0.25455
12456_s1_chr21_18458852_G_A	germline	0.55556	0.71429	0.5
12456_s1_chr21_35749121_G_T	postzygotic	0.16	0	0.01852
12456_s1_chr22_19193846_A_T	germline	0.69565	0.625	0.38356
12651_p1_chr1_3475585_G_A	germline	0.42308	0.5	0.56098
12651_p1_chr1_7635782_A_T	germline	0.74194	0.46667	0.45455
12651_p1_chr1_72910034_A_G	germline	0.4186	0.28571	0.37209
12651_p1_chr1_85113268_T_C	germline	0.51613	0.48387	0.52273
12651_p1_chr1_91040297_G_T	germline	0.52632	0.47619	0.51351
12651_p1_chr1_183375538_G_A	germline	0.45455	0.59375	0.56364
12651_p1_chr1_215299570_A_T	germline	0.3913	0.625	0.42
12651_p1_chr1_221125867_G_A	postzygotic	0.33333	0.47059	0.2973
12651_p1_chr2_41350944_G_C	germline	0.52941	0.55556	0.47368
12651_p1_chr2_57031645_C_T	germline	0.44444	0.42857	0.4
12651_p1_chr2_87124964_A_G	germline	0.6129	0.46667	0.12121
12651_p1_chr2_150825181_A_C	germline	0.35294	0.375	0.34884
12651_p1_chr2_163987560_A_G	germline	0.51724	0.68421	0.45455
12651_p1_chr2_193284137_C_G	germline	0.75	0.35714	0.46512
12651_p1_chr2_240912415_G_A	germline	0.67742	0.6	0.63793
12651_p1_chr2_240912416_C_A	germline	0.63636	0.64706	0.63793
12651_p1_chr3_7907965_T_C	germline	0.56667	0.57692	0.57143
12651_p1_chr3_96955809_T_C	germline	0.51515	0.48276	0.61224
12651_p1_chr3_105450523_G_C	germline	0.5	0.46875	0.6
12651_p1_chr3_147009955_T_A	germline	0.5	0.57143	0.5
12651_p1_chr4_22648680_C_A	germline	0.7	0.41176	0.48387
12651_p1_chr4_101172732_C_T	germline	0.72727	0.62963	0.53226
12651_p1_chr4_107149180_T_C	germline	0.5	0.30769	0.34043
12651_p1_chr4_113396347_C_A	germline	0.45455	0.47826	0.57895
12651_p1_chr4_133583753_G_A	germline	0.28	0.38095	0.44737
12651_p1_chr4_145125985_C_T	germline	0.47222	0.5	0.46429
12651_p1_chr4_160059062_G_A	germline	0.5	0.45455	0.5
12651_p1_chr5_68817516_T_G	germline	0.48571	0.58824	0.46154
12651_p1_chr5_72886469_C_T	germline	0.625	0.64865	0.55814
12651_p1_chr5_102653739_G_A	germline	0.46667	0.68421	0.55556
12651_p1_chr5_107348448_T_G	germline	0.5625	0.27586	0.6087
12651_p1_chr5_126566989_G_A	postzygotic	0.37931	0.375	0.13333
12651_p1_chr5_137209531_T_A	germline	0.73077	0.6087	0.55932
12651_p1_chr5_143512140_T_C	postzygotic	0.48276	0.30435	0.25
12651_p1_chr6_35693988_A_G	germline	0.5	0.48387	0.30769
12651_p1_chr6_80634219_C_T	germline	0.36364	0.375	0.46341
12651_p1_chr6_92031879_A_T	germline	0.58065	0.59091	0.36066
12651_p1_chr6_95852092_G_C	germline	0.38462	0.64706	0.39535
12651_p1_chr6_119935794_C_G	germline	0.44828	0.35484	0.29032
12651_p1_chr6_121874181_T_C	germline	0.53125	0.71429	0.41026
12651_p1_chr6_159655134_C_T	germline	0.54054	0.5	0.41026
12651_p1_chr7_17818706_G_T	germline	0.68	0.52381	0.45
12651_p1_chr7_37234590_C_G	germline	0.68182	0.28	0.54545
12651_p1_chr7_45024624_C_T	germline	0.46667	0.66667	0.52381
12651_p1_chr7_45551341_T_A	germline	0.66667	0.36842	0.52778
12651_p1_chr7_121198126_A_T	germline	0.51852	0.26316	0.42857
12651_p1_chr8_622222_A_G	germline	0.52941	0.54167	0.36667
12651_p1_chr8_16104556_T_C	germline	0.52632	0.5	0.51111
12651_p1_chr8_89305827_T_C	germline	0.48387	0.5	0.53333
12651_p1_chr8_105053978_T_C	germline	0.5	0.52632	0.41667
12651_p1_chr8_105053989_A_T	germline	0.51282	0.61111	0.40385
12651_p1_chr8_109996468_T_G	germline	0.45714	0.47619	0.425
12651_p1_chr8_116685485_G_A	germline	0.48571	0.44	0.46512
12651_p1_chr9_44857443_C_T	germline	0.66667	0.46154	0.53061
12651_p1_chr9_76546733_C_T	germline	0.45455	0.36364	0.47826
12651_p1_chr9_98315757_G_A	germline	0.5	0.5	0.61111
12651_p1_chr11_8158871_G_T	germline	0.54545	0.58333	0.5122
12651_p1_chr11_103139489_A_G	germline	0.63333	0.53846	0.6087
12651_p1_chr11_107563658_G_C	germline	0.51429	0.70833	0.46154
12651_p1_chr11_129685499_T_C	germline	0.35897	0.55556	0.56522
12651_p1_chr12_26741463_C_T	postzygotic	0.13793	0.2	0.05556
12651_p1_chr12_83242264_A_C	germline	0.53125	0.26316	0.61538
12651_p1_chr12_87647415_G_A	germline	0.53333	0.40909	0.56863
12651_p1_chr12_92613422_T_C	germline	0.48485	0.45714	0.45238
12651_p1_chr12_94546873_C_T	germline	0.43333	0.4	0.48
12651_p1_chr12_111361183_A_T	germline	0.51613	0.3913	0.47727
12651_p1_chr12_115690206_G_A	germline	0.27778	0.35	0.53061
12651_p1_chr13_10573900_A_G	postzygotic	0.39535	0.31034	0.21538
12651_p1_chr14_55199869_A_G	germline	0.5	0.52	0.45455
12651_p1_chr14_78258268_G_A	germline	0.53846	0.41176	0.2973
12651_p1_chr15_15331994_C_CTCCATTTGAT	germline	0.15384	0.03225	0.10256
12651_p1_chr15_23238584_G_A	germline	0.55172	0.38095	0.75556
12651_p1_chr15_23329557_A_G	germline	0.33333	0.4	0.53191
12651_p1_chr15_27425137_G_A	germline	0.31034	0.26667	0.24324
12651_p1_chr15_35279493_C_T	germline	0.60714	0.64	0.56818
12651_p1_chr15_38934140_T_C	germline	0.51724	0.4	0.5641
12651_p1_chr15_87085288_G_A	germline	0.61905	0.5	0.46154
12651_p1_chr16_20908128_C_T	germline	0.33333	0.52632	0.08
12651_p1_chr16_77324063_C_T	germline	0.66667	0.33333	0.39216
12651_p1_chr17_1468865_C_T	germline	0.47368	0.45833	0.48649
12651_p1_chr17_21963505_C_T	germline	0.36364	0.14286	0.08824
12651_p1_chr17_54072396_T_G	germline	0.43333	0.6087	0.52273
12651_p1_chr18_54626112_A_G	germline	0.4878	0.4	0.57576
12651_p1_chr19_39996865_G_C	postzygotic	0.14286	0.2	0.26471
12651_p1_chr19_39996866_A_G	postzygotic	0.125	0.14286	0.26471
12651_p1_chr20_35868328_A_T	postzygotic	0.19231	0.2381	0.06557
12651_p1_chr21_36969706_C_T	germline	0.61111	0.46154	0.5
12651_p1_chr22_28267268_C_A	germline	0.43478	0.23529	0.43182
12651_p1_chr22_50048394_C_T	germline	0.3913	0.44828	0.59091
12651_s1_chr1_2422270_C_T	germline	0.58333	0.5614	0.4902
12651_s1_chr1_30026250_T_C	germline	0.56522	0.50943	0.29167
12651_s1_chr1_64035189_C_T	germline	0.51515	0.40385	0.4
12651_s1_chr1_71945015_G_C	germline	0.45	0.46	0.43182
12651_s1_chr1_115563952_G_A	germline	0.5	0.375	0.46154
12651_s1_chr1_184360344_G_A	germline	0.51724	0.43182	0.42105
12651_s1_chr1_209128206_T_G	germline	0.5	0.51852	0.33333
12651_s1_chr2_78967077_C_T	germline	0.5	0.40385	0.39474
12651_s1_chr2_99437652_C_T	postzygotic	0.2	0.11429	0.11364
12651_s1_chr2_111894758_G_A	postzygotic	0.14706	0.07018	0.31707
12651_s1_chr2_124795068_C_T	germline	0.32258	0.23529	0.33333
12651_s1_chr2_195116268_T_C	germline	0.54545	0.54386	0.375
12651_s1_chr3_52826946_A_G	germline	0.3871	0.49057	0.53659
12651_s1_chr3_74912816_C_T	germline	0.38235	0.54348	0.42
12651_s1_chr3_76917550_A_C	germline	0.44444	0.45652	0.52727
12651_s1_chr3_83094391_C_G	germline	0.52778	0.26667	0.34211
12651_s1_chr4_4173067_C_T	germline	0.45455	0.44737	0.60714
12651_s1_chr4_141170033_G_C	germline	0.5	0.34286	0.53659
12651_s1_chr5_60526299_A_G	germline	0.37931	0.30303	0.52632
12651_s1_chr5_73892356_C_T	germline	0.52632	0.45455	0.54762
12651_s1_chr5_99950181_A_G	germline	0.3871	0.49153	0.54167
12651_s1_chr5_145400194_C_T	germline	0.54545	0.53125	0.53846
12651_s1_chr5_176822772_A_G	germline	0.68	0.24444	0.47917
12651_s1_chr6_38223865_C_T	germline	0.42308	0.35	0.40625
12651_s1_chr6_40189371_C_T	germline	0.28571	0.39024	0.38776
12651_s1_chr6_50342786_C_T	germline	0.7027	0.45455	0.425
12651_s1_chr6_57172307_T_A	germline	0.52941	0.5098	0.47917
12651_s1_chr6_104654925_C_A	germline	0.5	0.55102	0.56522
12651_s1_chr6_164547993_C_G	germline	0.46154	0.52273	0.47692
12651_s1_chr7_29412271_G_A	germline	0.33333	0.34043	0.42105
12651_s1_chr7_33569158_C_T	germline	0.6	0.42	0.53191
12651_s1_chr7_48999815_A_T	germline	0.54545	0.4186	0.45833
12651_s1_chr7_56997975_A_G	germline	0.51282	0.43243	0.4898
12651_s1_chr7_73688763_G_T	germline	0.52174	0.52542	0.52727
12651_s1_chr7_88757484_G_A	germline	0.59459	0.45455	0.4878
12651_s1_chr7_90374668_T_C	germline	0.41379	0.28571	0.59524
12651_s1_chr7_99534191_C_T	germline	0.5	0.59375	0.5
12651_s1_chr7_151403159_T_C	germline	0.54839	0.56818	0.51852
12651_s1_chr8_2134055_T_C	germline	0.34375	0.37143	0.52
12651_s1_chr8_17878788_G_A	germline	0.38462	0.30769	0.53488
12651_s1_chr8_24209903_C_T	germline	0.575	0.4878	0.5
12651_s1_chr8_63225296_G_A	germline	0.61765	0.26667	0.37143
12651_s1_chr8_79404092_C_A	germline	0.5	0.54545	0.4186
12651_s1_chr8_80150448_G_A	germline	0.48837	0.64103	0.5
12651_s1_chr8_94459119_G_A	germline	0.4	0.47619	0.51064
12651_s1_chr9_79414979_G_C	germline	0.83333	0.43902	0.68
12651_s1_chr9_98845494_G_C	germline	0.5	0.62222	0.55172
12651_s1_chr9_112515549_C_T	germline	0.54839	0.3662	0.66
12651_s1_chr9_144931112_A_G	germline	0.39394	0.325	0.62
12651_s1_chr10_29331333_C_A	germline	0.4186	0.41667	0.625
12651_s1_chr10_59083892_C_T	germline	0.55882	0.43396	0.47059
12651_s1_chr10_113740695_C_T	germline	0.36667	0.38	0.42553
12651_s1_chr11_66081443_C_T	germline	0.38889	0.52	0.5
12651_s1_chr11_81201185_G_A	germline	0.36585	0.37931	0.58974
12651_s1_chr12_47170644_C_T	germline	0.45161	0.41026	0.42222
12651_s1_chr13_70328025_A_G	germline	0.46667	0.4717	0.44898
12651_s1_chr14_32127402_C_T	germline	0.54762	0.47826	0.53191
12651_s1_chr14_51759325_G_A	germline	0.7619	0.32432	0.23077
12651_s1_chr14_84881331_C_T	germline	0.38462	0.46429	0.3871
12651_s1_chr15_19304774_C_T	postzygotic	0.13793	0.14607	0.12
12651_s1_chr15_66661445_G_A	germline	0.38462	0.38095	0.45238
12651_s1_chr15_84989369_C_T	germline	0.3871	0.42105	0.58537
12651_s1_chr16_6410693_C_T	germline	0.61538	0.57895	0.4878
12651_s1_chr16_15918521_G_A	germline	0.46154	0.56604	0.34211
12651_s1_chr16_26381423_C_A	postzygotic	0.16667	0.09091	0.12195
12651_s1_chr16_30425666_A_C	germline	0.52	0.39286	0.56818
12651_s1_chr16_85579179_A_C	postzygotic	0.2	0.1875	0.24138
12651_s1_chr18_26886929_C_T	germline	0.66667	0.51111	0.5
12651_s1_chr18_60508234_G_C	germline	0.35897	0.34615	0.48837
12651_s1_chr19_30918843_A_G	germline	0.52941	0.45652	0.38776
12651_s1_chr19_40116457_G_A	germline	0.33333	0.52174	0.67568
12651_s1_chr19_46729342_A_G	germline	0.33333	0.2807	0.4375
12651_s1_chr20_278836_T_A	germline	0.21212	0.29091	0.27778
12651_s1_chr20_34810654_C_T	germline	0.44444	0.2449	0.40909
12651_s1_chr22_6255692_C_T	postzygotic	0.23913	0.23077	0.14545
12826_p1_chr1_8071418_A_G	postzygotic	0.18519	0.11765	0.16129
12826_p1_chr1_19664420_G_T	germline	0.57143	0.48	0.42045
12826_p1_chr1_27979143_T_C	germline	0.41667	0.36364	0.57955
12826_p1_chr1_60579061_C_G	postzygotic	0.16129	0.21875	0.1791
12826_p1_chr1_69349480_A_G	germline	0.38776	0.36667	0.48052
12826_p1_chr1_199310107_G_A	postzygotic	0.11765	0.09375	0.05195
12826_p1_chr1_210480992_T_C	germline	0.44118	0.27451	0.55294
12826_p1_chr1_213309406_G_A	germline	0.5	0.425	0.50549
12826_p1_chr1_223845474_G_A	germline	0.5	0.36364	0.58108
12826_p1_chr1_228969783_A_G	germline	0.5	0.56	0.55072
12826_p1_chr2_33267619_T_A	germline	0.5	0.44186	0.46512
12826_p1_chr2_47347327_C_A	germline	0.5	0.4898	0.48571
12826_p1_chr2_92029697_C_T	germline	0.56098	0.57143	0.5
12826_p1_chr2_103507676_G_A	germline	0.51429	0.4375	0.19048
12826_p1_chr2_107388304_G_A	germline	0.30769	0.59459	0.57692
12826_p1_chr2_139564678_G_C	germline	0.36538	0.31915	0.46154
12826_p1_chr2_143102149_C_T	germline	0.47727	0.4878	0.57
12826_p1_chr2_203240648_A_G	germline	0.53333	0.31915	0.50505
12826_p1_chr3_38589949_C_T	germline	0.48	0.64815	0.46377
12826_p1_chr3_166631098_T_C	germline	0.58333	0.43478	0.52874
12826_p1_chr3_193041297_T_C	postzygotic	0.17073	0.125	0.31395
12826_p1_chr4_6610020_G_A	germline	0.5	0.5	0.41176
12826_p1_chr4_32379247_T_A	postzygotic	0.35417	0.18919	0.28846
12826_p1_chr4_33932224_T_C	germline	0.575	0.5814	0.45652
12826_p1_chr4_44305246_T_A	germline	0.5	0.43243	0.54639
12826_p1_chr4_131338434_A_C	germline	0.52174	0.43636	0.56923
12826_p1_chr5_882629_G_A	germline	0.59259	0.65854	0.50649
12826_p1_chr5_52965413_C_T	postzygotic	0.16667	0.2	0.13483
12826_p1_chr5_105880835_T_C	germline	0.375	0.45946	0.55
12826_p1_chr5_125483703_C_T	germline	0.68421	0.52083	0.70312
12826_p1_chr5_141149113_T_G	germline	0.56522	0.4359	0.53659
12826_p1_chr5_162698817_C_G	postzygotic	0.26829	0.22917	0.29487
12826_p1_chr5_170633189_C_T	germline	0.47059	0.47727	0.36508
12826_p1_chr5_178358749_C_T	germline	0.40741	0.22642	0.28
12826_p1_chr6_151981962_T_G	germline	0.63333	0.36364	0.50746
12826_p1_chr7_168720_C_G	germline	0.29412	0.29231	0.33333
12826_p1_chr7_22903783_A_G	germline	0.51724	0.48485	0.57647
12826_p1_chr7_38868356_C_T	germline	0.48276	0.46667	0.61538
12826_p1_chr8_6643858_C_T	germline	0.64706	0.41935	0.52222
12826_p1_chr8_10339001_C_T	germline	0.6087	0.47826	0.43478
12826_p1_chr8_30645438_C_A	germline	0.65	0.64516	0.57692
12826_p1_chr8_135539603_G_A	germline	0.64516	0.59184	0.52679
12826_p1_chr8_139763908_G_C	germline	0.5	0.64103	0.62025
12826_p1_chr9_21006230_C_T	germline	0.55	0.425	0.48913
12826_p1_chr9_28444607_G_T	germline	0.5	0.45238	0.57895
12826_p1_chr9_30459804_C_G	germline	0.56667	0.39394	0.51613
12826_p1_chr9_38436691_A_G	germline	0.55556	0.36667	0.57471
12826_p1_chr9_38475677_G_A	germline	0.47222	0.45455	0.42529
12826_p1_chr9_128851892_A_C	germline	0.42424	0.55357	0.50649
12826_p1_chr9_135522958_A_G	germline	0.46154	0.47826	0.47561
12826_p1_chr11_33631063_T_C	germline	0.46875	0.09091	0.42105
12826_p1_chr11_58299570_A_G	germline	0.41071	0.35556	0.50794
12826_p1_chr11_72635632_A_T	germline	0.4	0.40426	0.48571
12826_p1_chr11_131708872_A_C	germline	0.51613	0.29167	0.32609
12826_p1_chr11_131708899_A_G	germline	0.42308	0.40741	0.45
12826_p1_chr11_131708966_G_A	germline	0.58621	0.23529	0.48611
12826_p1_chr12_7482667_T_C	germline	0.41463	0.34884	0.50549
12826_p1_chr12_64708012_G_A	germline	0.55172	0.46512	0.44828
12826_p1_chr12_112272734_C_T	germline	0.64286	0.72727	0.52439
12826_p1_chr12_113850184_C_T	germline	0.65517	0.65	0.44578
12826_p1_chr13_77381993_T_C	germline	0.58333	0.56	0.38636
12826_p1_chr13_107471855_G_A	germline	0.52941	0.48718	0.50685
12826_p1_chr13_112609779_C_A	germline	0.5	0.49091	0.53488
12826_p1_chr14_49093155_T_C	germline	0.7	0.47541	0.54023
12826_p1_chr14_51899589_C_T	germline	0.42857	0.58209	0.63529
12826_p1_chr15_23555698_A_T	postzygotic	0.225	0.27119	0.29487
12826_p1_chr16_13855042_C_G	germline	0.53125	0.53061	0.51807
12826_p1_chr16_13942670_C_A	germline	0.53846	0.57143	0.43836
12826_p1_chr16_37863419_G_C	postzygotic	0.5	0.36842	0.43902
12826_p1_chr17_21834492_C_T	germline	0.375	0.39286	0.59756
12826_p1_chr18_9581920_G_T	germline	0.57143	0.51923	0.53261
12826_p1_chr18_30333557_G_A	postzygotic	0.12903	0.13333	0.05814
12826_p1_chr18_35275123_A_C	germline	0.475	0.45455	0.49495
12826_p1_chr18_44667864_G_A	germline	0.425	0.53191	0.49505
12826_p1_chr19_15805151_A_C	germline	0.4375	0.35294	0.58974
12826_p1_chr22_11555347_G_A	germline	0.33333	0.425	0.30476
12826_p1_chr22_30059092_C_G	germline	0.54545	0.57627	0.54348
12826_p1_chr22_41695257_C_T	germline	0.14286	0.01562	0.03571
12826_s1_chr1_30791681_G_T	germline	0.51515	0.11765	0.54386
12826_s1_chr1_79138755_G_A	germline	0.40909	0.64	0.5
12826_s1_chr1_102983994_T_C	germline	0.47727	0.44444	0.44615
12826_s1_chr1_128956221_A_G	postzygotic	0.36842	0.70588	0.22414
12826_s1_chr1_149784674_C_T	germline	0.3913	0.5	0.46429
12826_s1_chr1_171990664_G_A	germline	0.54286	0.54545	0.55556
12826_s1_chr1_205877673_G_T	germline	0.53571	0.42105	0.53061
12826_s1_chr1_212503780_C_T	germline	0.37838	0.77778	0.65517
12826_s1_chr2_70233175_A_C	germline	0.32258	0.44444	0.47059
12826_s1_chr2_76038137_C_T	germline	0.5	0.70588	0.47368
12826_s1_chr2_95468299_A_G	germline	0.42222	0.35294	0.50794
12826_s1_chr2_130295740_G_C	germline	0.44444	0.28571	0.55814
12826_s1_chr2_187010392_A_G	postzygotic	0.13889	0.2	0.20408
12826_s1_chr2_232819200_G_A	germline	0.55556	0.4	0.6
12826_s1_chr3_19294741_C_T	germline	0.44118	0.33333	0.4359
12826_s1_chr3_19478112_T_C	germline	0.4359	0.28571	0.38462
12826_s1_chr3_82434555_A_G	germline	0.4375	0.52	0.29268
12826_s1_chr3_189176406_C_A	germline	0.41935	0.38889	0.69231
12826_s1_chr4_101044122_C_T	germline	0.4359	0.30769	0.33333
12826_s1_chr4_113345204_G_A	germline	0.375	0.61111	0.51064
12826_s1_chr4_143844599_A_G	germline	0.41667	0.36842	0.71429
12826_s1_chr4_148664679_C_G	germline	0.63636	0.63158	0.5
12826_s1_chr4_180183246_C_T	germline	0.58333	0.41176	0.41304
12826_s1_chr5_59943701_T_C	germline	0.51282	0.5	0.54348
12826_s1_chr5_94955427_C_T	germline	0.47727	0.67857	0.6
12826_s1_chr5_101032143_C_T	germline	0.46667	0.48	0.6
12826_s1_chr5_139744218_G_C	germline	0.48485	0.65217	0.45946
12826_s1_chr5_167872840_C_T	germline	0.54545	0.52941	0.40625
12826_s1_chr6_5448001_G_A	germline	0.52778	0.70833	0.48387
12826_s1_chr6_19664176_T_C	germline	0.29268	0.44444	0.51923
12826_s1_chr6_31940682_A_T	germline	0.7	0.25	0.5098
12826_s1_chr6_168274026_C_A	germline	0.33333	0.47826	0.44681
12826_s1_chr7_24912928_G_A	germline	0.4	0.4375	0.50877
12826_s1_chr7_42997204_G_T	germline	0.51515	0.42857	0.56364
12826_s1_chr7_66760852_G_A	germline	0.66667	0.53846	0.07692
12826_s1_chr7_70396209_A_G	germline	0.3125	0.47059	0.53488
12826_s1_chr7_100429258_A_G	germline	0.53846	0.6087	0.37037
12826_s1_chr7_103320196_C_G	germline	0.4	0.24	0.56757
12826_s1_chr7_110387917_G_A	germline	0.44186	0.47368	0.42553
12826_s1_chr7_146920744_A_G	germline	0.33333	0.5	0.51163
12826_s1_chr8_59566393_A_T	postzygotic	0.47619	0.35294	0.36364
12826_s1_chr8_79633999_G_T	postzygotic	0.15094	0.28571	0.11765
12826_s1_chr8_116325413_G_T	germline	0.51852	0.45455	0.58974
12826_s1_chr8_126596287_G_A	germline	0.44828	0.52381	0.47727
12826_s1_chr8_142130488_C_T	germline	0.5	0.41176	0.53846
12826_s1_chr9_28635897_C_G	germline	0.48	0.5	0.65854
12826_s1_chr9_49181736_C_A	germline	0.5	0	0.32075
12826_s1_chr9_92678420_G_C	postzygotic	0.13158	0.11111	0.18462
12826_s1_chr10_25629893_T_C	germline	0.46154	0.4	0.61905
12826_s1_chr10_29305267_T_C	germline	0.57143	0.35294	0.6
12826_s1_chr10_130297137_T_G	germline	0.59259	0.5	0.6
12826_s1_chr11_47661291_G_A	germline	0.54545	0.61905	0.32692
12826_s1_chr12_31716329_G_C	postzygotic	0.13636	0	0.05
12826_s1_chr12_38646435_A_G	germline	0.6087	0.38889	0.5614
12826_s1_chr13_10870880_G_A	postzygotic	0.30769	0.4	0.11111
12826_s1_chr13_65665087_A_C	germline	0.64583	0.42857	0.5
12826_s1_chr13_102057931_G_T	germline	0.36364	0.41176	0.4878
12826_s1_chr14_97300094_G_A	germline	0.57143	0.5	0.43182
12826_s1_chr15_14644784_G_A	germline	0.51724	0.47368	0.46296
12826_s1_chr15_43499440_A_G	germline	0.54545	0.46154	0.43902
12826_s1_chr15_60160880_G_T	germline	0.48148	0.61538	0.47619
12826_s1_chr16_8583806_T_G	germline	0.41667	0.47619	0.58824
12826_s1_chr16_55851484_C_T	postzygotic	0.18519	0.125	0.12195
12826_s1_chr17_74047370_A_G	germline	0.3125	0.55556	0.64516
12826_s1_chr17_80195134_T_C	germline	0.44444	0.3125	0.53333
12826_s1_chr18_35873123_C_T	postzygotic	0.18	0.22727	0.15385
12826_s1_chr18_76567592_G_T	germline	0.625	0.52381	0.58333
12826_s1_chr19_7005891_G_A	germline	0.26316	0.6875	0.45946
12826_s1_chr19_8608814_C_T	germline	0.58824	0.61538	0.44898
12826_s1_chr19_14421862_T_C	germline	0.42857	0.41667	0.40909
12826_s1_chr19_57567080_G_C	germline	0.70588	0.16667	0.53571
12826_s1_chr20_43815090_T_C	germline	0.69231	0.31818	0.52941
12826_s1_chr21_7024985_G_T	postzygotic	0.28571	0	0.22
12826_s1_chr21_15271377_C_T	germline	0.62162	0.38462	0.66667
12826_s1_chr21_25568742_A_C	germline	0.48649	0.47619	0.31915
12826_s1_chr22_35033250_A_T	germline	0.46667	0.55	0.58
12826_s1_chr22_48905823_G_A	germline	0.5	0.41667	0.52083
12832_p1_chr1_22552534_C_T	germline	0.35714	0.56098	0.40351
12832_p1_chr1_25745140_T_G	germline	0.42424	0.46154	0.56757
12832_p1_chr1_36528757_G_T	germline	0.43478	0.46809	0.57143
12832_p1_chr1_59653416_A_G	germline	0.48571	0.4878	0.46512
12832_p1_chr1_99791688_C_T	germline	0.53571	0.40741	0.55814
12832_p1_chr1_121574843_C_T	germline	0.30952	0.40625	0.43182
12832_p1_chr1_152379824_A_G	germline	0.60606	0.58065	0.57447
12832_p1_chr1_157955812_C_T	postzygotic	0.25926	0.18182	0.16279
12832_p1_chr1_234007857_G_T	germline	0.67647	0.4359	0.53846
12832_p1_chr2_39520619_C_T	germline	0.54839	0.45	0.57447
12832_p1_chr2_54680607_G_A	germline	0.5	0.62264	0.46667
12832_p1_chr2_62855258_G_A	germline	0.58333	0.52381	0.4878
12832_p1_chr2_70408353_G_C	germline	0.54054	0.375	0.57627
12832_p1_chr3_4377304_C_G	germline	0.59259	0.39024	0.56098
12832_p1_chr3_16526065_A_G	germline	0.42857	0.5	0.6
12832_p1_chr3_29938672_A_G	germline	0.52381	0.27586	0.42553
12832_p1_chr3_47495078_C_G	germline	0.58621	0.40909	0.36667
12832_p1_chr3_122765273_C_T	germline	0.45238	0.70588	0.51163
12832_p1_chr3_131552172_A_G	germline	0.43333	0.36	0.36364
12832_p1_chr3_157466761_T_A	germline	0.5	0.34375	0.5625
12832_p1_chr3_161711670_C_T	germline	0.425	0.43243	0.51351
12832_p1_chr3_168664768_C_T	germline	0.54054	0.44681	0.56364
12832_p1_chr3_187151677_C_G	germline	0.5	0.57143	0.42553
12832_p1_chr4_110835384_T_C	germline	0.44444	0.33333	0.55769
12832_p1_chr4_155122865_A_G	germline	0.42424	0.5	0.52778
12832_p1_chr4_165628591_G_A	germline	0.5	0.36	0.38889
12832_p1_chr5_91335131_A_G	germline	0.38095	0.48571	0.56098
12832_p1_chr5_119372823_T_C	germline	0.6	0.56667	0.59091
12832_p1_chr5_125599027_A_C	germline	0.47059	0.58065	0.36538
12832_p1_chr5_135796695_G_A	germline	0.6875	0.64286	0.66667
12832_p1_chr5_151268720_C_T	germline	0.51429	0.42105	0.52632
12832_p1_chr5_161599591_C_G	germline	0.5	0.56522	0.3
12832_p1_chr6_5487236_G_A	germline	0.55172	0.56818	0.36364
12832_p1_chr6_50550765_A_G	germline	0.5	0.41379	0.67857
12832_p1_chr6_86310441_G_T	germline	0.59375	0.66667	0.56818
12832_p1_chr6_90717083_C_T	germline	0.6	0.66667	0.5
12832_p1_chr6_113300752_G_A	germline	0.59524	0.55	0.58333
12832_p1_chr7_2898068_T_C	germline	0.42857	0.54545	0.51724
12832_p1_chr7_20728493_T_C	germline	0.3	0.58537	0.4717
12832_p1_chr7_76805724_C_T	germline	0.68421	0.44444	0.63043
12832_p1_chr7_114789788_G_T	germline	0.35897	0.46154	0.59459
12832_p1_chr8_1828175_C_T	postzygotic	0.5	0.48	0.49206
12832_p1_chr8_32539670_T_G	germline	0.60526	0.59091	0.51163
12832_p1_chr8_48633750_T_C	germline	0.44444	0.28571	0.48718
12832_p1_chr8_51222851_G_A	postzygotic	0.42857	0.29032	0.35556
12832_p1_chr8_74476956_A_G	postzygotic	0.29167	0.16129	0.11111
12832_p1_chr8_127984752_C_T	germline	0.525	0.58537	0.45283
12832_p1_chr8_141351889_G_A	germline	0.35714	0.45	0.5
12832_p1_chr8_141514700_G_A	germline	0.375	0.4	0.44118
12832_p1_chr9_14406410_T_C	germline	0.6	0.4	0.53659
12832_p1_chr9_18127216_C_G	germline	0.48571	0.63415	0.38462
12832_p1_chr9_127316028_T_C	germline	0.58824	0.45455	0.5098
12832_p1_chr10_54779523_C_T	germline	0.57143	0.45833	0.38462
12832_p1_chr10_133009608_C_G	germline	0.43243	0.59259	0.47727
12832_p1_chr11_5075328_T_C	germline	0.5	0.51351	0.58696
12832_p1_chr11_6078069_G_A	germline	0.48387	0.45455	0.59459
12832_p1_chr11_21588621_C_T	germline	0.3913	0.475	0.53488
12832_p1_chr11_25080003_C_A	germline	0.52778	0.41176	0.46296
12832_p1_chr11_67931443_C_A	germline	0.44444	0.51163	0.55319
12832_p1_chr11_97940907_T_C	germline	0.31481	0.525	0.44231
12832_p1_chr11_109102934_A_G	germline	0.34483	0.45161	0.53846
12832_p1_chr12_5038254_A_G	germline	0.47222	0.34286	0.57143
12832_p1_chr12_112828286_C_T	germline	0.39474	0.43243	0.42857
12832_p1_chr13_47164641_C_A	germline	0.35714	0.5	0.38095
12832_p1_chr13_53478225_C_T	germline	0.4878	0.56098	0.53191
12832_p1_chr14_3626099_A_G	postzygotic	0.23077	0.10526	0.33333
12832_p1_chr14_16141298_A_G	germline	0.47368	0.39024	0.52778
12832_p1_chr14_18079294_T_C	germline	0.52941	0.51163	0.52778
12832_p1_chr14_29583882_C_T	postzygotic	0.28	0.19565	0.29268
12832_p1_chr14_38504947_C_A	germline	0.54545	0.48571	0.55769
12832_p1_chr14_48314150_G_A	germline	0.59459	0.35135	0.44444
12832_p1_chr14_48434538_T_A	germline	0.55556	0.56818	0.625
12832_p1_chr15_25565935_C_T	postzygotic	0.38462	0.4359	0.43103
12832_p1_chr15_64254836_A_C	germline	0.34615	0.46875	0.5641
12832_p1_chr15_74139277_T_C	germline	0.42857	0.425	0.4902
12832_p1_chr15_95380668_C_T	germline	0.41935	0.58621	0.525
12832_p1_chr16_1056934_G_A	postzygotic	0.34783	0.04762	0.36364
12832_p1_chr16_4857973_C_T	germline	0.33333	0.53333	0.37778
12832_p1_chr16_68241993_G_T	postzygotic	0.11364	0	0.15152
12832_p1_chr16_68696032_C_T	germline	0.5	0.36111	0.51786
12832_p1_chr16_74348926_C_G	germline	0.59091	0.68571	0.53659
12832_p1_chr17_1836175_C_T	germline	0.73333	0.6	0.44444
12832_p1_chr17_77152891_A_C	germline	0.34615	0.41667	0.54286
12832_p1_chr17_78284396_C_T	germline	0.52381	0.475	0.35484
12832_p1_chr17_80728695_G_A	germline	0.68421	0.54545	0.47059
12832_p1_chr19_56204685_G_T	postzygotic	0.15789	0.09677	0
12832_p1_chr19_61649137_C_A	germline	0.54167	0.4878	0.42857
12832_p1_chr20_3594812_T_G	germline	0.5	0.2	0.46667
12832_p1_chr21_44590796_C_T	postzygotic	0.125	0.07895	0.11429
12832_p1_chr22_38110027_T_G	germline	0.5	0.39535	0.38095
12832_s1_chr1_1067937_C_G	germline	0.5	0.53333	0.15625
12832_s1_chr1_5345591_G_A	postzygotic	0.48276	0.375	0.51163
12832_s1_chr1_10925563_C_T	germline	0.58824	0.40909	0.45161
12832_s1_chr1_47467139_C_G	germline	0.64	0.51351	0.59574
12832_s1_chr1_56532485_G_A	germline	0.59259	0.5	0.48485
12832_s1_chr1_70748616_T_A	germline	0.54	0.3	0.41667
12832_s1_chr1_238871117_G_C	postzygotic	0.12121	0.13889	0.14286
12832_s1_chr2_19601060_T_C	germline	0.15789	0.07692	0.05556
[truncated: 4,063 more rows]

## Sheet: Figure 1E
id	type	size
11071_p1_chr2_109876127_GC_G	germline_deletion	-1
11071_p1_chr4_43323465_CT_C	germline_deletion	-1
11071_p1_chr4_190758172_CTATTCT_C	germline_deletion	-6
11071_p1_chr8_12653375_ATGG_A	germline_deletion	-3
11071_p1_chr15_63312636_GATT_G	germline_deletion	-3
11071_s1_chr1_88609083_TGTC_T	germline_deletion	-3
11071_s1_chr2_9140682_TG_T	germline_deletion	-1
11071_s1_chr2_146528969_ACAG_A	germline_deletion	-3
11071_s1_chr19_57803201_GA_G	germline_deletion	-1
11080_p1_chr5_93072142_TTC_T	germline_deletion	-2
11080_p1_chr12_83373462_TAGAG_T	germline_deletion	-4
11080_p1_chr16_27734091_GTCTT_G	germline_deletion	-4
11080_p1_chr20_49766351_TTTG_T	germline_deletion	-3
11129_p1_chr1_82577030_CTTTT_C	postzygotic_deletion	-4
11129_p1_chr4_132717116_TTGTG_T	germline_deletion	-4
11129_p1_chr7_80255376_CAAG_C	germline_deletion	-3
11129_p1_chr9_39758439_T_TTTTA	germline_insertion	4
11129_p1_chr9_49105608_AATTCC_A	germline_deletion	-5
11129_p1_chr15_71190836_TAGAG_T	germline_deletion	-4
11129_p1_chr22_37103678_A_ATCTG	germline_insertion	4
11201_p1_chr3_149919217_CT_C	germline_deletion	-1
11201_p1_chr6_148272168_CA_C	germline_deletion	-1
11201_p1_chr17_67998504_T_TATCTCAAAA	postzygotic_insertion	9
11201_p1_chr20_61292306_TC_T	postzygotic_deletion	-1
11201_s1_chr1_114227404_G_GT	germline_insertion	1
11201_s1_chr7_1717829_A_ATT	germline_insertion	2
11201_s1_chr7_71099316_G_GTGTGTGTGTGTGTATA	postzygotic_insertion	16
11201_s1_chr12_912467_C_CA	germline_insertion	1
11201_s1_chr13_39685786_A_AATAAC	germline_insertion	5
11201_s1_chr14_9210681_A_AGGAGT	postzygotic_insertion	5
11201_s1_chr14_9214582_G_GATGGAATGGA	postzygotic_insertion	10
11201_s1_chr17_16658365_CTA_C	germline_deletion	-2
11201_s1_chr17_76702236_CGGCGGGGGCGGG_C	germline_deletion	-12
11201_s1_chr19_21536010_GTC_G	germline_deletion	-2
11266_p1_chr2_98334977_AAAAACTGGAAGCATTCCCTTTG_A	germline_deletion	-22
11266_p1_chr3_25389365_GA_G	germline_deletion	-1
11266_p1_chr6_70697533_T_TA	germline_insertion	1
11266_p1_chr6_121661239_AG_A	germline_deletion	-1
11266_p1_chr6_157704547_CTG_C	germline_deletion	-2
11266_p1_chr8_100018255_A_AAGAG	postzygotic_insertion	4
11266_p1_chr11_73219467_A_AAAAGAAAG	germline_insertion	8
11266_s1_chr4_9745288_CGTGTGTGCAT_C	germline_deletion	-10
11266_s1_chr5_10700291_TTCA_T	germline_deletion	-3
11266_s1_chr6_28851637_CCTTT_C	germline_deletion	-4
11266_s1_chr11_127322877_GA_G	germline_deletion	-1
11266_s1_chr11_131198376_GTA_G	germline_deletion	-2
11266_s1_chr14_77744253_A_AC	germline_insertion	1
11266_s1_chr14_98033184_GC_G	germline_deletion	-1
11266_s1_chr19_33429496_ATCAC_A	germline_deletion	-4
11414_s1_chr8_144435052_ACCTCCAGCCCTAAGGCGGTTTTTC_A	postzygotic_deletion	-24
11414_s1_chr9_87859844_AG_A	germline_deletion	-1
11414_s1_chr13_58273265_CTA_C	germline_deletion	-2
11414_s1_chr13_58475158_CTTCT_C	germline_deletion	-4
11414_s1_chr22_10421599_G_GTGGAA	germline_insertion	5
11611_p1_chr1_18880245_T_TCCC	postzygotic_insertion	3
11611_p1_chr2_95050690_ATTC_A	germline_deletion	-3
11611_p1_chr8_21965318_A_ATATT	germline_insertion	4
11611_p1_chr12_68828978_T_TTTG	postzygotic_insertion	3
11611_p1_chr16_31425109_T_TAATA	germline_insertion	4
11918_p1_chr1_7961658_AAATAAC_A	germline_deletion	-6
11918_p1_chr2_69989270_CTATCG_C	postzygotic_deletion	-5
11918_p1_chr7_8129543_AACCC_A	germline_deletion	-4
11918_p1_chr13_108249426_ATT_A	germline_deletion	-2
11918_p1_chr19_38969874_CTCTCTCTCTG_C	germline_deletion	-10
11918_p1_chr20_64178226_GTGATGGTGGTGA_G	germline_deletion	-12
11918_s1_chr2_127834020_T_TTC	germline_insertion	2
11918_s1_chr5_103299286_TA_T	germline_deletion	-1
11918_s1_chr6_103664417_A_AATAT	postzygotic_insertion	4
11918_s1_chr9_103732601_CTTATTA_C	germline_deletion	-6
11918_s1_chr18_49489861_C_CAT	germline_insertion	2
11964_p1_chr3_89056780_T_TTGATGA	cannot_determine_insertion	6
11964_p1_chr4_14672312_G_GTACC	germline_insertion	4
11964_p1_chr7_47240145_CACAT_C	germline_deletion	-4
11964_p1_chr10_38646760_GA_G	germline_deletion	-1
11964_p1_chr20_108590_CTCCACTGCAT_C	cannot_determine_deletion	-10
11964_s1_chr2_57187605_A_AC	germline_insertion	1
11964_s1_chr2_60472927_TTGGTGGTGATGGTGGTGGTGG_T	postzygotic_deletion	-21
11964_s1_chr2_232652694_T_TAAATAAAA	germline_insertion	8
11964_s1_chr3_27119927_T_TAG	germline_insertion	2
11964_s1_chr5_21638509_TA_T	germline_deletion	-1
11964_s1_chr9_127142458_CTTTCTTTCTTTCTTTCTTTA_C	postzygotic_deletion	-20
11964_s1_chr14_79028368_T_TCCTC	postzygotic_insertion	4
11964_s1_chr15_1233938_TTGGAG_T	germline_deletion	-5
11964_s1_chr17_58831671_ATATATTTTTTT_A	postzygotic_deletion	-11
12220_p1_chr4_28639257_CAGG_C	germline_deletion	-3
12220_p1_chr8_122312198_T_TGATA	germline_insertion	4
12220_p1_chr9_48868440_TAGACAAG_T	postzygotic_deletion	-7
12220_p1_chr16_23004029_C_CTTTTTCT	postzygotic_insertion	7
12220_s1_chr1_231476949_TTC_T	germline_deletion	-2
12220_s1_chr4_10510626_CTCTACATTTGCAGAACAT_C	germline_deletion	-18
12220_s1_chr4_172213121_AAAG_A	germline_deletion	-3
12220_s1_chr12_84488411_TTC_T	germline_deletion	-2
12220_s1_chr20_5892770_C_CCCTT	germline_insertion	4
12220_s1_chr21_40052367_TATG_T	germline_deletion	-3
12237_p1_chr4_99234732_TAAAACCATA_T	germline_deletion	-9
12237_p1_chr4_116166044_G_GT	germline_insertion	1
12237_p1_chr6_33265259_T_TTGGGGGCAG	germline_insertion	9
12237_p1_chr20_13813589_A_AG	postzygotic_insertion	1
12237_p1_chr20_38950431_TTTAAAAAAG_T	germline_deletion	-9
12237_s1_chr5_95233694_CT_C	germline_deletion	-1
12237_s1_chr9_14948123_AATTG_A	germline_deletion	-4
12237_s1_chr17_78565518_C_CA	germline_insertion	1
12237_s1_chr19_16502460_A_ATGGGGCTGGCTCTGCTGCAC	cannot_determine_insertion	20
12456_p1_chr1_222891772_AAGGAAGGG_A	postzygotic_deletion	-8
12456_p1_chr1_245677498_A_AAGATAGATAGATAGATAGAT	germline_insertion	20
12456_p1_chr2_45576569_CAAAAAAAAAAAAA_C	postzygotic_deletion	-13
12456_p1_chr2_230152156_GT_G	germline_deletion	-1
12456_p1_chr6_105436369_T_TTAGA	germline_insertion	4
12456_p1_chr8_30314052_GAAGT_G	germline_deletion	-4
12456_p1_chr9_6665974_AAAAAG_A	postzygotic_deletion	-5
12456_p1_chr21_25855773_GAAAGAAAGAAAGAA_G	postzygotic_deletion	-14
12456_s1_chr1_222814257_C_CTAAA	germline_insertion	4
12456_s1_chr4_10258335_GTGTGTGTGAATA_G	germline_deletion	-12
12456_s1_chr5_36092339_GATTT_G	germline_deletion	-4
12456_s1_chr9_87652943_CAT_C	germline_deletion	-2
12456_s1_chr10_92884083_ACACACACACT_A	postzygotic_deletion	-10
12456_s1_chr11_94024526_TTATC_T	germline_deletion	-4
12456_s1_chr15_81090119_TTAAA_T	germline_deletion	-4
12456_s1_chr17_51153077_T_TTCCCTCCCTCCCTCCC	germline_insertion	16
12456_s1_chr19_629610_C_CA	germline_insertion	1
12456_s1_chr20_45355914_AT_A	germline_deletion	-1
12456_s1_chr22_45582471_GTGTGTGTGTA_G	germline_deletion	-10
12651_p1_chr6_50205560_AAC_A	germline_deletion	-2
12651_p1_chr8_111116686_TA_T	cannot_determine_deletion	-1
12651_p1_chr9_3275872_CAAT_C	germline_deletion	-3
12651_p1_chr13_13703012_CTTTA_C	germline_deletion	-4
12651_p1_chr13_102075932_GC_G	germline_deletion	-1
12651_p1_chr19_22955017_G_GTTTT	germline_insertion	4
12651_p1_chr22_26603005_G_GTAGA	germline_insertion	4
12651_p1_chr22_27883727_G_GT	postzygotic_insertion	1
12651_s1_chr4_39782444_TGTGTGG_T	germline_deletion	-6
12651_s1_chr4_185260865_CCTAT_C	germline_deletion	-4
12651_s1_chr20_19388992_G_GTAAATAAA	germline_insertion	8
12826_p1_chr1_9635455_ATT_A	germline_deletion	-2
12826_p1_chr2_44631481_C_CA	germline_insertion	1
12826_p1_chr2_159918730_A_ACATAGCTGTTTAATT	germline_insertion	15
12826_p1_chr7_71247629_T_TA	germline_insertion	1
12826_p1_chr8_93704339_CTTTCTTTCTTTCTTTCTTTT_C	postzygotic_deletion	-20
12826_p1_chr9_76640140_GTGGAA_G	germline_deletion	-5
12826_p1_chr18_42310226_C_CAA	postzygotic_insertion	2
12826_p1_chr22_36110414_G_GAAA	germline_insertion	3
12826_s1_chr1_220766737_AGAAAGAAAGAAC_A	postzygotic_deletion	-12
12826_s1_chr2_36458270_CTG_C	germline_deletion	-2
12826_s1_chr6_27012523_TCA_T	germline_deletion	-2
12826_s1_chr10_102853967_GCTCT_G	germline_deletion	-4
12826_s1_chr12_85558866_TC_T	cannot_determine_deletion	-1
12826_s1_chr13_71510546_AG_A	germline_deletion	-1
12826_s1_chr14_5499659_TAATGGAATGGAGTGG_T	cannot_determine_deletion	-15
12826_s1_chr14_69890207_CAT_C	germline_deletion	-2
12826_s1_chr21_14491149_CTA_C	germline_deletion	-2
12832_p1_chr1_4535795_ACAAT_A	postzygotic_deletion	-4
12832_p1_chr1_216472004_TTTTG_T	germline_deletion	-4
12832_p1_chr1_227572792_T_TATCA	germline_insertion	4
12832_p1_chr2_143505287_AT_A	germline_deletion	-1
12832_p1_chr3_51746736_TTTTCTTTC_T	postzygotic_deletion	-8
12832_p1_chr3_106373717_A_ACACACACG	postzygotic_insertion	8
12832_p1_chr4_8217327_CG_C	germline_deletion	-1
12832_p1_chr7_66432886_AATAC_A	germline_deletion	-4
12832_p1_chr15_26834175_CTCTT_C	postzygotic_deletion	-4
12832_p1_chr15_73361919_A_AT	postzygotic_insertion	1
12832_p1_chr16_25150070_ATATATATATATATTTTTTTTTT_A	germline_deletion	-22
12832_s1_chr1_238172691_C_CA	germline_insertion	1
12832_s1_chr12_113862524_CTTTTGT_C	germline_deletion	-6
12832_s1_chr13_65946749_ATTCTGGCTTT_A	germline_deletion	-10
12832_s1_chr16_56682039_TGGCGGGATGGGCTGGGGGA_T	postzygotic_deletion	-19
12832_s1_chr17_29277940_GC_G	germline_deletion	-1
12832_s1_chr20_18360143_CCT_C	germline_deletion	-2
13048_p1_chr1_98748849_GATAA_G	cannot_determine_deletion	-4
13048_p1_chr2_235641825_TTCTTTCTTTCTTC_T	postzygotic_deletion	-13
13048_p1_chr3_31815276_A_AAGAAAGAAAGAAAGAAAG	postzygotic_insertion	18
13048_p1_chr5_146708876_C_CAT	cannot_determine_insertion	2
13048_p1_chr12_7382313_T_TGAGAGAGAGA	postzygotic_insertion	10
13048_p1_chr13_33367695_TG_T	germline_deletion	-1
13048_p1_chr14_36136913_C_CTATTTATATATATATATA	postzygotic_insertion	18
13048_p1_chr15_81837590_GGCCATGACA_G	germline_deletion	-9
13048_p1_chr18_10168585_CACAT_C	postzygotic_deletion	-4
13048_p1_chr19_8885687_CT_C	germline_deletion	-1
13048_p1_chr20_167378_GCTATAT_G	germline_deletion	-6
13048_p1_chr22_7774103_TTCCATTCCAA_T	germline_deletion	-10
13048_s1_chr1_39275738_TG_T	germline_deletion	-1
13048_s1_chr1_107963344_AATAT_A	germline_deletion	-4
13048_s1_chr1_126738269_AT_A	germline_deletion	-1
13048_s1_chr3_70415407_T_TTTTA	postzygotic_insertion	4
13048_s1_chr3_126553614_T_TA	germline_insertion	1
13048_s1_chr7_76882510_C_CCTTT	postzygotic_insertion	4
13048_s1_chr7_84513739_TG_T	germline_deletion	-1
13048_s1_chr12_22057282_AAAAAAAAT_A	germline_deletion	-8
13048_s1_chr18_64512334_TAC_T	germline_deletion	-2
13048_s1_chr20_61617276_CT_C	germline_deletion	-1
13230_p1_chr1_171575196_TATG_T	germline_deletion	-3
13230_p1_chr8_20576677_TTCTCTC_T	germline_deletion	-6
13230_p1_chr8_121019108_T_TTTGTTTG	germline_insertion	7
13230_p1_chr20_20996803_A_AAAAC	germline_insertion	4
13230_s2_chr10_44559715_ACCATGTTCTCTGCTCGCAGCCATCTTCCTCCGTCTG_A	postzygotic_deletion	-36
13230_s2_chr11_77120958_TTAGAG_T	germline_deletion	-5
13230_s2_chr14_4708548_TCATTC_T	postzygotic_deletion	-5
13230_s2_chr18_76873302_TCCCTCC_T	postzygotic_deletion	-6
13239_p1_chr2_433483_C_CTCTT	germline_insertion	4
13239_s1_chr1_214333311_ATATATATAAAATATACATATAT_A	germline_deletion	-22
13239_s1_chr7_83436721_GGGGGAGGAGGAGGGGGA_G	postzygotic_deletion	-17
13385_p1_chr3_11799187_CT_C	cannot_determine_deletion	-1
13385_p1_chr6_13092204_A_AAGG	postzygotic_insertion	3
13385_p1_chr8_17509466_GAAAT_G	germline_deletion	-4
13385_p1_chr9_424992_TC_T	germline_deletion	-1
13385_p1_chr9_49498031_GCATTC_G	germline_deletion	-5
13385_p1_chr15_90633458_CAG_C	germline_deletion	-2
13385_p1_chr19_6333725_A_ATTTAT	germline_insertion	5
13385_s1_chr7_127196196_AT_A	germline_deletion	-1
13385_s1_chr11_119581440_T_TCACA	postzygotic_insertion	4
13385_s1_chr14_66549589_TAGA_T	postzygotic_deletion	-3
13385_s1_chr15_62609880_ATGCC_A	germline_deletion	-4
13385_s1_chr17_29633497_ACAGT_A	germline_deletion	-4
13409_p1_chr1_154215591_TGTGTGTGTGTATGA_T	postzygotic_deletion	-14
13409_p1_chr7_28373732_GTTTTGTTTTTGT_G	germline_deletion	-12
13409_p1_chr7_80816078_G_GTAAATAAA	germline_insertion	8
13409_p1_chr11_38609995_AATATATATATTATATATAATATT_A	germline_deletion	-23
13409_p1_chr12_63714742_TCTG_T	germline_deletion	-3
13409_p1_chr16_65156129_CA_C	germline_deletion	-1
13409_p1_chr19_7314981_G_GTA	germline_insertion	2
13409_p1_chr20_29711115_CTTTT_C	germline_deletion	-4
13409_p1_chr20_65835735_T_TA	germline_insertion	1
13409_s1_chr1_49762323_TACTA_T	germline_deletion	-4
13409_s1_chr1_165408236_AAAACTTT_A	germline_deletion	-7
13409_s1_chr3_35969543_C_CTG	germline_insertion	2
13409_s1_chr3_85433538_AATATATACCTGAATAT_A	germline_deletion	-16
13409_s1_chr5_62963534_A_AT	germline_insertion	1
13409_s1_chr9_125994892_A_ATCTATCTATCTG	germline_insertion	12
13414_p1_chr1_2221878_ATGAGCATCTGACAGCCTGGAACAGCACCCTGCACCCCCAGG_A	postzygotic_deletion	-41
13414_p1_chr2_107253313_TCTTCTTCTTCTTC_T	postzygotic_deletion	-13
13414_p1_chr3_15868269_AAAAG_A	postzygotic_deletion	-4
13414_p1_chr6_81899158_TGTG_T	germline_deletion	-3
13414_p1_chr7_92143650_T_TCCTCC	germline_insertion	5
13414_p1_chr8_136593262_GGTTCAA_G	germline_deletion	-6
13414_p1_chr10_9612449_TAGA_T	germline_deletion	-3
13414_p1_chr10_47473207_AAAAAAG_A	germline_deletion	-6
13414_p1_chr16_8770741_G_GAAAGAA	postzygotic_insertion	6
13414_p1_chr20_3210011_AGATT_A	germline_deletion	-4
13414_p1_chr20_14850295_CAT_C	germline_deletion	-2
13456_p1_chr3_120584857_CAT_C	germline_deletion	-2
13456_p1_chr4_16937851_ATTC_A	germline_deletion	-3
13456_p1_chr7_159468957_CAT_C	germline_deletion	-2
13456_p1_chr10_42465130_T_TATTCC	germline_insertion	5
13456_p1_chr11_132173248_ATATATATATATCTATCTATC_A	germline_deletion	-20
13456_p1_chr13_71472225_C_CTATCTATCTATA	germline_insertion	12
13456_p1_chr17_30394958_A_AAAAT	germline_insertion	4
13456_p1_chr17_80654020_G_GA	germline_insertion	1
13456_p1_chr20_653813_CCCGGGGCCCGGGCCGCGCCGCGCCGCCT_C	germline_deletion	-28
13456_s1_chr1_110616496_CTCAG_C	germline_deletion	-4
13456_s1_chr2_7149552_T_TC	postzygotic_insertion	1
13456_s1_chr3_61914411_G_GTGTTGTGTTA	postzygotic_insertion	10
13456_s1_chr3_99773494_CAT_C	germline_deletion	-2
13456_s1_chr3_189462909_AATTT_A	germline_deletion	-4
13456_s1_chr4_63867633_GAGGA_G	germline_deletion	-4
13456_s1_chr4_75100687_AATAAT_A	germline_deletion	-5
13456_s1_chr9_49325333_ATCCAT_A	cannot_determine_deletion	-5
13456_s1_chr11_66491342_T_TCCC	postzygotic_insertion	3
13456_s1_chr13_41488300_TC_T	germline_deletion	-1
13530_p1_chr1_241330166_A_AG	germline_insertion	1
13530_p1_chr4_83648720_GTTTTTTTTT_G	postzygotic_deletion	-9
13530_p1_chr4_160430072_ATTTC_A	germline_deletion	-4
13530_p1_chr10_33057043_CTCTCTCTCTCTT_C	postzygotic_deletion	-12
13530_p1_chr11_116462578_C_CCA	postzygotic_insertion	2
13530_p1_chr12_54124727_G_GCCCCAGCCCCAA	cannot_determine_insertion	12
13530_p1_chr13_69845378_A_ATCTC	postzygotic_insertion	4
13530_p1_chr13_100937224_C_CAGTT	germline_insertion	4
13530_p1_chr17_76627587_C_CA	germline_insertion	1
13561_p1_chr1_15522311_T_TTTTA	germline_insertion	4
13561_p1_chr3_66007037_A_ACAATCTGG	postzygotic_insertion	8
13561_p1_chr5_132367452_T_TAA	germline_insertion	2
13561_p1_chr6_64429903_A_AAACCTATT	postzygotic_insertion	8
13561_p1_chr8_129502779_AC_A	germline_deletion	-1
13561_p1_chr10_74029339_ATTATTTTATT_A	cannot_determine_deletion	-10
13561_p1_chr10_95132623_AATTTTTTTT_A	germline_deletion	-9
13561_p1_chr12_61680119_T_TCA	germline_insertion	2
13561_p1_chr15_45470186_G_GA	germline_insertion	1
13561_p1_chr18_60140729_GGGGTGTGT_G	germline_deletion	-8
13561_s1_chr1_110790470_CA_C	germline_deletion	-1
13561_s1_chr1_243322662_TTTTCTTTCTTTCTTTCTTTCTTTC_T	postzygotic_deletion	-24
13561_s1_chr2_113265210_T_TTTTC	postzygotic_insertion	4
13561_s1_chr3_153446396_AAGTAAAAACAATAG_A	germline_deletion	-14
13561_s1_chr5_90148834_G_GT	germline_insertion	1
13561_s1_chr7_8760579_CTA_C	germline_deletion	-2
13561_s1_chr10_41686637_TG_T	cannot_determine_deletion	-1
13561_s1_chr10_125979688_GGAGA_G	postzygotic_deletion	-4
13561_s1_chr11_43529615_TG_T	postzygotic_deletion	-1
13561_s1_chr12_33187922_AT_A	germline_deletion	-1
13561_s1_chr13_108344822_A_ATATATATG	postzygotic_insertion	8
13610_p1_chr5_7045722_CTGTAT_C	germline_deletion	-5
13610_p1_chr11_31295959_TAA_T	germline_deletion	-2
13610_p1_chr12_109176976_TACTTG_T	germline_deletion	-5
13610_p1_chr15_79306283_AT_A	germline_deletion	-1
13700_p1_chr1_30935648_CG_C	germline_deletion	-1
13700_p1_chr3_191157683_TTGGTA_T	germline_deletion	-5
13700_p1_chr6_64722617_CAG_C	germline_deletion	-2
13700_p1_chr9_86174669_GT_G	postzygotic_deletion	-1
13700_p1_chr12_33451920_T_TC	germline_insertion	1
13700_p1_chr12_132206344_CCACTACACACA_C	germline_deletion	-11
13700_p1_chr18_8699647_CCTT_C	germline_deletion	-3
13799_p1_chr1_91414191_AGTGT_A	postzygotic_deletion	-4
13799_p1_chr4_110415288_T_TTTTA	germline_insertion	4
13799_p1_chr5_138945907_T_TATAC	postzygotic_insertion	4
13799_p1_chr7_4507951_AAG_A	postzygotic_deletion	-2
13799_p1_chr12_116012625_A_AGGAGGGGAGG	postzygotic_insertion	10
13799_p1_chr14_5582870_ATGGAG_A	germline_deletion	-5
13799_p1_chr19_515015_G_GTTT	postzygotic_insertion	3
13799_p1_chr22_47110945_C_CTTTT	postzygotic_insertion	4
13799_s1_chr1_1040213_GTGGGCTGGTCAGGTGTGGGC_G	postzygotic_deletion	-20
13799_s1_chr1_45974082_TAAAAAAAAAAAAAAA_T	postzygotic_deletion	-15
13799_s1_chr3_41925830_AGAG_A	postzygotic_deletion	-3
13799_s1_chr3_145634987_TC_T	germline_deletion	-1
13799_s1_chr4_103284905_CTATT_C	postzygotic_deletion	-4
13799_s1_chr7_37060308_A_ACATAATTATATAACACAT	germline_insertion	18
13799_s1_chr7_101448967_GTT_G	germline_deletion	-2
13799_s1_chr9_87104202_CTTTT_C	germline_deletion	-4
13799_s1_chr9_146355165_CAT_C	germline_deletion	-2
13799_s1_chr10_43572004_T_TCATAGCCA	postzygotic_insertion	8
13799_s1_chr14_89143806_TTTCC_T	postzygotic_deletion	-4
13799_s1_chr19_53387485_AAAAC_A	germline_deletion	-4
13900_p1_chr1_51163416_TGTAAA_T	germline_deletion	-5
13900_p1_chr2_232793529_C_CT	germline_insertion	1
13900_p1_chr3_133229249_CGTGT_C	germline_deletion	-4
13900_p1_chr3_197703499_GC_G	germline_deletion	-1
13900_p1_chr15_91884966_GGT_G	germline_deletion	-2
13900_p1_chr22_16999356_TTGATGATTCCATTTGATTCCATTCGA_T	germline_deletion	-26
13900_s1_chr3_197990101_T_TA	germline_insertion	1
13900_s1_chr4_110471134_G_GGAAGGAAGGAAA	postzygotic_insertion	12
13900_s1_chr7_147169143_C_CAT	germline_insertion	2
13900_s1_chr8_13711033_TAAG_T	germline_deletion	-3
13900_s1_chr9_1264657_TAGAG_T	germline_deletion	-4
14019_p1_chr3_5185013_AT_A	germline_deletion	-1
14019_p1_chr3_159698698_CT_C	germline_deletion	-1
14019_p1_chr4_14415411_A_ATAC	germline_insertion	3
14019_p1_chr4_122491252_GA_G	germline_deletion	-1
14019_p1_chr4_190237906_TTAAGAACTG_T	postzygotic_deletion	-9
14019_p1_chr6_99057063_CATTA_C	postzygotic_deletion	-4
14019_p1_chr6_111727184_G_GTTTA	germline_insertion	4
14019_p1_chr7_133924068_ATT_A	germline_deletion	-2
14019_p1_chr8_34609128_TGGAGGATG_T	germline_deletion	-8
14019_p1_chr10_46898678_CAT_C	germline_deletion	-2
14019_p1_chr11_96530429_CCATA_C	germline_deletion	-4
14019_p1_chr16_38412846_ATATATATAAAG_A	postzygotic_deletion	-11
14019_p1_chr18_10544591_GTTTTGTTTT_G	postzygotic_deletion	-9
14019_s1_chr6_95525520_T_TTTGTTG	germline_insertion	6
14019_s1_chr15_78854137_CTAAT_C	postzygotic_deletion	-4
14019_s1_chr17_21969085_TTTCCA_T	germline_deletion	-5
14019_s1_chr18_63171119_A_AG	germline_insertion	1
14019_s1_chr20_42773605_GATT_G	postzygotic_deletion	-3
14019_s1_chr21_17662020_TTTTC_T	germline_deletion	-4
14027_p1_chr1_26534151_T_TCCG	germline_insertion	3
14027_p1_chr2_96019184_T_TGCAC	germline_insertion	4
14027_p1_chr6_39940828_T_TAC	germline_insertion	2
14027_p1_chr7_101854833_TAA_T	germline_deletion	-2
14027_p1_chr9_18234488_ACAC_A	germline_deletion	-3
14027_p1_chr11_75996510_CTATTTATTTT_C	germline_deletion	-10
14027_p1_chr14_56588694_CTG_C	germline_deletion	-2
14027_p1_chr22_7432797_GTTCCA_G	germline_deletion	-5
14027_s1_chr2_75818420_GTTA_G	germline_deletion	-3
14027_s1_chr7_100205433_TGC_T	germline_deletion	-2
14027_s1_chr9_99854400_TGCCTG_T	germline_deletion	-5
14027_s1_chr12_37734224_AT_A	germline_deletion	-1
14027_s1_chr13_54491918_C_CT	germline_insertion	1
14027_s1_chr14_64285687_TAAAA_T	germline_deletion	-4
14027_s1_chr14_64433334_CCTT_C	postzygotic_deletion	-3
14027_s1_chr19_33483266_AC_A	germline_deletion	-1
14027_s1_chr20_16572531_AGAAAG_A	germline_deletion	-5
14105_p1_chr5_45616495_AG_A	germline_deletion	-1
14105_p1_chr9_41758321_AC_A	germline_deletion	-1
14105_p1_chr10_108549735_TG_T	germline_deletion	-1
14105_p1_chr11_23743943_A_AAAAT	germline_insertion	4
14105_p1_chr13_10354146_A_ATTCCG	germline_insertion	5
14105_p1_chr14_5379982_TAC_T	germline_deletion	-2
14105_p1_chr14_74618614_T_TTTTTA	cannot_determine_insertion	5
14105_p1_chr22_25390461_C_CAATA	germline_insertion	4
14133_p1_chr2_38106498_TAAAA_T	germline_deletion	-4
14133_p1_chr3_6730935_CACAG_C	germline_deletion	-4
14133_p1_chr4_155788430_AATT_A	germline_deletion	-3
14133_p1_chr6_19609106_CAAGT_C	germline_deletion	-4
14133_p1_chr6_150111768_A_AG	germline_insertion	1
14133_p1_chr8_96207901_GTTTGT_G	germline_deletion	-5
14133_p1_chr9_73726751_T_TTTCCA	germline_insertion	5
14133_p1_chr9_82864584_CA_C	germline_deletion	-1
14133_p1_chr9_84261772_T_TG	postzygotic_insertion	1
14133_p1_chr15_17847771_C_CCCG	germline_insertion	3
14133_p1_chr18_9514125_T_TTTTA	germline_insertion	4
14133_p1_chr19_10226065_CTCTT_C	germline_deletion	-4
14133_p1_chr20_12559321_TTTGA_T	germline_deletion	-4
14133_s1_chr2_79779026_CCTTT_C	germline_deletion	-4
14133_s1_chr8_144078959_TCAC_T	germline_deletion	-3
14133_s1_chr9_10621531_A_AG	postzygotic_insertion	1
14133_s1_chr11_71107867_GCAAA_G	germline_deletion	-4
14133_s1_chr12_5652950_T_TGG	germline_insertion	2
14232_p1_chr3_20104192_C_CTTTG	germline_insertion	4
14232_p1_chr5_49658224_ACATTC_A	postzygotic_deletion	-5
14232_p1_chr7_141865028_T_TA	germline_insertion	1
14232_p1_chr7_150518000_T_TAG	germline_insertion	2
14232_p1_chr8_127508647_A_AAAAG	postzygotic_insertion	4
14232_p1_chr8_138321878_CTTCCTTCT_C	postzygotic_deletion	-8
14232_p1_chr12_97923852_GAGAAAGAA_G	postzygotic_deletion	-8
14232_p1_chr19_51182054_T_TAGAC	germline_insertion	4
14232_s1_chr4_163401175_GAT_G	postzygotic_deletion	-2
14317_p1_chr3_106153776_AT_A	germline_deletion	-1
14317_p1_chr4_5287011_T_TAA	germline_insertion	2
14317_p1_chr4_10197511_T_TTTCCC	germline_insertion	5
14317_p1_chr7_77287119_GTGTA_G	postzygotic_deletion	-4
14317_p1_chr7_152843906_CTTT_C	germline_deletion	-3
14317_p1_chr8_47226992_TCTGCCTGAGCCCTGCCTA_T	germline_deletion	-18
14317_p1_chr10_88313548_G_GA	germline_insertion	1
14317_p1_chr11_107841208_ATTGT_A	germline_deletion	-4
14317_p1_chr22_38460457_G_GGGAGA	postzygotic_insertion	5
14317_s1_chr4_46505355_TAAAAAAA_T	postzygotic_deletion	-7
14317_s1_chr9_78144574_CAAGT_C	postzygotic_deletion	-4
14317_s1_chr12_62014679_CGAT_C	postzygotic_deletion	-3
14350_p1_chr1_39427494_C_CA	germline_insertion	1
14350_p1_chr2_197445218_TTAAA_T	germline_deletion	-4
14350_p1_chr2_227704811_C_CTAA	germline_insertion	3
14350_p1_chr5_36353853_CT_C	germline_deletion	-1
14350_p1_chr6_165332560_ATATAT_A	germline_deletion	-5
14350_p1_chr12_39970033_AG_A	germline_deletion	-1
14350_p1_chr12_91387189_C_CTGTT	germline_insertion	4
14350_p1_chr12_99434299_GTATT_G	germline_deletion	-4
14350_p1_chr19_22855918_C_CT	germline_insertion	1
14350_s1_chr6_4365053_AC_A	germline_deletion	-1
14350_s1_chr7_87941386_TAAAG_T	germline_deletion	-4
14350_s1_chr7_124647404_CTATCAT_C	germline_deletion	-6
14350_s1_chr7_157480771_GTTTCT_G	postzygotic_deletion	-5
14350_s1_chr10_42243458_CAATGG_C	germline_deletion	-5
14350_s1_chr10_116760690_T_TCTA	germline_insertion	3
14350_s1_chr13_82542552_ACT_A	germline_deletion	-2
14350_s1_chr16_28495797_GTGTT_G	postzygotic_deletion	-4
14350_s1_chr20_5108408_G_GTGGTC	germline_insertion	5
14455_p1_chr6_68960209_T_TATATAC	postzygotic_insertion	6
14455_p1_chr7_67727722_T_TTTTA	germline_insertion	4
14455_p1_chr9_27642656_CT_C	germline_deletion	-1
14455_p1_chr15_39645325_AAGC_A	germline_deletion	-3
14455_s1_chr2_71940174_GGGAAGGAAGGA_G	germline_deletion	-11
14455_s1_chr4_43296879_GT_G	germline_deletion	-1
14455_s1_chr4_142528305_T_TG	germline_insertion	1
14455_s1_chr5_154747205_CA_C	cannot_determine_deletion	-1
14455_s1_chr10_9005280_T_TGTGTGTGTGTGG	postzygotic_insertion	12
14455_s1_chr10_88541496_T_TAC	germline_insertion	2
14543_p1_chr1_190442848_A_ATTAT	germline_insertion	4
14543_p1_chr2_228740753_AT_A	postzygotic_deletion	-1
14543_p1_chr9_48485211_CAATGGAATGG_C	postzygotic_deletion	-10
14543_p1_chr14_99952535_G_GCCTGGCCCTGGC	postzygotic_insertion	12
14543_s1_chr1_69641765_T_TAGAC	germline_insertion	4
14543_s1_chr2_118577874_CTTCT_C	germline_deletion	-4
14543_s1_chr4_77225553_T_TA	germline_insertion	1
14543_s1_chr4_163137347_T_TTCTA	postzygotic_insertion	4
14543_s1_chr5_136553547_CCT_C	germline_deletion	-2
14543_s1_chr5_175689444_AT_A	germline_deletion	-1
14543_s1_chr6_102025176_AAAAT_A	postzygotic_deletion	-4
14543_s1_chr6_166494129_AGACGGACGGACG_A	germline_deletion	-12
14543_s1_chr10_6883302_GGTT_G	germline_deletion	-3
14543_s1_chr10_42275548_AGGAAT_A	germline_deletion	-5
14543_s1_chr14_99981760_GCCCAGCTCAGCCCACCCCAGCTCAGCCTAGCTCAGCCCAC_G	postzygotic_deletion	-40
14543_s1_chr20_47042559_C_CAGG	germline_insertion	3
14616_p1_chr1_11452352_G_GA	germline_insertion	1
14616_p1_chr1_168966658_AAAAC_A	germline_deletion	-4
14616_p1_chr1_215420262_AC_A	germline_deletion	-1
14616_p1_chr2_71914705_T_TTTTCC	germline_insertion	5
14616_p1_chr3_99728791_A_AT	germline_insertion	1
14616_p1_chr11_30752193_G_GT	germline_insertion	1
14616_p1_chr11_105313422_AT_A	germline_deletion	-1
14616_p1_chr16_31454379_GCTTGAGCCCAGGAGTTCAAGACAAGGCGGGTGGATCC_G	germline_deletion	-37
14616_p1_chr17_65388339_CTA_C	germline_deletion	-2
14616_p1_chr18_67286481_AAGAG_A	germline_deletion	-4
14616_s1_chr1_13381492_GC_G	germline_deletion	-1
14616_s1_chr2_146954432_TAAG_T	germline_deletion	-3
14616_s1_chr3_112121473_TGTCTCACA_T	germline_deletion	-8
14616_s1_chr4_176970746_C_CA	germline_insertion	1
14616_s1_chr5_18342828_A_ATT	germline_insertion	2
14616_s1_chr7_1981559_CCT_C	germline_deletion	-2
14616_s1_chr9_76765572_C_CTT	germline_insertion	2
14616_s1_chr11_92582970_TAGAAACAAAATTATACAGTGTTC_T	germline_deletion	-23
14660_p1_chr2_142084724_T_TATAC	postzygotic_insertion	4
14660_p1_chr2_142084730_C_CAT	postzygotic_insertion	2
14660_p1_chr2_212918710_CTTTG_C	postzygotic_deletion	-4
14660_p1_chr3_191624782_ATCT_A	germline_deletion	-3
14660_p1_chr5_75415671_TC_T	germline_deletion	-1
14660_p1_chr5_162503108_C_CG	germline_insertion	1
14660_p1_chr6_90701201_TAATAA_T	postzygotic_deletion	-5
14660_p1_chr7_133053119_A_ACGCGCG	postzygotic_insertion	6
14660_p1_chr8_109084135_G_GT	postzygotic_insertion	1
14660_p1_chr10_42348076_GTGGAA_G	germline_deletion	-5
14660_p1_chr10_92754438_A_AAT	germline_insertion	2
14660_p1_chr10_129097351_TATAC_T	postzygotic_deletion	-4
14660_p1_chr14_4836145_GATTCCATTCC_G	germline_deletion	-10
14660_p1_chr16_74470021_A_AAC	germline_insertion	2
14660_p1_chr18_26141311_GAGAA_G	germline_deletion	-4
14660_p1_chr18_28238385_AAT_A	postzygotic_deletion	-2
14660_p1_chr20_50606691_G_GCA	germline_insertion	2
14660_p1_chr20_59266231_ATCT_A	germline_deletion	-3
14660_s1_chr1_213957293_TAAG_T	germline_deletion	-3
14660_s1_chr3_123567921_T_TG	postzygotic_insertion	1
14660_s1_chr3_191122291_AGTTCCTTTGCAGTT_A	germline_deletion	-14
14660_s1_chr5_110574409_CT_C	germline_deletion	-1
14660_s1_chr6_37229404_CGCTT_C	postzygotic_deletion	-4
14660_s1_chr6_112622785_AG_A	germline_deletion	-1
14660_s1_chr9_76553730_C_CCATTA	postzygotic_insertion	5
14660_s1_chr12_129136930_TATA_T	germline_deletion	-3
14660_s1_chr14_96273929_CA_C	germline_deletion	-1
14660_s1_chr16_7088733_T_TTGTG	germline_insertion	4
14660_s1_chr16_67640949_C_CCATT	germline_insertion	4
14694_p1_chr2_155152154_CTCT_C	germline_deletion	-3
14694_p1_chr4_21422257_TAGA_T	germline_deletion	-3
14694_p1_chr4_188185758_G_GTTTCT	postzygotic_insertion	5
14694_p1_chr7_17251893_CAA_C	postzygotic_deletion	-2
14694_p1_chr8_30726617_TGTGCGC_T	postzygotic_deletion	-6
14694_p1_chr11_124944656_TCTCTC_T	germline_deletion	-5
14694_p1_chr18_9422234_GTAGA_G	germline_deletion	-4
14694_s1_chr1_167324174_GT_G	germline_deletion	-1
14694_s1_chr2_88915852_T_TA	germline_insertion	1
14694_s1_chr7_124577147_GGGGAGGGGAA_G	germline_deletion	-10
14694_s1_chr10_23357253_T_TATGA	germline_insertion	4
BK143_p1_chr1_110573502_CT_C	germline_deletion	-1
BK143_p1_chr2_238555563_T_TTTA	germline_insertion	3
BK143_p1_chr3_156724319_AG_A	germline_deletion	-1
BK143_p1_chr7_1486989_TC_T	germline_deletion	-1
BK143_p1_chr11_122311212_GAGAGAGAAAGAA_G	cannot_determine_deletion	-12
BK143_p1_chr16_93317850_A_AAC	germline_insertion	2
BK143_p1_chr17_21493551_T_TAACAA	postzygotic_insertion	5
BK143_p1_chr18_5488609_AGAAG_A	postzygotic_deletion	-4
BK143_p1_chr20_24717454_AGAGG_A	postzygotic_deletion	-4
BK143_p1_chr21_44776356_TG_T	germline_deletion	-1
BK143_p1_chr22_2373219_CA_C	germline_deletion	-1
BK143_p1_chr22_42659296_GTC_G	germline_deletion	-2
BK486_p1_chr2_39179245_GAAAGAAAAGAAAAGA_G	postzygotic_deletion	-15
BK486_p1_chr2_240874278_AG_A	germline_deletion	-1
BK486_p1_chr4_96682980_G_GATT	germline_insertion	3
BK486_p1_chr5_79268674_C_CATCT	germline_insertion	4
BK486_p1_chr7_20076739_C_CACACACACACACACAG	postzygotic_insertion	16
BK486_p1_chr13_35560881_ATAT_A	germline_deletion	-3
BK486_p1_chr13_80556788_GAAGCTCTT_G	germline_deletion	-8

## Sheet: Figure 2A
id	origin	vep_annotation	centromere	LINE	SINE	segdup
11071_p1_chr1_15476597_C_T	germline	downstream_gene_variant	FALSE	FALSE	FALSE	TRUE
11071_p1_chr1_40789975_C_A	germline	intergenic_variant	FALSE	FALSE	FALSE	FALSE
11071_p1_chr1_110697216_T_C	germline	upstream_gene_variant	FALSE	FALSE	FALSE	FALSE
11071_p1_chr1_154115466_G_T	germline	intron_variant	FALSE	FALSE	FALSE	FALSE
11071_p1_chr1_239515620_G_A	postzygotic	intron_variant	FALSE	FALSE	FALSE	FALSE
11071_p1_chr2_68124868_G_A	germline	upstream_gene_variant	FALSE	FALSE	FALSE	FALSE
11071_p1_chr2_81602430_T_C	postzygotic	intron_variant	FALSE	FALSE	FALSE	FALSE
11071_p1_chr2_107588133_T_C	germline	intergenic_variant	FALSE	FALSE	TRUE	FALSE
11071_p1_chr2_162002099_A_G	germline	intergenic_variant	FALSE	TRUE	FALSE	FALSE
11071_p1_chr3_55018156_T_G	germline	intron_variant	FALSE	FALSE	FALSE	FALSE
11071_p1_chr3_150911680_T_C	germline	intergenic_variant	FALSE	FALSE	FALSE	FALSE
11071_p1_chr3_179460034_T_C	germline	intergenic_variant	FALSE	TRUE	FALSE	FALSE
11071_p1_chr4_63250646_T_G	postzygotic	intergenic_variant	FALSE	TRUE	FALSE	FALSE
11071_p1_chr4_97990826_C_A	postzygotic	intergenic_variant	FALSE	FALSE	FALSE	FALSE
11071_p1_chr4_120024189_T_A	germline	intergenic_variant	FALSE	FALSE	FALSE	FALSE
11071_p1_chr4_161807430_T_C	postzygotic	intergenic_variant	FALSE	TRUE	FALSE	FALSE
11071_p1_chr5_974672_C_T	germline	intron_variant	FALSE	FALSE	FALSE	FALSE
11071_p1_chr5_7310129_C_A	germline	intron_variant	FALSE	FALSE	FALSE	FALSE
11071_p1_chr5_74610717_C_G	germline	intergenic_variant	FALSE	TRUE	FALSE	FALSE
11071_p1_chr5_97172558_C_G	germline	intron_variant	FALSE	FALSE	FALSE	FALSE
11071_p1_chr6_4888645_C_T	germline	intron_variant	FALSE	TRUE	FALSE	FALSE
11071_p1_chr6_12603075_A_G	germline	intron_variant	FALSE	FALSE	FALSE	FALSE
11071_p1_chr6_20655525_A_G	germline	intron_variant	FALSE	TRUE	FALSE	FALSE
11071_p1_chr6_49173853_C_T	germline	intergenic_variant	FALSE	FALSE	FALSE	FALSE
11071_p1_chr6_122689393_T_A	germline	intergenic_variant	FALSE	FALSE	TRUE	FALSE
11071_p1_chr6_161527697_T_A	germline	non_coding_transcript_exon_variant	FALSE	FALSE	FALSE	FALSE
11071_p1_chr7_3881114_G_C	germline	intron_variant	FALSE	FALSE	TRUE	FALSE
11071_p1_chr7_69670726_G_T	germline	intergenic_variant	FALSE	FALSE	FALSE	FALSE
11071_p1_chr8_20553312_C_T	germline	intron_variant	FALSE	FALSE	FALSE	FALSE
11071_p1_chr8_31682660_C_T	germline	downstream_gene_variant	FALSE	FALSE	FALSE	FALSE
11071_p1_chr8_47987639_G_A	germline	intron_variant	FALSE	FALSE	FALSE	FALSE
11071_p1_chr8_114892755_A_G	germline	intergenic_variant	FALSE	FALSE	TRUE	FALSE
11071_p1_chr8_124940310_C_T	germline	intron_variant	FALSE	FALSE	FALSE	FALSE
11071_p1_chr8_128682515_A_C	germline	intergenic_variant	FALSE	TRUE	FALSE	FALSE
11071_p1_chr9_17997538_A_G	germline	intron_variant	FALSE	FALSE	FALSE	FALSE
11071_p1_chr9_26421930_C_A	germline	intron_variant	FALSE	FALSE	FALSE	FALSE
11071_p1_chr9_48816498_C_T	germline	NA	FALSE	FALSE	FALSE	FALSE
11071_p1_chr9_86349092_G_A	germline	intron_variant	FALSE	FALSE	FALSE	FALSE
11071_p1_chr9_141668502_C_T	germline	intergenic_variant	FALSE	TRUE	FALSE	FALSE
11071_p1_chr9_145655538_C_T	germline	intron_variant	FALSE	FALSE	FALSE	FALSE
11071_p1_chr10_252818_C_G	germline	downstream_gene_variant	FALSE	FALSE	FALSE	FALSE
11071_p1_chr10_773904_G_A	germline	intergenic_variant	FALSE	FALSE	FALSE	FALSE
11071_p1_chr10_13411692_T_G	postzygotic	intron_variant	FALSE	FALSE	TRUE	FALSE
11071_p1_chr10_46857493_A_C	germline	intron_variant	FALSE	FALSE	TRUE	TRUE
11071_p1_chr10_71590414_A_G	germline	intron_variant	FALSE	FALSE	FALSE	FALSE
11071_p1_chr10_108352416_T_G	germline	intergenic_variant	FALSE	TRUE	FALSE	FALSE
11071_p1_chr10_115783752_C_G	germline	intron_variant	FALSE	FALSE	FALSE	FALSE
11071_p1_chr10_126368280_C_T	germline	intron_variant	FALSE	FALSE	TRUE	FALSE
11071_p1_chr11_8181814_T_C	germline	3_prime_UTR_variant	FALSE	FALSE	FALSE	FALSE
11071_p1_chr11_16251751_G_T	germline	intron_variant	FALSE	FALSE	FALSE	FALSE
11071_p1_chr11_54469378_C_T	germline	NA	TRUE	FALSE	FALSE	FALSE
11071_p1_chr11_64005534_T_C	germline	intron_variant	FALSE	FALSE	FALSE	FALSE
11071_p1_chr11_95280911_T_C	postzygotic	intergenic_variant	FALSE	TRUE	FALSE	FALSE
11071_p1_chr11_125260435_T_G	germline	intron_variant	FALSE	FALSE	FALSE	FALSE
11071_p1_chr11_125260436_G_A	germline	intron_variant	FALSE	FALSE	FALSE	FALSE
11071_p1_chr12_71322359_T_C	postzygotic	intergenic_variant	FALSE	FALSE	FALSE	FALSE
11071_p1_chr12_100148209_A_G	germline	upstream_gene_variant	FALSE	FALSE	FALSE	FALSE
11071_p1_chr12_106771633_C_T	germline	intron_variant	FALSE	FALSE	TRUE	FALSE
11071_p1_chr13_13791688_G_A	germline	NA	FALSE	TRUE	FALSE	TRUE
11071_p1_chr13_27560191_C_T	germline	intron_variant	FALSE	FALSE	FALSE	FALSE
11071_p1_chr13_97445800_G_A	germline	intron_variant	FALSE	FALSE	FALSE	FALSE
11071_p1_chr15_60487340_A_G	germline	intron_variant	FALSE	FALSE	FALSE	FALSE
11071_p1_chr15_78870489_T_C	germline	downstream_gene_variant	FALSE	FALSE	FALSE	FALSE
11071_p1_chr16_69115743_C_T	germline	intron_variant	FALSE	FALSE	FALSE	FALSE
11071_p1_chr16_91235483_C_G	postzygotic	upstream_gene_variant	FALSE	FALSE	FALSE	FALSE
11071_p1_chr17_52307007_A_C	germline	intron_variant	FALSE	FALSE	FALSE	FALSE
11071_p1_chr18_4094475_T_G	germline	intron_variant	FALSE	FALSE	FALSE	FALSE
11071_p1_chr18_27322022_C_T	germline	intron_variant	FALSE	TRUE	FALSE	FALSE
11071_p1_chr18_65582776_A_G	postzygotic	intergenic_variant	FALSE	TRUE	FALSE	FALSE
11071_p1_chr19_21549500_A_G	germline	intron_variant	FALSE	FALSE	TRUE	FALSE
11071_p1_chr19_37518477_C_T	germline	upstream_gene_variant	FALSE	FALSE	TRUE	FALSE
11071_p1_chr19_55794678_T_A	germline	intron_variant	FALSE	FALSE	TRUE	TRUE
11071_p1_chr20_14883395_T_C	germline	intron_variant	FALSE	FALSE	FALSE	FALSE
11071_p1_chr21_24268079_A_C	germline	intron_variant	FALSE	FALSE	FALSE	FALSE
11071_p1_chr21_28699556_A_G	germline	downstream_gene_variant	FALSE	FALSE	FALSE	FALSE
11071_p1_chr21_43508332_G_A	germline	intron_variant	FALSE	FALSE	FALSE	FALSE
11071_s1_chr1_19862495_G_T	germline	intron_variant	FALSE	TRUE	FALSE	FALSE
11071_s1_chr1_44331537_G_A	germline	intron_variant	FALSE	FALSE	FALSE	FALSE
11071_s1_chr1_82746502_A_T	postzygotic	intron_variant	FALSE	FALSE	FALSE	FALSE
11071_s1_chr1_147026371_C_A	germline	intron_variant	FALSE	FALSE	FALSE	FALSE
11071_s1_chr1_157442316_A_G	germline	intron_variant	FALSE	TRUE	FALSE	FALSE
11071_s1_chr1_176701409_T_A	germline	upstream_gene_variant	FALSE	TRUE	FALSE	FALSE
11071_s1_chr1_190889489_A_T	postzygotic	intergenic_variant	FALSE	FALSE	FALSE	FALSE
11071_s1_chr1_212366070_G_T	germline	intron_variant	FALSE	FALSE	FALSE	FALSE
11071_s1_chr1_232250259_A_G	postzygotic	intron_variant	FALSE	FALSE	FALSE	FALSE
11071_s1_chr2_57411114_G_T	germline	intergenic_variant	FALSE	TRUE	FALSE	FALSE
11071_s1_chr2_89942825_T_G	postzygotic	NA	FALSE	FALSE	TRUE	TRUE
11071_s1_chr2_124902156_G_A	germline	intron_variant	FALSE	FALSE	FALSE	FALSE
11071_s1_chr2_127479907_G_A	germline	downstream_gene_variant	FALSE	FALSE	FALSE	FALSE
11071_s1_chr2_215169017_G_C	germline	intergenic_variant	FALSE	TRUE	FALSE	FALSE
11071_s1_chr2_215169018_G_C	germline	intergenic_variant	FALSE	TRUE	FALSE	FALSE
11071_s1_chr2_215169021_A_C	germline	intergenic_variant	FALSE	TRUE	FALSE	FALSE
11071_s1_chr2_234710238_G_A	postzygotic	intergenic_variant	FALSE	FALSE	FALSE	FALSE
11071_s1_chr2_238808257_A_C	germline	upstream_gene_variant	FALSE	TRUE	FALSE	FALSE
11071_s1_chr3_23755344_C_A	germline	intergenic_variant	FALSE	FALSE	TRUE	FALSE
11071_s1_chr3_33457961_T_C	postzygotic	downstream_gene_variant	FALSE	FALSE	FALSE	FALSE
11071_s1_chr3_41001858_G_A	germline	intergenic_variant	FALSE	FALSE	FALSE	FALSE
11071_s1_chr3_112193888_G_A	germline	intron_variant	FALSE	TRUE	FALSE	FALSE
11071_s1_chr3_189583577_G_C	germline	intergenic_variant	FALSE	FALSE	FALSE	FALSE
11071_s1_chr3_198428235_G_A	germline	intergenic_variant	FALSE	FALSE	FALSE	FALSE
11071_s1_chr4_21651024_T_A	germline	intron_variant	FALSE	FALSE	FALSE	FALSE
11071_s1_chr4_44929798_A_G	germline	upstream_gene_variant	FALSE	FALSE	FALSE	FALSE
11071_s1_chr4_138494039_G_A	postzygotic	intergenic_variant	FALSE	FALSE	FALSE	FALSE
11071_s1_chr5_67458320_C_T	germline	intron_variant	FALSE	FALSE	TRUE	FALSE
11071_s1_chr5_174108560_A_C	germline	intergenic_variant	FALSE	TRUE	FALSE	FALSE
11071_s1_chr5_177800277_T_C	germline	missense_variant	FALSE	FALSE	FALSE	FALSE
11071_s1_chr6_21217155_C_T	germline	intergenic_variant	FALSE	TRUE	FALSE	FALSE
11071_s1_chr6_43873195_C_A	germline	intron_variant	FALSE	FALSE	FALSE	FALSE
11071_s1_chr6_57234855_C_T	germline	intron_variant	FALSE	TRUE	FALSE	TRUE
11071_s1_chr6_71839411_A_C	germline	intergenic_variant	FALSE	FALSE	FALSE	FALSE
11071_s1_chr6_86866404_G_A	germline	intergenic_variant	FALSE	FALSE	TRUE	FALSE
11071_s1_chr6_89448978_T_A	germline	intergenic_variant	FALSE	FALSE	FALSE	FALSE
11071_s1_chr6_107347672_A_G	germline	intergenic_variant	FALSE	TRUE	FALSE	FALSE
11071_s1_chr6_110400507_G_A	germline	intron_variant	FALSE	FALSE	TRUE	FALSE
11071_s1_chr6_161497270_G_T	germline	intron_variant	FALSE	FALSE	FALSE	FALSE
11071_s1_chr7_46431852_T_G	germline	intergenic_variant	FALSE	FALSE	FALSE	FALSE
11071_s1_chr7_72646903_C_T	germline	intron_variant	FALSE	FALSE	FALSE	FALSE
11071_s1_chr7_89025831_C_T	germline	intron_variant	FALSE	FALSE	FALSE	FALSE
11071_s1_chr7_93189030_T_C	germline	intron_variant	FALSE	FALSE	FALSE	FALSE
11071_s1_chr7_98653830_G_C	germline	intron_variant	FALSE	FALSE	TRUE	FALSE
11071_s1_chr7_113936567_C_T	germline	non_coding_transcript_exon_variant	FALSE	FALSE	FALSE	FALSE
11071_s1_chr7_147551272_C_A	germline	intron_variant	FALSE	FALSE	FALSE	FALSE
11071_s1_chr8_25161432_A_T	germline	upstream_gene_variant	FALSE	FALSE	FALSE	FALSE
11071_s1_chr8_74954649_A_G	germline	intergenic_variant	FALSE	TRUE	FALSE	FALSE
11071_s1_chr8_78908717_T_C	germline	intron_variant	FALSE	FALSE	FALSE	FALSE
11071_s1_chr8_125460050_A_T	germline	intron_variant	FALSE	FALSE	FALSE	FALSE
11071_s1_chr8_133498967_A_G	germline	intron_variant	FALSE	TRUE	FALSE	FALSE
11071_s1_chr9_16150442_A_G	germline	intergenic_variant	FALSE	FALSE	TRUE	FALSE
11071_s1_chr9_42212347_A_G	germline	intron_variant	FALSE	FALSE	FALSE	TRUE
11071_s1_chr9_87994187_C_T	germline	intergenic_variant	FALSE	FALSE	FALSE	FALSE
11071_s1_chr9_88379776_T_C	germline	intron_variant	FALSE	FALSE	FALSE	FALSE
11071_s1_chr9_88695332_A_C	germline	intergenic_variant	FALSE	FALSE	FALSE	FALSE
11071_s1_chr9_105960857_C_T	germline	intergenic_variant	FALSE	TRUE	FALSE	FALSE
11071_s1_chr10_11320315_A_G	germline	intron_variant	FALSE	TRUE	FALSE	FALSE
11071_s1_chr10_54511303_T_G	postzygotic	intergenic_variant	FALSE	FALSE	FALSE	FALSE
11071_s1_chr10_70443979_G_A	germline	intron_variant	FALSE	FALSE	FALSE	FALSE
11071_s1_chr10_108286254_A_G	germline	intron_variant	FALSE	TRUE	FALSE	FALSE
11071_s1_chr10_121469065_A_G	germline	intron_variant	FALSE	FALSE	FALSE	FALSE
11071_s1_chr10_124694137_C_T	germline	intron_variant	FALSE	FALSE	FALSE	FALSE
11071_s1_chr11_78451975_T_G	germline	intron_variant	FALSE	FALSE	TRUE	FALSE
11071_s1_chr11_115122641_G_A	germline	intergenic_variant	FALSE	FALSE	FALSE	FALSE
11071_s1_chr12_3636088_G_A	germline	intron_variant	FALSE	FALSE	FALSE	FALSE
11071_s1_chr12_9039404_C_T	germline	intron_variant	FALSE	FALSE	FALSE	FALSE
11071_s1_chr12_57354803_C_G	germline	intron_variant	FALSE	FALSE	FALSE	FALSE
11071_s1_chr12_94779317_G_T	germline	intergenic_variant	FALSE	FALSE	FALSE	FALSE
11071_s1_chr13_44894526_T_A	postzygotic	intergenic_variant	FALSE	FALSE	FALSE	FALSE
11071_s1_chr13_101783553_G_A	germline	intergenic_variant	FALSE	FALSE	FALSE	FALSE
11071_s1_chr14_17024951_G_A	postzygotic	upstream_gene_variant	FALSE	FALSE	TRUE	FALSE
11071_s1_chr14_76546476_T_A	germline	intergenic_variant	FALSE	TRUE	FALSE	FALSE
11071_s1_chr14_90369714_C_A	germline	intergenic_variant	FALSE	FALSE	FALSE	FALSE
11071_s1_chr14_99664658_C_T	germline	upstream_gene_variant	FALSE	FALSE	TRUE	FALSE
11071_s1_chr15_34049398_G_A	germline	intergenic_variant	FALSE	TRUE	FALSE	FALSE
11071_s1_chr16_25366076_C_T	germline	intergenic_variant	FALSE	FALSE	TRUE	FALSE
11071_s1_chr16_33856357_A_G	germline	NA	FALSE	TRUE	FALSE	TRUE
11071_s1_chr16_33856372_T_A	germline	NA	FALSE	TRUE	FALSE	TRUE
11071_s1_chr16_95056244_G_A	germline	upstream_gene_variant	FALSE	FALSE	FALSE	FALSE
11071_s1_chr17_16965810_C_T	germline	intergenic_variant	FALSE	FALSE	TRUE	FALSE
11071_s1_chr17_46019443_C_T	germline	intron_variant	FALSE	FALSE	FALSE	FALSE
11071_s1_chr17_65504276_T_C	germline	intron_variant	FALSE	TRUE	FALSE	FALSE
11071_s1_chr17_76009695_T_G	germline	intron_variant	FALSE	FALSE	FALSE	FALSE
11071_s1_chr18_40372580_T_C	germline	intergenic_variant	FALSE	TRUE	FALSE	FALSE
11071_s1_chr20_52613129_G_A	germline	intron_variant	FALSE	FALSE	TRUE	FALSE
11071_s1_chr21_42158986_G_A	postzygotic	intron_variant	FALSE	FALSE	FALSE	FALSE
11071_s1_chr21_44348699_C_G	germline	non_coding_transcript_exon_variant	FALSE	FALSE	FALSE	FALSE
11071_s1_chr22_11780018_G_A	postzygotic	NA	FALSE	FALSE	FALSE	TRUE
11071_s1_chr22_30891106_A_G	germline	intron_variant	FALSE	FALSE	FALSE	FALSE
11071_s1_chr22_49818184_G_C	germline	intergenic_variant	FALSE	FALSE	TRUE	FALSE
11080_p1_chr1_5496999_T_C	germline	intron_variant	FALSE	FALSE	FALSE	FALSE
11080_p1_chr1_97528515_T_C	germline	intron_variant	FALSE	FALSE	FALSE	FALSE
11080_p1_chr1_112850678_A_G	germline	intron_variant	FALSE	FALSE	FALSE	FALSE
11080_p1_chr1_144288174_C_T	germline	downstream_gene_variant	FALSE	TRUE	FALSE	TRUE
11080_p1_chr1_153027045_T_C	germline	intron_variant	FALSE	TRUE	FALSE	FALSE
11080_p1_chr1_161012834_C_T	postzygotic	intron_variant	FALSE	TRUE	FALSE	TRUE
11080_p1_chr1_170333312_A_G	germline	intron_variant	FALSE	TRUE	FALSE	FALSE
11080_p1_chr1_226900210_C_T	germline	intergenic_variant	FALSE	FALSE	FALSE	FALSE
11080_p1_chr1_233564949_A_G	germline	intron_variant	FALSE	FALSE	FALSE	FALSE
11080_p1_chr1_240441296_G_A	germline	intron_variant	FALSE	FALSE	FALSE	FALSE
11080_p1_chr1_243110693_T_C	germline	intron_variant	FALSE	FALSE	FALSE	FALSE
11080_p1_chr1_247493718_G_A	germline	intron_variant	FALSE	TRUE	FALSE	FALSE
11080_p1_chr2_3438732_T_C	germline	intron_variant	FALSE	FALSE	FALSE	FALSE
11080_p1_chr2_83890871_G_A	germline	intergenic_variant	FALSE	FALSE	FALSE	FALSE
11080_p1_chr2_116509155_C_T	germline	intergenic_variant	FALSE	FALSE	FALSE	FALSE
11080_p1_chr2_119253647_A_G	postzygotic	intergenic_variant	FALSE	FALSE	FALSE	FALSE
11080_p1_chr2_136813167_C_T	germline	intergenic_variant	FALSE	FALSE	TRUE	FALSE
11080_p1_chr2_154239835_A_G	germline	intron_variant	FALSE	TRUE	FALSE	FALSE
11080_p1_chr2_178230187_C_T	germline	intron_variant	FALSE	FALSE	TRUE	FALSE
11080_p1_chr2_208137198_G_T	postzygotic	intron_variant	FALSE	FALSE	FALSE	FALSE
11080_p1_chr3_74888040_T_C	germline	intron_variant	FALSE	FALSE	FALSE	FALSE
11080_p1_chr3_156559689_G_A	germline	intergenic_variant	FALSE	FALSE	TRUE	FALSE
11080_p1_chr3_163771534_A_T	germline	intron_variant	FALSE	FALSE	FALSE	FALSE
11080_p1_chr3_188172658_C_T	germline	intron_variant	FALSE	FALSE	FALSE	FALSE
11080_p1_chr4_12361789_T_C	postzygotic	intergenic_variant	FALSE	TRUE	FALSE	FALSE
11080_p1_chr4_17448237_C_A	germline	intergenic_variant	FALSE	FALSE	FALSE	FALSE
11080_p1_chr4_65568582_C_G	germline	intron_variant	FALSE	FALSE	FALSE	FALSE
11080_p1_chr4_174226764_A_G	germline	intergenic_variant	FALSE	FALSE	FALSE	FALSE
11080_p1_chr4_181251662_T_C	postzygotic	intron_variant	FALSE	FALSE	FALSE	FALSE
11080_p1_chr5_20426842_G_C	germline	intron_variant	FALSE	FALSE	TRUE	FALSE
11080_p1_chr6_7086598_A_T	germline	intron_variant	FALSE	FALSE	FALSE	FALSE
11080_p1_chr6_14984017_T_C	germline	intergenic_variant	FALSE	FALSE	FALSE	FALSE
11080_p1_chr6_32680268_A_G	germline	intron_variant	FALSE	FALSE	TRUE	FALSE
11080_p1_chr6_88085582_C_A	postzygotic	intergenic_variant	FALSE	TRUE	FALSE	FALSE
11080_p1_chr6_88085583_T_G	postzygotic	intergenic_variant	FALSE	TRUE	FALSE	FALSE
11080_p1_chr6_134759702_T_C	germline	intron_variant	FALSE	FALSE	FALSE	FALSE
11080_p1_chr6_159137224_T_C	germline	intron_variant	FALSE	FALSE	TRUE	FALSE
11080_p1_chr6_171152140_C_G	germline	intron_variant	FALSE	FALSE	FALSE	FALSE
11080_p1_chr7_77888490_T_C	germline	intron_variant	FALSE	FALSE	TRUE	TRUE
11080_p1_chr7_79691500_A_C	germline	non_coding_transcript_exon_variant	FALSE	FALSE	FALSE	FALSE
11080_p1_chr8_30347540_G_A	postzygotic	intron_variant	FALSE	FALSE	FALSE	FALSE
11080_p1_chr8_68152952_T_C	germline	intron_variant	FALSE	FALSE	FALSE	FALSE
11080_p1_chr8_90185728_G_A	germline	intergenic_variant	FALSE	FALSE	FALSE	FALSE
11080_p1_chr8_93156710_A_G	germline	intron_variant	FALSE	FALSE	TRUE	FALSE
11080_p1_chr9_27216275_G_T	germline	intron_variant	FALSE	FALSE	FALSE	FALSE
11080_p1_chr9_81892021_G_A	germline	intron_variant	FALSE	FALSE	TRUE	FALSE
11080_p1_chr9_143498785_G_A	germline	intron_variant	FALSE	FALSE	FALSE	FALSE
11080_p1_chr10_13172733_T_C	germline	upstream_gene_variant	FALSE	FALSE	FALSE	FALSE
11080_p1_chr10_18905206_C_A	germline	intergenic_variant	FALSE	FALSE	FALSE	FALSE
11080_p1_chr10_29471394_A_G	germline	intron_variant	FALSE	FALSE	FALSE	FALSE
11080_p1_chr10_39578059_A_C	postzygotic	intergenic_variant	TRUE	TRUE	FALSE	FALSE
11080_p1_chr10_46783654_A_G	germline	intron_variant	FALSE	FALSE	FALSE	TRUE
11080_p1_chr10_75864096_T_C	germline	intron_variant	FALSE	FALSE	FALSE	FALSE
11080_p1_chr10_105612548_C_A	germline	intron_variant	FALSE	TRUE	FALSE	FALSE
11080_p1_chr10_109050725_G_C	germline	intergenic_variant	FALSE	TRUE	FALSE	FALSE
11080_p1_chr11_84439009_T_A	germline	intron_variant	FALSE	FALSE	TRUE	FALSE
11080_p1_chr12_37176810_T_A	germline	NA	TRUE	FALSE	FALSE	FALSE
11080_p1_chr12_74068401_T_C	germline	intergenic_variant	FALSE	TRUE	FALSE	FALSE
11080_p1_chr14_58502158_C_T	germline	upstream_gene_variant	FALSE	FALSE	FALSE	FALSE
11080_p1_chr15_52895298_T_C	germline	intron_variant	FALSE	FALSE	FALSE	FALSE
11080_p1_chr16_29922889_A_G	postzygotic	intergenic_variant	FALSE	FALSE	TRUE	FALSE
11080_p1_chr16_58148754_C_T	germline	intron_variant	FALSE	FALSE	FALSE	FALSE
11080_p1_chr16_67406306_G_C	postzygotic	intergenic_variant	FALSE	FALSE	FALSE	FALSE
11080_p1_chr17_61297243_C_G	postzygotic	intron_variant	FALSE	FALSE	TRUE	FALSE
11080_p1_chr17_62352590_G_A	postzygotic	3_prime_UTR_variant	FALSE	FALSE	FALSE	FALSE
11080_p1_chr18_29640322_T_C	germline	intergenic_variant	FALSE	FALSE	FALSE	FALSE
11080_p1_chr18_53715441_A_G	germline	intron_variant	FALSE	TRUE	FALSE	FALSE
11080_p1_chr18_53715453_C_G	germline	intron_variant	FALSE	TRUE	FALSE	FALSE
11080_p1_chr18_53716083_T_A	germline	intron_variant	FALSE	TRUE	FALSE	FALSE
11080_p1_chr18_53716518_C_G	germline	intron_variant	FALSE	TRUE	FALSE	FALSE
11080_p1_chr18_74514464_G_C	germline	intron_variant	FALSE	FALSE	FALSE	FALSE
11080_p1_chr19_6312189_T_G	germline	intron_variant	FALSE	FALSE	TRUE	FALSE
11080_p1_chr19_20859874_T_C	germline	intergenic_variant	FALSE	TRUE	FALSE	FALSE
11080_p1_chr21_2933724_C_G	germline	NA	FALSE	TRUE	FALSE	TRUE
11080_p1_chr21_23433354_A_G	germline	intergenic_variant	FALSE	TRUE	FALSE	FALSE
11080_p1_chr22_21081301_C_T	postzygotic	intergenic_variant	FALSE	FALSE	FALSE	FALSE
11129_p1_chr1_56044433_C_T	germline	upstream_gene_variant	FALSE	FALSE	TRUE	FALSE
11129_p1_chr1_67364225_T_G	germline	intergenic_variant	FALSE	FALSE	TRUE	FALSE
11129_p1_chr1_70982778_G_C	germline	intron_variant	FALSE	FALSE	FALSE	FALSE
11129_p1_chr1_104013479_A_G	germline	intergenic_variant	FALSE	TRUE	FALSE	FALSE
11129_p1_chr1_164613274_C_T	postzygotic	intron_variant	FALSE	FALSE	FALSE	FALSE
11129_p1_chr1_196857063_T_G	postzygotic	intron_variant	FALSE	FALSE	FALSE	FALSE
11129_p1_chr1_208393184_C_G	postzygotic	intergenic_variant	FALSE	FALSE	FALSE	FALSE
11129_p1_chr1_215698052_C_T	germline	intergenic_variant	FALSE	FALSE	FALSE	FALSE
11129_p1_chr1_239385980_G_A	postzygotic	intergenic_variant	FALSE	FALSE	FALSE	FALSE
11129_p1_chr1_243331029_C_G	germline	upstream_gene_variant	FALSE	TRUE	FALSE	FALSE
11129_p1_chr2_27908573_G_A	germline	intron_variant	FALSE	FALSE	FALSE	FALSE
11129_p1_chr2_44695181_C_A	germline	intron_variant	FALSE	FALSE	FALSE	FALSE
11129_p1_chr2_57430138_C_T	germline	intergenic_variant	FALSE	FALSE	FALSE	FALSE
11129_p1_chr2_101186492_G_T	germline	intron_variant	FALSE	TRUE	FALSE	FALSE
11129_p1_chr2_195356788_G_A	germline	intron_variant	FALSE	FALSE	FALSE	FALSE
11129_p1_chr2_239438392_C_G	germline	intergenic_variant	FALSE	FALSE	FALSE	FALSE
11129_p1_chr3_118905646_G_T	germline	intron_variant	FALSE	FALSE	FALSE	FALSE
11129_p1_chr3_139761315_C_T	germline	intergenic_variant	FALSE	TRUE	FALSE	FALSE
11129_p1_chr3_143614526_C_T	germline	intergenic_variant	FALSE	TRUE	FALSE	FALSE
11129_p1_chr3_168306711_A_G	germline	intron_variant	FALSE	FALSE	FALSE	FALSE
11129_p1_chr4_4012172_T_G	postzygotic	intergenic_variant	FALSE	FALSE	TRUE	TRUE
11129_p1_chr4_41485540_G_A	germline	intron_variant	FALSE	TRUE	FALSE	FALSE
11129_p1_chr4_57184182_A_G	germline	intron_variant	FALSE	TRUE	FALSE	FALSE
11129_p1_chr4_106263374_A_G	germline	intron_variant	FALSE	FALSE	FALSE	TRUE
11129_p1_chr4_136805803_T_A	germline	intergenic_variant	FALSE	FALSE	FALSE	FALSE
11129_p1_chr4_139317191_C_A	germline	intergenic_variant	FALSE	FALSE	FALSE	FALSE
11129_p1_chr4_143696660_A_G	postzygotic	intron_variant	FALSE	FALSE	FALSE	FALSE
11129_p1_chr4_148826149_G_T	germline	intron_variant	FALSE	FALSE	FALSE	FALSE
11129_p1_chr5_20469311_T_G	postzygotic	intron_variant	FALSE	TRUE	FALSE	FALSE
11129_p1_chr5_68939068_G_A	germline	intergenic_variant	FALSE	FALSE	FALSE	FALSE
11129_p1_chr5_79685640_T_C	postzygotic	intron_variant	FALSE	FALSE	FALSE	FALSE
11129_p1_chr6_3028556_T_A	germline	upstream_gene_variant	FALSE	FALSE	FALSE	FALSE
11129_p1_chr6_130752330_C_T	postzygotic	non_coding_transcript_exon_variant	FALSE	TRUE	FALSE	FALSE
11129_p1_chr6_134407187_G_T	germline	intergenic_variant	FALSE	FALSE	TRUE	FALSE
11129_p1_chr7_13247976_T_C	germline	intergenic_variant	FALSE	FALSE	FALSE	FALSE
11129_p1_chr7_15418976_T_C	germline	intron_variant	FALSE	TRUE	FALSE	FALSE
11129_p1_chr7_30465996_A_G	germline	intron_variant	FALSE	FALSE	FALSE	FALSE
11129_p1_chr7_49466682_A_G	germline	intergenic_variant	FALSE	FALSE	FALSE	FALSE
11129_p1_chr7_52275610_T_G	postzygotic	intergenic_variant	FALSE	FALSE	FALSE	FALSE
11129_p1_chr7_97064289_C_T	germline	intron_variant	FALSE	FALSE	FALSE	FALSE
11129_p1_chr7_157241683_A_C	postzygotic	intergenic_variant	FALSE	FALSE	FALSE	FALSE
11129_p1_chr8_1872903_G_A	germline	intron_variant	FALSE	FALSE	FALSE	FALSE
11129_p1_chr8_37233001_G_A	postzygotic	intergenic_variant	FALSE	FALSE	FALSE	FALSE
11129_p1_chr8_95579516_T_C	germline	intron_variant	FALSE	FALSE	FALSE	FALSE
11129_p1_chr9_25025238_T_C	germline	intergenic_variant	FALSE	TRUE	FALSE	FALSE
11129_p1_chr10_18918784_T_C	germline	intergenic_variant	FALSE	FALSE	FALSE	FALSE
11129_p1_chr10_23289039_A_C	germline	intron_variant	FALSE	TRUE	FALSE	FALSE
11129_p1_chr10_77074813_T_C	germline	intron_variant	FALSE	FALSE	TRUE	FALSE
11129_p1_chr10_95791266_A_T	postzygotic	intergenic_variant	FALSE	TRUE	FALSE	FALSE
11129_p1_chr11_14274395_G_A	germline	intron_variant	FALSE	FALSE	FALSE	FALSE
11129_p1_chr11_56439601_A_G	germline	intergenic_variant	FALSE	FALSE	FALSE	FALSE
11129_p1_chr11_59994492_A_G	postzygotic	intron_variant	FALSE	FALSE	FALSE	FALSE
11129_p1_chr11_62390050_G_A	germline	intron_variant	FALSE	FALSE	TRUE	FALSE
11129_p1_chr11_83757771_T_A	postzygotic	intron_variant	FALSE	FALSE	FALSE	FALSE
11129_p1_chr11_93644679_C_T	germline	intron_variant	FALSE	FALSE	FALSE	FALSE
11129_p1_chr11_106480329_A_C	germline	intergenic_variant	FALSE	FALSE	FALSE	FALSE
11129_p1_chr12_61238841_G_T	germline	intergenic_variant	FALSE	FALSE	FALSE	FALSE
11129_p1_chr12_81413279_A_G	germline	intron_variant	FALSE	FALSE	FALSE	FALSE
11129_p1_chr12_81488526_C_G	germline	intron_variant	FALSE	FALSE	FALSE	FALSE
11129_p1_chr13_71499571_T_A	germline	intergenic_variant	FALSE	FALSE	FALSE	FALSE
11129_p1_chr13_95912074_G_A	germline	intron_variant	FALSE	TRUE	FALSE	FALSE
11129_p1_chr13_107187240_T_G	germline	intergenic_variant	FALSE	FALSE	FALSE	FALSE
11129_p1_chr15_14767562_A_G	germline	NA	FALSE	FALSE	FALSE	FALSE
11129_p1_chr15_52066517_C_T	germline	intron_variant	FALSE	FALSE	FALSE	FALSE
11129_p1_chr15_55268304_A_C	germline	intron_variant	FALSE	FALSE	TRUE	FALSE
11129_p1_chr15_83627194_T_A	germline	intergenic_variant	FALSE	FALSE	FALSE	FALSE
11129_p1_chr16_12215589_A_C	germline	intron_variant	FALSE	FALSE	TRUE	FALSE
11129_p1_chr16_19280497_G_A	postzygotic	intron_variant	FALSE	FALSE	FALSE	FALSE
11129_p1_chr16_58442325_G_T	postzygotic	intergenic_variant	FALSE	FALSE	FALSE	FALSE
11129_p1_chr16_65714384_A_T	germline	intron_variant	FALSE	TRUE	FALSE	FALSE
11129_p1_chr17_6827456_C_A	germline	intergenic_variant	FALSE	TRUE	FALSE	FALSE
11129_p1_chr18_77810209_G_C	postzygotic	intron_variant	FALSE	TRUE	FALSE	FALSE
11129_p1_chr19_6177873_G_A	germline	intron_variant	FALSE	FALSE	TRUE	FALSE
11129_p1_chr19_32444782_C_T	germline	intron_variant	FALSE	FALSE	FALSE	FALSE
11129_p1_chr22_42475903_A_G	germline	intron_variant	FALSE	FALSE	FALSE	FALSE
11201_p1_chr1_11571818_T_G	germline	intron_variant	FALSE	TRUE	FALSE	FALSE
11201_p1_chr1_53675006_T_C	germline	intron_variant	FALSE	FALSE	TRUE	FALSE
11201_p1_chr1_80635070_T_C	germline	intergenic_variant	FALSE	FALSE	FALSE	FALSE
11201_p1_chr1_100070479_G_C	germline	intron_variant	FALSE	FALSE	FALSE	FALSE
11201_p1_chr1_112289988_G_T	germline	intron_variant	FALSE	FALSE	FALSE	FALSE
11201_p1_chr1_191601168_T_A	germline	intergenic_variant	FALSE	FALSE	TRUE	FALSE
11201_p1_chr2_47483771_C_G	germline	intron_variant	FALSE	FALSE	FALSE	FALSE
11201_p1_chr2_59567609_T_A	germline	intergenic_variant	FALSE	FALSE	FALSE	FALSE
11201_p1_chr2_136843860_C_T	germline	intergenic_variant	FALSE	FALSE	FALSE	FALSE
11201_p1_chr2_201964876_A_G	germline	downstream_gene_variant	FALSE	TRUE	FALSE	FALSE
11201_p1_chr3_473827_C_G	germline	upstream_gene_variant	FALSE	FALSE	FALSE	FALSE
11201_p1_chr3_1283404_A_G	germline	intron_variant	FALSE	FALSE	FALSE	FALSE
11201_p1_chr3_24342396_G_A	germline	intron_variant	FALSE	FALSE	FALSE	FALSE
11201_p1_chr3_26091133_G_A	germline	intergenic_variant	FALSE	FALSE	FALSE	FALSE
11201_p1_chr3_49232813_A_G	germline	intron_variant	FALSE	FALSE	FALSE	FALSE
11201_p1_chr3_54324748_G_A	germline	intron_variant	FALSE	TRUE	FALSE	FALSE
11201_p1_chr3_88145483_G_A	germline	intron_variant	FALSE	FALSE	FALSE	FALSE
11201_p1_chr4_147963306_G_T	germline	non_coding_transcript_exon_variant	FALSE	FALSE	FALSE	FALSE
11201_p1_chr4_156232650_T_C	germline	intron_variant	FALSE	FALSE	FALSE	FALSE
11201_p1_chr5_842681_C_T	germline	intergenic_variant	FALSE	FALSE	FALSE	FALSE
11201_p1_chr5_16684268_C_T	germline	intron_variant	FALSE	FALSE	TRUE	FALSE
11201_p1_chr5_56896515_T_C	germline	downstream_gene_variant	FALSE	FALSE	FALSE	FALSE
11201_p1_chr5_81745972_G_C	germline	intron_variant	FALSE	TRUE	FALSE	FALSE
11201_p1_chr5_107159816_A_G	germline	intergenic_variant	FALSE	TRUE	FALSE	FALSE
11201_p1_chr5_134618714_T_C	germline	intron_variant	FALSE	FALSE	FALSE	FALSE
11201_p1_chr5_145063813_C_A	germline	intergenic_variant	FALSE	FALSE	FALSE	FALSE
11201_p1_chr5_174378597_T_C	germline	intergenic_variant	FALSE	FALSE	TRUE	FALSE
11201_p1_chr6_339593_G_C	germline	downstream_gene_variant	FALSE	TRUE	FALSE	FALSE
11201_p1_chr6_27357298_G_T	germline	intergenic_variant	FALSE	TRUE	FALSE	FALSE
11201_p1_chr6_73397350_A_G	germline	intron_variant	FALSE	FALSE	FALSE	FALSE
11201_p1_chr6_84250279_T_G	germline	intron_variant	FALSE	FALSE	TRUE	FALSE
11201_p1_chr6_84251089_T_G	germline	intron_variant	FALSE	TRUE	FALSE	FALSE
11201_p1_chr6_137265574_G_A	germline	intron_variant	FALSE	FALSE	FALSE	FALSE
11201_p1_chr7_7196713_C_G	germline	non_coding_transcript_exon_variant	FALSE	FALSE	TRUE	TRUE
11201_p1_chr7_8224088_G_A	germline	intergenic_variant	FALSE	FALSE	FALSE	FALSE
11201_p1_chr7_85216488_A_T	germline	intron_variant	FALSE	FALSE	FALSE	FALSE
11201_p1_chr7_135002177_T_C	germline	intron_variant	FALSE	FALSE	FALSE	FALSE
11201_p1_chr8_539903_G_T	germline	intron_variant	FALSE	FALSE	FALSE	FALSE
11201_p1_chr8_3416385_T_G	germline	intron_variant	FALSE	FALSE	TRUE	FALSE
11201_p1_chr8_79018361_A_G	germline	intron_variant	FALSE	FALSE	TRUE	FALSE
11201_p1_chr8_81392885_T_C	germline	intergenic_variant	FALSE	FALSE	FALSE	FALSE
11201_p1_chr8_98375029_C_A	germline	intron_variant	FALSE	FALSE	TRUE	FALSE
11201_p1_chr9_23003046_G_A	germline	intergenic_variant	FALSE	FALSE	FALSE	FALSE
11201_p1_chr9_99258815_T_C	germline	downstream_gene_variant	FALSE	FALSE	FALSE	FALSE
11201_p1_chr9_129950003_A_T	germline	upstream_gene_variant	FALSE	FALSE	FALSE	FALSE
11201_p1_chr10_22329345_G_A	germline	intergenic_variant	FALSE	FALSE	TRUE	FALSE
11201_p1_chr10_63691847_C_T	germline	intergenic_variant	FALSE	TRUE	FALSE	FALSE
11201_p1_chr10_86172066_T_C	germline	intergenic_variant	FALSE	TRUE	FALSE	FALSE
11201_p1_chr10_100794538_G_A	germline	intron_variant	FALSE	TRUE	FALSE	FALSE
11201_p1_chr11_48423266_A_T	germline	intergenic_variant	FALSE	TRUE	FALSE	FALSE
11201_p1_chr11_61946448_G_C	germline	non_coding_transcript_exon_variant	FALSE	FALSE	FALSE	FALSE
11201_p1_chr11_81676780_G_C	germline	intergenic_variant	FALSE	FALSE	FALSE	FALSE
11201_p1_chr12_55315915_T_G	germline	intergenic_variant	FALSE	TRUE	FALSE	FALSE
11201_p1_chr12_61518602_C_T	germline	intergenic_variant	FALSE	TRUE	FALSE	FALSE
11201_p1_chr12_77338261_T_A	germline	intergenic_variant	FALSE	TRUE	FALSE	FALSE
11201_p1_chr14_2933559_A_G	postzygotic	NA	FALSE	FALSE	FALSE	TRUE
11201_p1_chr14_79135108_A_C	germline	intergenic_variant	FALSE	FALSE	FALSE	FALSE
11201_p1_chr15_53169624_T_C	germline	intron_variant	FALSE	FALSE	FALSE	FALSE
11201_p1_chr15_69325151_G_T	germline	intron_variant	FALSE	FALSE	FALSE	FALSE
11201_p1_chr15_75969475_A_G	germline	intron_variant	FALSE	FALSE	TRUE	FALSE
11201_p1_chr15_81762758_G_C	germline	intron_variant	FALSE	FALSE	FALSE	FALSE
11201_p1_chr15_84073077_A_T	germline	intron_variant	FALSE	FALSE	FALSE	FALSE
11201_p1_chr17_19301817_T_C	germline	intron_variant	FALSE	FALSE	TRUE	FALSE
11201_p1_chr17_23440979_A_T	germline	intergenic_variant	TRUE	FALSE	FALSE	FALSE
11201_p1_chr17_81468494_G_A	germline	intron_variant	FALSE	FALSE	TRUE	FALSE
11201_p1_chr18_52650747_G_A	germline	intron_variant	FALSE	FALSE	FALSE	FALSE
11201_p1_chr19_4522168_G_A	germline	synonymous_variant	FALSE	FALSE	FALSE	FALSE
11201_p1_chr19_51440031_T_A	germline	upstream_gene_variant	FALSE	FALSE	FALSE	FALSE
11201_p1_chr21_11350378_G_T	germline	intergenic_variant	TRUE	FALSE	FALSE	TRUE
11201_s1_chr1_20510194_G_A	germline	intron_variant	FALSE	FALSE	TRUE	FALSE
11201_s1_chr1_201710457_A_G	germline	intron_variant	FALSE	FALSE	FALSE	TRUE
11201_s1_chr2_42995378_C_A	germline	intergenic_variant	FALSE	TRUE	FALSE	FALSE
11201_s1_chr2_204297278_C_T	germline	intergenic_variant	FALSE	FALSE	FALSE	FALSE
11201_s1_chr3_66025308_T_C	germline	non_coding_transcript_exon_variant	FALSE	FALSE	FALSE	FALSE
11201_s1_chr3_69868885_C_T	postzygotic	intron_variant	FALSE	TRUE	FALSE	FALSE
11201_s1_chr3_75166376_T_C	germline	intergenic_variant	FALSE	TRUE	FALSE	FALSE
11201_s1_chr3_90668690_A_C	germline	intergenic_variant	TRUE	FALSE	FALSE	FALSE
11201_s1_chr3_112347814_G_C	postzygotic	intergenic_variant	FALSE	FALSE	FALSE	FALSE
11201_s1_chr3_126564460_C_T	germline	intron_variant	FALSE	FALSE	FALSE	FALSE
11201_s1_chr3_128660944_C_A	germline	non_coding_transcript_exon_variant	FALSE	FALSE	FALSE	TRUE
11201_s1_chr3_164580117_G_A	germline	intergenic_variant	FALSE	FALSE	FALSE	FALSE
11201_s1_chr4_14263690_G_A	postzygotic	intergenic_variant	FALSE	TRUE	FALSE	FALSE
11201_s1_chr4_72349862_G_A	postzygotic	upstream_gene_variant	FALSE	FALSE	FALSE	TRUE
11201_s1_chr4_89636880_G_A	germline	intron_variant	FALSE	FALSE	FALSE	FALSE
11201_s1_chr4_108395216_C_T	germline	intergenic_variant	FALSE	FALSE	FALSE	FALSE
11201_s1_chr4_110294860_G_T	germline	intron_variant	FALSE	FALSE	FALSE	FALSE
11201_s1_chr4_134945444_T_C	germline	intergenic_variant	FALSE	TRUE	FALSE	FALSE
11201_s1_chr4_157365346_G_A	postzygotic	intron_variant	FALSE	FALSE	TRUE	FALSE
11201_s1_chr4_171320456_C_T	germline	intergenic_variant	FALSE	TRUE	FALSE	FALSE
11201_s1_chr4_189362488_C_T	germline	intron_variant	FALSE	FALSE	FALSE	FALSE
11201_s1_chr5_50653111_C_T	germline	NA	TRUE	TRUE	FALSE	FALSE
11201_s1_chr5_64000948_A_G	germline	intergenic_variant	FALSE	FALSE	FALSE	FALSE
11201_s1_chr5_111652321_G_A	germline	intergenic_variant	FALSE	TRUE	FALSE	FALSE
11201_s1_chr5_119383834_C_A	germline	intron_variant	FALSE	FALSE	FALSE	FALSE
11201_s1_chr5_148143691_G_A	germline	intron_variant	FALSE	TRUE	FALSE	FALSE
11201_s1_chr5_150417686_T_C	germline	intron_variant	FALSE	TRUE	FALSE	FALSE
11201_s1_chr5_164485222_G_A	germline	intergenic_variant	FALSE	FALSE	FALSE	FALSE
11201_s1_chr6_10956982_C_T	germline	upstream_gene_variant	FALSE	FALSE	FALSE	FALSE
11201_s1_chr6_24944976_A_C	germline	downstream_gene_variant	FALSE	FALSE	TRUE	FALSE
11201_s1_chr6_36746527_C_T	germline	3_prime_UTR_variant	FALSE	FALSE	FALSE	FALSE
11201_s1_chr6_62482102_A_G	postzygotic	intergenic_variant	FALSE	FALSE	FALSE	FALSE
11201_s1_chr6_71920029_C_T	germline	intron_variant	FALSE	FALSE	FALSE	FALSE
11201_s1_chr6_99061924_A_G	germline	intergenic_variant	FALSE	FALSE	FALSE	FALSE
11201_s1_chr7_36134801_T_C	germline	upstream_gene_variant	FALSE	FALSE	FALSE	FALSE
11201_s1_chr7_42719809_G_C	germline	intergenic_variant	FALSE	TRUE	FALSE	FALSE
11201_s1_chr7_91493551_G_C	germline	5_prime_UTR_variant	FALSE	FALSE	FALSE	FALSE
11201_s1_chr7_96645703_A_G	germline	intron_variant	FALSE	FALSE	FALSE	FALSE
11201_s1_chr7_116255065_C_T	germline	intron_variant	FALSE	FALSE	FALSE	FALSE
11201_s1_chr7_126245015_T_C	germline	intron_variant	FALSE	FALSE	FALSE	FALSE
11201_s1_chr7_142061950_T_C	germline	intron_variant	FALSE	FALSE	FALSE	FALSE
11201_s1_chr7_153729426_G_A	germline	intergenic_variant	FALSE	FALSE	FALSE	FALSE
11201_s1_chr8_35270010_T_C	postzygotic	intergenic_variant	FALSE	FALSE	FALSE	FALSE
11201_s1_chr8_70099985_T_C	postzygotic	3_prime_UTR_variant	FALSE	FALSE	FALSE	FALSE
11201_s1_chr8_73670200_G_A	germline	intron_variant	FALSE	TRUE	FALSE	FALSE
11201_s1_chr8_122368562_A_G	germline	intergenic_variant	FALSE	FALSE	FALSE	FALSE
11201_s1_chr8_145164819_T_C	germline	intron_variant	FALSE	FALSE	FALSE	FALSE
11201_s1_chr9_6963813_A_G	postzygotic	intron_variant	FALSE	TRUE	FALSE	FALSE
11201_s1_chr9_20054409_G_A	postzygotic	intron_variant	FALSE	FALSE	FALSE	FALSE
11201_s1_chr9_85956141_G_A	germline	intergenic_variant	FALSE	FALSE	FALSE	FALSE
11201_s1_chr9_132316528_C_G	germline	intergenic_variant	FALSE	TRUE	FALSE	FALSE
11201_s1_chr9_135988229_G_A	germline	intron_variant	FALSE	FALSE	FALSE	FALSE
11201_s1_chr10_174651_G_A	germline	intron_variant	FALSE	FALSE	FALSE	FALSE
11201_s1_chr10_54041419_G_A	germline	intergenic_variant	FALSE	FALSE	FALSE	FALSE
11201_s1_chr10_72429851_C_T	germline	intron_variant	FALSE	FALSE	FALSE	FALSE
11201_s1_chr10_109265014_G_A	postzygotic	intergenic_variant	FALSE	FALSE	FALSE	FALSE
11201_s1_chr10_134130490_C_T	germline	intron_variant	FALSE	FALSE	FALSE	FALSE
11201_s1_chr11_7524168_C_T	germline	non_coding_transcript_exon_variant	FALSE	FALSE	FALSE	FALSE
11201_s1_chr11_8571636_G_C	germline	intron_variant	FALSE	TRUE	FALSE	FALSE
11201_s1_chr11_42166906_C_T	postzygotic	intron_variant	FALSE	FALSE	FALSE	FALSE
11201_s1_chr11_81995200_A_C	germline	intron_variant	FALSE	FALSE	FALSE	FALSE
11201_s1_chr11_93107653_T_A	germline	intron_variant	FALSE	FALSE	FALSE	FALSE
11201_s1_chr12_13001350_C_T	germline	intergenic_variant	FALSE	FALSE	TRUE	FALSE
11201_s1_chr12_13063529_G_C	germline	intergenic_variant	FALSE	FALSE	FALSE	FALSE
11201_s1_chr12_49599741_T_C	germline	synonymous_variant	FALSE	FALSE	FALSE	FALSE
11201_s1_chr13_31019445_G_A	germline	intron_variant	FALSE	FALSE	TRUE	FALSE
11201_s1_chr13_74433831_C_T	germline	intergenic_variant	FALSE	FALSE	FALSE	FALSE
11201_s1_chr13_75805469_C_G	germline	intergenic_variant	FALSE	TRUE	FALSE	FALSE
11201_s1_chr14_13119668_G_T	postzygotic	NA	FALSE	FALSE	FALSE	TRUE
11201_s1_chr14_89415811_A_G	germline	3_prime_UTR_variant	FALSE	FALSE	FALSE	FALSE
11201_s1_chr15_97214764_C_G	postzygotic	intergenic_variant	FALSE	FALSE	FALSE	FALSE
11201_s1_chr16_30433438_G_A	germline	intergenic_variant	FALSE	FALSE	TRUE	FALSE
11201_s1_chr16_75020435_A_G	germline	intron_variant	FALSE	FALSE	TRUE	FALSE
11201_s1_chr16_80479643_T_G	germline	intron_variant	FALSE	FALSE	TRUE	FALSE
11201_s1_chr17_8275342_C_T	germline	3_prime_UTR_variant	FALSE	FALSE	FALSE	FALSE
11201_s1_chr17_79946225_C_T	postzygotic	downstream_gene_variant	FALSE	FALSE	FALSE	FALSE
11201_s1_chr18_12791076_G_A	postzygotic	intron_variant	FALSE	TRUE	FALSE	FALSE
11201_s1_chr18_51151396_T_C	germline	3_prime_UTR_variant	FALSE	FALSE	FALSE	FALSE
11201_s1_chr18_60239788_T_C	postzygotic	intron_variant	FALSE	TRUE	FALSE	FALSE
11201_s1_chr18_79967334_C_T	germline	NA	FALSE	FALSE	FALSE	TRUE
11201_s1_chr19_10808444_A_G	germline	splice_polypyrimidine_tract_variant	FALSE	FALSE	FALSE	FALSE
11201_s1_chr19_11071940_G_A	postzygotic	intergenic_variant	FALSE	FALSE	TRUE	FALSE
11201_s1_chr19_38743001_C_A	germline	NA	FALSE	FALSE	TRUE	FALSE
11201_s1_chr19_57208607_G_A	germline	intron_variant	FALSE	TRUE	FALSE	FALSE
11201_s1_chr20_2097767_T_C	germline	intergenic_variant	FALSE	TRUE	FALSE	FALSE
11201_s1_chr20_45056002_T_C	germline	intergenic_variant	FALSE	FALSE	FALSE	FALSE
11201_s1_chr21_12434151_T_C	germline	intergenic_variant	FALSE	FALSE	FALSE	TRUE
11201_s1_chr21_16532807_T_C	germline	intron_variant	FALSE	FALSE	FALSE	FALSE
11201_s1_chr22_6475498_T_G	postzygotic	intergenic_variant	FALSE	FALSE	FALSE	TRUE
11201_s1_chr22_34530007_C_T	germline	intron_variant	FALSE	FALSE	FALSE	FALSE
11266_p1_chr1_11729068_G_A	postzygotic	intron_variant	FALSE	FALSE	FALSE	FALSE
11266_p1_chr1_21091542_A_G	postzygotic	intron_variant	FALSE	FALSE	TRUE	FALSE
11266_p1_chr1_62052381_G_A	postzygotic	intergenic_variant	FALSE	FALSE	TRUE	FALSE
11266_p1_chr1_68714487_C_T	germline	intergenic_variant	FALSE	FALSE	FALSE	FALSE
11266_p1_chr1_91296116_T_C	postzygotic	upstream_gene_variant	FALSE	FALSE	FALSE	FALSE
11266_p1_chr1_96088027_A_G	germline	intergenic_variant	FALSE	FALSE	TRUE	FALSE
11266_p1_chr1_200715003_C_T	germline	intergenic_variant	FALSE	FALSE	FALSE	FALSE
11266_p1_chr2_8290027_C_A	germline	intron_variant	FALSE	FALSE	FALSE	FALSE
11266_p1_chr2_8349234_T_A	germline	intron_variant	FALSE	FALSE	FALSE	FALSE
11266_p1_chr2_32992732_T_G	germline	5_prime_UTR_variant	FALSE	FALSE	FALSE	FALSE
11266_p1_chr2_39215178_C_T	germline	intron_variant	FALSE	FALSE	TRUE	FALSE
11266_p1_chr2_41601153_T_A	postzygotic	intergenic_variant	FALSE	FALSE	FALSE	FALSE
11266_p1_chr2_115619889_T_G	germline	intron_variant	FALSE	FALSE	FALSE	FALSE
11266_p1_chr2_159507339_G_T	germline	intron_variant	FALSE	FALSE	TRUE	FALSE
11266_p1_chr2_172621357_G_C	germline	upstream_gene_variant	FALSE	FALSE	TRUE	FALSE
11266_p1_chr2_190140981_A_C	germline	intergenic_variant	FALSE	FALSE	FALSE	FALSE
11266_p1_chr2_199394660_T_G	germline	intergenic_variant	FALSE	TRUE	FALSE	FALSE
11266_p1_chr2_237068986_G_A	germline	intron_variant	FALSE	FALSE	FALSE	FALSE
11266_p1_chr3_1668464_G_A	germline	intergenic_variant	FALSE	FALSE	FALSE	FALSE
11266_p1_chr3_57709858_C_T	germline	intron_variant	FALSE	FALSE	TRUE	FALSE
11266_p1_chr3_102441673_A_G	germline	intron_variant	FALSE	TRUE	FALSE	FALSE
11266_p1_chr3_109555907_C_T	germline	intergenic_variant	FALSE	FALSE	FALSE	FALSE
11266_p1_chr3_117193745_A_G	postzygotic	intron_variant	FALSE	FALSE	FALSE	FALSE
11266_p1_chr3_121836427_A_C	germline	intron_variant	FALSE	FALSE	FALSE	FALSE
11266_p1_chr3_137153609_C_T	germline	intergenic_variant	FALSE	TRUE	FALSE	FALSE
11266_p1_chr3_142520707_G_C	germline	intergenic_variant	FALSE	FALSE	FALSE	FALSE
11266_p1_chr4_33505440_G_A	germline	intergenic_variant	FALSE	FALSE	FALSE	FALSE
11266_p1_chr4_80710641_T_C	germline	intergenic_variant	FALSE	FALSE	FALSE	FALSE
11266_p1_chr4_118479360_C_G	germline	intergenic_variant	FALSE	TRUE	FALSE	FALSE
11266_p1_chr4_142919475_C_A	germline	non_coding_transcript_exon_variant	FALSE	TRUE	FALSE	FALSE
11266_p1_chr4_150134568_G_A	germline	intron_variant	FALSE	FALSE	FALSE	FALSE
11266_p1_chr4_175914392_T_C	germline	intron_variant	FALSE	FALSE	FALSE	FALSE
11266_p1_chr5_16142865_C_T	germline	intergenic_variant	FALSE	FALSE	FALSE	FALSE
11266_p1_chr5_20196080_C_G	germline	intron_variant	FALSE	TRUE	FALSE	FALSE
11266_p1_chr5_52997052_G_C	germline	intergenic_variant	FALSE	FALSE	FALSE	FALSE
11266_p1_chr5_75058400_G_C	germline	intergenic_variant	FALSE	FALSE	FALSE	FALSE
11266_p1_chr5_125616820_C_T	germline	intron_variant	FALSE	FALSE	FALSE	FALSE
11266_p1_chr5_132233119_G_A	germline	intron_variant	FALSE	FALSE	TRUE	FALSE
11266_p1_chr6_3034875_T_C	germline	intergenic_variant	FALSE	FALSE	FALSE	FALSE
11266_p1_chr6_61825025_T_C	germline	intergenic_variant	FALSE	FALSE	FALSE	FALSE
11266_p1_chr6_68891574_T_A	postzygotic	intergenic_variant	FALSE	TRUE	FALSE	FALSE
11266_p1_chr6_160009714_G_A	germline	missense_variant	FALSE	FALSE	FALSE	FALSE
11266_p1_chr6_168647531_T_C	germline	upstream_gene_variant	FALSE	FALSE	FALSE	FALSE
11266_p1_chr6_171610999_C_T	postzygotic	downstream_gene_variant	FALSE	FALSE	FALSE	FALSE
11266_p1_chr7_31523856_G_A	germline	intergenic_variant	FALSE	FALSE	FALSE	FALSE
11266_p1_chr7_37069238_G_A	germline	intron_variant	FALSE	FALSE	FALSE	FALSE
11266_p1_chr7_120095287_T_G	postzygotic	intergenic_variant	FALSE	FALSE	FALSE	FALSE
11266_p1_chr7_157990572_T_A	germline	intron_variant	FALSE	TRUE	FALSE	FALSE
11266_p1_chr8_3677173_T_C	germline	intron_variant	FALSE	FALSE	FALSE	FALSE
11266_p1_chr8_49704494_C_A	germline	intergenic_variant	FALSE	FALSE	FALSE	FALSE
11266_p1_chr8_62501381_G_C	germline	intergenic_variant	FALSE	FALSE	FALSE	FALSE
11266_p1_chr8_89798630_C_T	germline	intron_variant	FALSE	FALSE	FALSE	FALSE
11266_p1_chr8_117816649_C_T	germline	intron_variant	FALSE	FALSE	FALSE	FALSE
11266_p1_chr9_1758880_C_T	germline	intron_variant	FALSE	FALSE	FALSE	FALSE
11266_p1_chr9_1759185_A_C	germline	intron_variant	FALSE	FALSE	FALSE	FALSE
11266_p1_chr9_78646968_G_A	germline	intergenic_variant	FALSE	FALSE	FALSE	TRUE
11266_p1_chr9_93255648_A_T	germline	intergenic_variant	FALSE	FALSE	FALSE	FALSE
11266_p1_chr9_128442128_T_A	postzygotic	intron_variant	FALSE	TRUE	FALSE	FALSE
11266_p1_chr9_128601973_T_C	germline	intergenic_variant	FALSE	FALSE	FALSE	FALSE
11266_p1_chr9_145194531_C_T	germline	upstream_gene_variant	FALSE	FALSE	FALSE	FALSE
11266_p1_chr10_12846566_G_A	germline	3_prime_UTR_variant	FALSE	FALSE	FALSE	FALSE
11266_p1_chr10_68227576_G_T	germline	intron_variant	FALSE	TRUE	FALSE	FALSE
11266_p1_chr10_78553711_G_A	germline	intergenic_variant	FALSE	TRUE	FALSE	FALSE
11266_p1_chr10_82522875_A_G	postzygotic	intergenic_variant	FALSE	FALSE	FALSE	FALSE
11266_p1_chr10_100521371_A_G	germline	intron_variant	FALSE	TRUE	FALSE	FALSE
11266_p1_chr10_108011426_C_T	germline	intron_variant	FALSE	FALSE	FALSE	FALSE
11266_p1_chr10_108143802_C_G	germline	intergenic_variant	FALSE	TRUE	FALSE	FALSE
11266_p1_chr10_130642334_G_A	germline	non_coding_transcript_exon_variant	FALSE	FALSE	FALSE	FALSE
11266_p1_chr10_132945557_T_C	postzygotic	intron_variant	FALSE	FALSE	FALSE	FALSE
11266_p1_chr11_41966163_A_G	germline	intron_variant	FALSE	TRUE	FALSE	FALSE
11266_p1_chr11_68674185_G_A	germline	intergenic_variant	FALSE	FALSE	FALSE	FALSE
11266_p1_chr12_3258622_C_T	germline	intron_variant	FALSE	FALSE	FALSE	FALSE
11266_p1_chr12_4060032_C_T	germline	intergenic_variant	FALSE	FALSE	FALSE	FALSE
11266_p1_chr12_6692085_A_T	germline	intron_variant	FALSE	FALSE	FALSE	FALSE
11266_p1_chr12_9715321_A_G	postzygotic	intron_variant	FALSE	TRUE	FALSE	FALSE
11266_p1_chr12_79745271_A_G	germline	intron_variant	FALSE	FALSE	FALSE	FALSE
11266_p1_chr12_93935372_G_A	germline	intergenic_variant	FALSE	FALSE	TRUE	FALSE
11266_p1_chr13_5214192_C_T	germline	NA	FALSE	FALSE	TRUE	TRUE
11266_p1_chr13_19145885_G_A	germline	intron_variant	FALSE	FALSE	TRUE	FALSE
11266_p1_chr13_37740948_C_A	germline	intergenic_variant	FALSE	FALSE	FALSE	FALSE
11266_p1_chr13_39763575_G_T	germline	intergenic_variant	FALSE	FALSE	TRUE	FALSE
11266_p1_chr13_48045939_G_A	germline	intergenic_variant	FALSE	FALSE	FALSE	FALSE
11266_p1_chr13_49382594_G_C	germline	intron_variant	FALSE	TRUE	FALSE	FALSE
11266_p1_chr13_91873061_C_A	germline	intron_variant	FALSE	FALSE	FALSE	TRUE
11266_p1_chr13_102425542_C_G	postzygotic	intergenic_variant	FALSE	FALSE	TRUE	FALSE
11266_p1_chr13_107563518_A_G	germline	intron_variant	FALSE	FALSE	FALSE	FALSE
11266_p1_chr14_20999645_G_A	germline	intron_variant	FALSE	FALSE	FALSE	FALSE
11266_p1_chr14_25957680_C_G	germline	intron_variant	FALSE	FALSE	TRUE	FALSE
11266_p1_chr14_82813473_G_A	germline	intron_variant	FALSE	FALSE	TRUE	FALSE
11266_p1_chr15_5412067_T_G	germline	NA	FALSE	FALSE	FALSE	TRUE
11266_p1_chr15_5413944_T_G	germline	NA	FALSE	FALSE	FALSE	TRUE
11266_p1_chr15_84353201_A_G	germline	intron_variant	FALSE	FALSE	FALSE	FALSE
11266_p1_chr16_64638402_C_T	germline	intron_variant	FALSE	FALSE	FALSE	FALSE
11266_p1_chr16_87502174_C_G	germline	upstream_gene_variant	FALSE	FALSE	FALSE	FALSE
11266_p1_chr16_87505014_C_A	germline	upstream_gene_variant	FALSE	FALSE	FALSE	FALSE
11266_p1_chr17_80580960_G_A	germline	intergenic_variant	FALSE	FALSE	TRUE	FALSE
11266_p1_chr18_9612378_T_A	postzygotic	NA	FALSE	FALSE	FALSE	FALSE
11266_p1_chr18_48236649_C_T	germline	intron_variant	FALSE	FALSE	FALSE	FALSE
11266_p1_chr19_10736287_T_A	postzygotic	intron_variant	FALSE	FALSE	TRUE	FALSE
11266_p1_chr19_17622615_G_A	germline	intron_variant	FALSE	FALSE	FALSE	FALSE
11266_p1_chr19_21154533_A_G	germline	upstream_gene_variant	FALSE	FALSE	FALSE	FALSE
11266_p1_chr19_38385512_C_T	postzygotic	intron_variant	FALSE	FALSE	FALSE	FALSE
11266_p1_chr21_19379370_C_T	germline	intron_variant	FALSE	FALSE	FALSE	FALSE
11266_p1_chr21_20527460_T_C	postzygotic	intergenic_variant	FALSE	TRUE	FALSE	FALSE
11266_p1_chr22_27745595_C_T	germline	intergenic_variant	FALSE	FALSE	FALSE	FALSE
11266_p1_chr22_39613754_T_G	germline	intron_variant	FALSE	FALSE	FALSE	FALSE
11266_s1_chr1_7851239_C_T	germline	intron_variant	FALSE	FALSE	FALSE	FALSE
11266_s1_chr1_47693939_A_G	germline	intron_variant	FALSE	FALSE	TRUE	FALSE
11266_s1_chr1_62239076_C_G	germline	intergenic_variant	FALSE	FALSE	TRUE	FALSE
11266_s1_chr1_67999246_C_T	germline	intron_variant	FALSE	FALSE	FALSE	FALSE
11266_s1_chr1_81138053_G_T	germline	upstream_gene_variant	FALSE	FALSE	TRUE	FALSE
11266_s1_chr1_113183096_G_A	germline	intergenic_variant	FALSE	TRUE	FALSE	FALSE
11266_s1_chr1_128551366_G_A	postzygotic	NA	FALSE	FALSE	FALSE	TRUE
11266_s1_chr1_158467593_T_G	germline	intergenic_variant	FALSE	TRUE	FALSE	FALSE
11266_s1_chr2_34837807_T_A	germline	intergenic_variant	FALSE	FALSE	FALSE	FALSE
11266_s1_chr2_121656610_C_T	germline	3_prime_UTR_variant	FALSE	FALSE	FALSE	FALSE
11266_s1_chr2_148741850_C_T	germline	intron_variant	FALSE	TRUE	FALSE	FALSE
11266_s1_chr2_213066739_A_T	germline	intergenic_variant	FALSE	TRUE	FALSE	FALSE
11266_s1_chr2_217187201_G_A	germline	intergenic_variant	FALSE	FALSE	TRUE	FALSE
11266_s1_chr2_221233313_C_T	germline	intron_variant	FALSE	FALSE	FALSE	FALSE
11266_s1_chr2_226657546_A_T	postzygotic	intron_variant	FALSE	FALSE	FALSE	FALSE
11266_s1_chr3_51600238_T_C	germline	intron_variant	FALSE	FALSE	FALSE	FALSE
11266_s1_chr3_131603134_C_T	germline	downstream_gene_variant	FALSE	FALSE	FALSE	FALSE
11266_s1_chr3_145114512_G_C	germline	intron_variant	FALSE	FALSE	TRUE	FALSE
11266_s1_chr3_169157740_T_C	germline	intergenic_variant	FALSE	FALSE	FALSE	FALSE
11266_s1_chr3_175554775_G_A	germline	synonymous_variant	FALSE	FALSE	FALSE	FALSE
11266_s1_chr4_3513729_C_T	germline	intron_variant	FALSE	FALSE	FALSE	FALSE
11266_s1_chr4_30745384_C_T	germline	intron_variant	FALSE	FALSE	TRUE	FALSE
11266_s1_chr4_76824992_C_T	germline	upstream_gene_variant	FALSE	TRUE	FALSE	FALSE
11266_s1_chr4_83014483_A_G	germline	intron_variant	FALSE	FALSE	FALSE	FALSE
11266_s1_chr4_116052782_C_T	germline	intron_variant	FALSE	FALSE	TRUE	FALSE
11266_s1_chr4_137281399_G_T	germline	intron_variant	FALSE	FALSE	FALSE	FALSE
11266_s1_chr5_27348131_T_C	germline	intergenic_variant	FALSE	TRUE	FALSE	FALSE
11266_s1_chr5_28519308_G_A	germline	intergenic_variant	FALSE	FALSE	FALSE	FALSE
11266_s1_chr5_42635289_G_A	germline	intergenic_variant	FALSE	FALSE	TRUE	FALSE
11266_s1_chr5_43117857_T_C	germline	intergenic_variant	FALSE	TRUE	FALSE	FALSE
11266_s1_chr5_60244740_C_G	germline	intron_variant	FALSE	FALSE	FALSE	FALSE
11266_s1_chr5_89746712_T_A	germline	intron_variant	FALSE	FALSE	FALSE	FALSE
11266_s1_chr5_96157686_C_T	germline	3_prime_UTR_variant	FALSE	TRUE	FALSE	FALSE
11266_s1_chr5_101560130_A_T	germline	intergenic_variant	FALSE	FALSE	FALSE	FALSE
11266_s1_chr5_168440439_A_G	germline	intron_variant	FALSE	FALSE	FALSE	FALSE
11266_s1_chr6_41405111_C_T	germline	intron_variant	FALSE	FALSE	FALSE	FALSE
11266_s1_chr6_43208333_T_C	germline	intergenic_variant	FALSE	FALSE	TRUE	FALSE
11266_s1_chr6_56597930_G_A	germline	intron_variant	FALSE	FALSE	FALSE	FALSE
11266_s1_chr6_94038649_G_C	germline	intergenic_variant	FALSE	FALSE	FALSE	FALSE
11266_s1_chr6_169398267_G_A	germline	splice_region_variant	FALSE	FALSE	FALSE	FALSE
11266_s1_chr7_2584595_G_A	germline	downstream_gene_variant	FALSE	FALSE	FALSE	FALSE
11266_s1_chr7_38464222_C_G	germline	intergenic_variant	FALSE	FALSE	FALSE	FALSE
11266_s1_chr7_38464608_G_C	germline	intergenic_variant	FALSE	FALSE	FALSE	FALSE
11266_s1_chr7_42328540_G_A	germline	intron_variant	FALSE	FALSE	TRUE	FALSE
11266_s1_chr7_100263405_C_T	germline	3_prime_UTR_variant	FALSE	FALSE	FALSE	FALSE
11266_s1_chr7_107630174_G_C	germline	intergenic_variant	FALSE	FALSE	FALSE	FALSE
11266_s1_chr7_113177658_G_C	germline	intron_variant	FALSE	FALSE	FALSE	FALSE
11266_s1_chr7_157616917_G_A	germline	downstream_gene_variant	FALSE	FALSE	FALSE	FALSE
11266_s1_chr8_22328_G_A	germline	intron_variant	FALSE	TRUE	FALSE	FALSE
11266_s1_chr8_66620082_A_G	germline	intron_variant	FALSE	TRUE	FALSE	FALSE
11266_s1_chr8_102671698_C_T	germline	intron_variant	FALSE	FALSE	TRUE	FALSE
11266_s1_chr9_1523295_G_A	germline	intergenic_variant	FALSE	FALSE	FALSE	FALSE
11266_s1_chr9_7011553_A_G	germline	intron_variant	FALSE	FALSE	FALSE	FALSE
11266_s1_chr9_24232592_A_C	germline	intergenic_variant	FALSE	TRUE	FALSE	FALSE
11266_s1_chr9_91104575_A_G	germline	intergenic_variant	FALSE	FALSE	FALSE	FALSE
11266_s1_chr9_111183743_T_C	germline	intron_variant	FALSE	FALSE	FALSE	FALSE
11266_s1_chr10_46133822_A_G	germline	intergenic_variant	FALSE	TRUE	FALSE	FALSE
11266_s1_chr10_89603961_G_A	germline	intron_variant	FALSE	FALSE	FALSE	FALSE
11266_s1_chr10_106432408_T_C	germline	intergenic_variant	FALSE	FALSE	FALSE	FALSE
11266_s1_chr10_115900216_A_G	germline	intergenic_variant	FALSE	FALSE	TRUE	FALSE
11266_s1_chr10_117484366_A_C	germline	upstream_gene_variant	FALSE	FALSE	FALSE	FALSE
11266_s1_chr11_72248668_C_T	germline	intron_variant	FALSE	FALSE	FALSE	FALSE
11266_s1_chr11_82647703_C_T	germline	intergenic_variant	FALSE	FALSE	FALSE	FALSE
11266_s1_chr11_134836940_A_G	germline	intergenic_variant	FALSE	FALSE	FALSE	FALSE
11266_s1_chr12_14962915_T_C	germline	intergenic_variant	FALSE	FALSE	TRUE	FALSE
11266_s1_chr12_76207999_G_A	germline	intergenic_variant	FALSE	TRUE	FALSE	FALSE
11266_s1_chr12_96893687_C_T	germline	intron_variant	FALSE	FALSE	FALSE	FALSE
11266_s1_chr13_55126270_T_G	germline	intergenic_variant	FALSE	FALSE	FALSE	FALSE
11266_s1_chr13_108961533_G_C	germline	downstream_gene_variant	FALSE	FALSE	FALSE	FALSE
11266_s1_chr14_4567179_C_T	postzygotic	NA	FALSE	FALSE	FALSE	TRUE
11266_s1_chr14_45851493_T_C	germline	downstream_gene_variant	FALSE	TRUE	FALSE	FALSE
11266_s1_chr14_50824827_A_G	germline	intron_variant	FALSE	FALSE	FALSE	FALSE
11266_s1_chr14_81559863_G_T	germline	intergenic_variant	FALSE	FALSE	FALSE	FALSE
11266_s1_chr15_30124940_G_A	germline	intron_variant	FALSE	FALSE	FALSE	TRUE
11266_s1_chr15_47250230_A_C	germline	intron_variant	FALSE	FALSE	FALSE	FALSE
11266_s1_chr15_74903057_G_A	germline	3_prime_UTR_variant	FALSE	TRUE	FALSE	FALSE
11266_s1_chr16_1932185_G_A	germline	intron_variant	FALSE	FALSE	FALSE	FALSE
11266_s1_chr16_6877744_G_A	germline	intron_variant	FALSE	FALSE	FALSE	FALSE
11266_s1_chr16_15654990_C_G	germline	upstream_gene_variant	FALSE	FALSE	FALSE	FALSE
11266_s1_chr16_80848727_T_G	germline	intergenic_variant	FALSE	TRUE	FALSE	FALSE
11266_s1_chr17_2273245_A_T	germline	3_prime_UTR_variant	FALSE	FALSE	FALSE	FALSE
11266_s1_chr17_83401714_A_C	germline	intron_variant	FALSE	FALSE	TRUE	FALSE
11266_s1_chr18_42238943_T_C	germline	intron_variant	FALSE	FALSE	FALSE	FALSE
11266_s1_chr18_54329163_G_A	germline	intergenic_variant	FALSE	FALSE	FALSE	FALSE
11266_s1_chr18_55790076_T_G	germline	intron_variant	FALSE	FALSE	FALSE	FALSE
11266_s1_chr18_63430177_G_A	germline	intron_variant	FALSE	TRUE	FALSE	FALSE
11266_s1_chr18_64287081_C_T	germline	intron_variant	FALSE	FALSE	FALSE	FALSE
11266_s1_chr19_6360230_A_C	germline	upstream_gene_variant	FALSE	FALSE	TRUE	FALSE
11266_s1_chr19_25656321_C_G	germline	NA	TRUE	FALSE	FALSE	FALSE
11266_s1_chr20_639303_G_A	germline	intergenic_variant	FALSE	FALSE	FALSE	FALSE
11266_s1_chr20_31566575_A_G	germline	intergenic_variant	FALSE	FALSE	FALSE	TRUE
11266_s1_chr20_36473018_C_T	germline	intron_variant	FALSE	FALSE	FALSE	FALSE
11266_s1_chr21_27080088_T_C	germline	intron_variant	FALSE	TRUE	FALSE	FALSE
11266_s1_chr22_9892992_C_T	germline	intergenic_variant	FALSE	FALSE	FALSE	TRUE
11266_s1_chr22_24820938_A_G	germline	intron_variant	FALSE	TRUE	FALSE	FALSE
11266_s1_chr22_44439133_A_C	germline	intron_variant	FALSE	FALSE	FALSE	FALSE
11266_s1_chr22_44904692_A_G	germline	intergenic_variant	FALSE	TRUE	FALSE	FALSE
11266_s1_chr22_46279251_A_G	germline	intron_variant	FALSE	TRUE	FALSE	FALSE
11414_s1_chr1_71966365_T_A	postzygotic	intron_variant	FALSE	FALSE	FALSE	FALSE
11414_s1_chr1_106679539_A_G	postzygotic	intergenic_variant	FALSE	FALSE	FALSE	FALSE
11414_s1_chr1_107717904_C_T	postzygotic	intron_variant	FALSE	FALSE	FALSE	FALSE
11414_s1_chr1_169656997_C_T	postzygotic	intergenic_variant	FALSE	FALSE	TRUE	FALSE
11414_s1_chr1_171461155_A_G	germline	intron_variant	FALSE	FALSE	FALSE	FALSE
11414_s1_chr1_181309727_C_T	germline	intergenic_variant	FALSE	TRUE	FALSE	FALSE
11414_s1_chr1_191976171_C_T	germline	intron_variant	FALSE	FALSE	FALSE	FALSE
11414_s1_chr1_200027334_A_C	germline	intron_variant	FALSE	FALSE	TRUE	FALSE
11414_s1_chr2_18225107_C_T	postzygotic	intergenic_variant	FALSE	TRUE	FALSE	FALSE
11414_s1_chr2_21791644_C_A	germline	intergenic_variant	FALSE	FALSE	FALSE	FALSE
11414_s1_chr2_50700555_T_C	postzygotic	intron_variant	FALSE	FALSE	FALSE	FALSE
11414_s1_chr2_95818034_T_A	germline	intron_variant	FALSE	FALSE	FALSE	FALSE
11414_s1_chr2_218385596_C_T	germline	intron_variant	FALSE	FALSE	FALSE	FALSE
11414_s1_chr3_9693044_A_C	germline	intron_variant	FALSE	FALSE	FALSE	FALSE
11414_s1_chr3_9695095_G_C	germline	upstream_gene_variant	FALSE	FALSE	FALSE	FALSE
11414_s1_chr3_9915987_A_G	germline	missense_variant	FALSE	FALSE	FALSE	FALSE
11414_s1_chr3_23880757_C_T	germline	intron_variant	FALSE	FALSE	TRUE	FALSE
11414_s1_chr3_43551537_G_C	germline	intron_variant	FALSE	FALSE	FALSE	FALSE
11414_s1_chr3_80429770_C_T	postzygotic	intergenic_variant	FALSE	FALSE	FALSE	FALSE
11414_s1_chr3_85035253_T_C	germline	intron_variant	FALSE	FALSE	FALSE	FALSE
11414_s1_chr3_183741359_A_G	germline	intron_variant	FALSE	FALSE	FALSE	FALSE
11414_s1_chr4_18108404_T_C	germline	intergenic_variant	FALSE	FALSE	FALSE	FALSE
11414_s1_chr4_143590813_G_T	germline	intron_variant	FALSE	FALSE	FALSE	FALSE
11414_s1_chr4_145667304_G_A	germline	intron_variant	FALSE	FALSE	FALSE	FALSE
11414_s1_chr4_169581011_A_C	postzygotic	intergenic_variant	FALSE	TRUE	FALSE	FALSE
11414_s1_chr4_171735088_T_G	germline	intron_variant	FALSE	FALSE	TRUE	FALSE
11414_s1_chr4_173651681_T_G	germline	intergenic_variant	FALSE	FALSE	FALSE	FALSE
11414_s1_chr5_53517876_T_C	germline	upstream_gene_variant	FALSE	FALSE	TRUE	FALSE
11414_s1_chr5_101945812_T_G	postzygotic	intergenic_variant	FALSE	FALSE	FALSE	FALSE
11414_s1_chr5_120367637_G_A	germline	intron_variant	FALSE	FALSE	FALSE	FALSE
11414_s1_chr6_64715158_C_A	germline	3_prime_UTR_variant	FALSE	FALSE	FALSE	FALSE
11414_s1_chr6_77626242_T_A	postzygotic	intergenic_variant	FALSE	FALSE	TRUE	FALSE
11414_s1_chr6_99169099_C_A	germline	intergenic_variant	FALSE	FALSE	FALSE	FALSE
11414_s1_chr6_116538237_C_T	germline	intergenic_variant	FALSE	TRUE	FALSE	FALSE
11414_s1_chr6_126925879_C_T	germline	intron_variant	FALSE	FALSE	FALSE	FALSE
11414_s1_chr7_147291609_C_A	germline	intergenic_variant	FALSE	FALSE	FALSE	FALSE
11414_s1_chr8_8299393_G_T	germline	intron_variant	FALSE	FALSE	FALSE	FALSE
11414_s1_chr8_21092630_G_A	postzygotic	intron_variant	FALSE	FALSE	TRUE	FALSE
11414_s1_chr8_55715540_C_T	germline	intron_variant	FALSE	FALSE	FALSE	FALSE
11414_s1_chr8_98702691_T_C	germline	intergenic_variant	FALSE	TRUE	FALSE	FALSE
11414_s1_chr8_111946301_G_T	germline	intergenic_variant	FALSE	FALSE	FALSE	FALSE
11414_s1_chr8_143711955_C_T	germline	intergenic_variant	FALSE	FALSE	FALSE	FALSE
11414_s1_chr9_26145761_A_T	germline	intron_variant	FALSE	FALSE	FALSE	FALSE
11414_s1_chr9_28629246_G_A	germline	intron_variant	FALSE	TRUE	FALSE	FALSE
11414_s1_chr9_28629329_G_C	germline	intron_variant	FALSE	TRUE	FALSE	FALSE
11414_s1_chr9_39299224_G_A	postzygotic	intron_variant	FALSE	FALSE	TRUE	TRUE
11414_s1_chr10_13852958_G_T	germline	intron_variant	FALSE	FALSE	FALSE	FALSE
11414_s1_chr10_51266254_C_T	germline	intron_variant	FALSE	FALSE	FALSE	FALSE
11414_s1_chr10_58968981_C_A	germline	intergenic_variant	FALSE	FALSE	TRUE	FALSE
11414_s1_chr10_73783092_C_T	germline	splice_region_variant	FALSE	FALSE	FALSE	FALSE
11414_s1_chr10_99837946_G_A	germline	intron_variant	FALSE	TRUE	FALSE	FALSE
11414_s1_chr10_102127566_T_A	postzygotic	intergenic_variant	FALSE	FALSE	TRUE	FALSE
11414_s1_chr10_104415138_G_A	germline	intron_variant	FALSE	FALSE	FALSE	FALSE
11414_s1_chr11_3794199_A_T	germline	intron_variant	FALSE	TRUE	FALSE	FALSE
11414_s1_chr11_40617881_C_T	germline	intron_variant	FALSE	TRUE	FALSE	FALSE
11414_s1_chr11_108010064_T_C	germline	intergenic_variant	FALSE	FALSE	TRUE	FALSE
11414_s1_chr12_45052158_A_G	germline	intergenic_variant	FALSE	FALSE	FALSE	FALSE
11414_s1_chr12_94654876_G_A	germline	intergenic_variant	FALSE	FALSE	FALSE	FALSE
11414_s1_chr13_33033500_C_T	postzygotic	upstream_gene_variant	FALSE	FALSE	TRUE	FALSE
11414_s1_chr13_69392496_A_G	germline	intergenic_variant	FALSE	FALSE	FALSE	FALSE
11414_s1_chr13_71169457_A_C	postzygotic	intergenic_variant	FALSE	TRUE	FALSE	FALSE
11414_s1_chr13_100940044_C_T	germline	intron_variant	FALSE	FALSE	FALSE	FALSE
11414_s1_chr13_108825798_G_A	postzygotic	intron_variant	FALSE	FALSE	FALSE	FALSE
11414_s1_chr14_79499875_C_A	germline	intergenic_variant	FALSE	FALSE	FALSE	FALSE
11414_s1_chr15_14552753_T_C	germline	NA	FALSE	FALSE	FALSE	TRUE
11414_s1_chr15_23304032_T_G	germline	intron_variant	FALSE	FALSE	FALSE	FALSE
11414_s1_chr15_73606929_C_A	germline	intron_variant	FALSE	FALSE	TRUE	TRUE
11414_s1_chr15_92565838_T_C	germline	intergenic_variant	FALSE	TRUE	FALSE	FALSE
11414_s1_chr15_92892850_A_G	postzygotic	intron_variant	FALSE	FALSE	FALSE	FALSE
11414_s1_chr16_76303542_A_G	germline	intron_variant	FALSE	FALSE	FALSE	FALSE
11414_s1_chr17_5338236_C_A	germline	missense_variant	FALSE	FALSE	FALSE	FALSE
11414_s1_chr18_73524287_A_G	germline	intergenic_variant	FALSE	FALSE	FALSE	FALSE
11414_s1_chr19_32315945_G_A	germline	intergenic_variant	FALSE	TRUE	FALSE	FALSE
11414_s1_chr21_8235882_T_A	germline	NA	FALSE	FALSE	FALSE	TRUE
11611_p1_chr1_11307159_G_A	germline	intron_variant	FALSE	TRUE	FALSE	FALSE
11611_p1_chr1_42764229_T_C	germline	downstream_gene_variant	FALSE	FALSE	FALSE	FALSE
11611_p1_chr1_113944947_G_A	germline	intron_variant	FALSE	TRUE	FALSE	FALSE
11611_p1_chr1_153594223_C_T	germline	intron_variant	FALSE	FALSE	TRUE	FALSE
11611_p1_chr1_163997073_A_T	germline	intron_variant	FALSE	FALSE	FALSE	FALSE
11611_p1_chr1_206649857_T_C	germline	intergenic_variant	FALSE	TRUE	FALSE	FALSE
11611_p1_chr1_213226586_G_T	germline	upstream_gene_variant	FALSE	FALSE	FALSE	FALSE
11611_p1_chr2_11792282_T_G	germline	intron_variant	FALSE	FALSE	FALSE	FALSE
11611_p1_chr2_43239412_G_A	germline	intron_variant	FALSE	FALSE	FALSE	FALSE
11611_p1_chr2_69690874_C_T	germline	5_prime_UTR_variant	FALSE	FALSE	TRUE	FALSE
11611_p1_chr2_84632312_A_C	germline	intron_variant	FALSE	TRUE	FALSE	FALSE
11611_p1_chr2_87414891_A_G	germline	intergenic_variant	FALSE	FALSE	FALSE	TRUE
11611_p1_chr2_163213602_A_G	germline	intron_variant	FALSE	FALSE	TRUE	FALSE
11611_p1_chr2_206218399_G_A	germline	intron_variant	FALSE	FALSE	TRUE	FALSE
11611_p1_chr2_230248581_C_T	germline	3_prime_UTR_variant	FALSE	FALSE	FALSE	FALSE
11611_p1_chr3_33102459_G_T	germline	upstream_gene_variant	FALSE	FALSE	FALSE	FALSE
11611_p1_chr3_54793483_A_G	germline	intron_variant	FALSE	FALSE	FALSE	FALSE
11611_p1_chr3_78098493_T_C	germline	intron_variant	FALSE	FALSE	FALSE	FALSE
11611_p1_chr3_84002587_T_C	germline	intergenic_variant	FALSE	FALSE	FALSE	FALSE
11611_p1_chr3_131590102_G_C	germline	upstream_gene_variant	FALSE	FALSE	FALSE	FALSE
11611_p1_chr3_140561823_C_T	germline	intergenic_variant	FALSE	FALSE	FALSE	FALSE
11611_p1_chr3_154320250_C_G	germline	downstream_gene_variant	FALSE	FALSE	TRUE	FALSE
11611_p1_chr3_164086662_C_T	germline	non_coding_transcript_exon_variant	FALSE	FALSE	FALSE	FALSE
11611_p1_chr3_188119708_A_G	germline	intron_variant	FALSE	TRUE	FALSE	FALSE
11611_p1_chr3_194746838_A_G	germline	intergenic_variant	FALSE	FALSE	FALSE	FALSE
11611_p1_chr4_21819534_T_G	germline	intron_variant	FALSE	FALSE	FALSE	FALSE
11611_p1_chr4_27387293_A_C	germline	intergenic_variant	FALSE	TRUE	FALSE	FALSE
11611_p1_chr4_60434547_C_T	germline	intergenic_variant	FALSE	FALSE	TRUE	FALSE
11611_p1_chr4_73605870_A_G	germline	intergenic_variant	FALSE	FALSE	FALSE	FALSE
11611_p1_chr4_101530474_A_G	germline	intergenic_variant	FALSE	FALSE	FALSE	FALSE
11611_p1_chr4_136448525_T_C	germline	intron_variant	FALSE	FALSE	FALSE	FALSE
11611_p1_chr4_162438670_C_T	germline	upstream_gene_variant	FALSE	FALSE	FALSE	FALSE
11611_p1_chr4_181329038_T_C	postzygotic	splice_region_variant	FALSE	FALSE	FALSE	FALSE
11611_p1_chr5_4065210_G_A	germline	intron_variant	FALSE	TRUE	FALSE	FALSE
11611_p1_chr5_29788894_T_C	germline	intergenic_variant	FALSE	TRUE	FALSE	FALSE
11611_p1_chr5_57392637_A_C	germline	intron_variant	FALSE	FALSE	FALSE	FALSE
11611_p1_chr5_85062837_C_T	germline	non_coding_transcript_exon_variant	FALSE	FALSE	FALSE	FALSE
11611_p1_chr5_96914279_G_A	germline	intron_variant	FALSE	FALSE	FALSE	FALSE
11611_p1_chr5_99117973_T_C	germline	intergenic_variant	FALSE	FALSE	FALSE	FALSE
11611_p1_chr6_53713450_G_A	germline	intron_variant	FALSE	FALSE	TRUE	FALSE
11611_p1_chr6_74157484_T_C	germline	intron_variant	FALSE	TRUE	FALSE	FALSE
11611_p1_chr6_76488382_C_A	germline	intron_variant	FALSE	FALSE	TRUE	FALSE
11611_p1_chr6_125496975_G_A	germline	intron_variant	FALSE	FALSE	FALSE	FALSE
11611_p1_chr7_146233738_G_C	germline	intergenic_variant	FALSE	FALSE	FALSE	FALSE
11611_p1_chr8_70709355_T_C	germline	intron_variant	FALSE	FALSE	FALSE	FALSE
11611_p1_chr8_131031487_T_C	germline	intron_variant	FALSE	FALSE	FALSE	FALSE
11611_p1_chr9_75800595_C_T	germline	NA	FALSE	FALSE	FALSE	FALSE
11611_p1_chr9_103282909_C_A	germline	intron_variant	FALSE	FALSE	FALSE	FALSE
11611_p1_chr9_103283160_G_C	germline	intron_variant	FALSE	FALSE	TRUE	FALSE
11611_p1_chr10_34812238_A_C	germline	intron_variant	FALSE	FALSE	FALSE	FALSE
11611_p1_chr10_66005203_G_C	germline	intergenic_variant	FALSE	FALSE	FALSE	FALSE
11611_p1_chr10_67819935_A_G	germline	intron_variant	FALSE	FALSE	FALSE	FALSE
11611_p1_chr10_101826506_A_G	germline	intron_variant	FALSE	FALSE	FALSE	FALSE
11611_p1_chr11_19726312_G_A	germline	intron_variant	FALSE	FALSE	TRUE	FALSE
11611_p1_chr11_50119389_T_C	germline	intergenic_variant	FALSE	TRUE	FALSE	TRUE
11611_p1_chr11_60495781_G_A	germline	downstream_gene_variant	FALSE	TRUE	FALSE	FALSE
11611_p1_chr11_68731428_A_C	germline	intron_variant	FALSE	TRUE	FALSE	FALSE
11611_p1_chr11_100040521_C_T	germline	intron_variant	FALSE	FALSE	FALSE	FALSE
11611_p1_chr11_131503574_A_T	germline	intron_variant	FALSE	FALSE	FALSE	FALSE
11611_p1_chr12_5613514_G_A	germline	intron_variant	FALSE	FALSE	FALSE	FALSE
11611_p1_chr12_71235069_A_G	germline	intergenic_variant	FALSE	TRUE	FALSE	FALSE
11611_p1_chr13_26725087_C_T	germline	intergenic_variant	FALSE	FALSE	FALSE	FALSE
11611_p1_chr13_48732261_T_C	germline	intron_variant	FALSE	FALSE	FALSE	FALSE
11611_p1_chr13_54606864_G_C	postzygotic	intergenic_variant	FALSE	FALSE	FALSE	FALSE
11611_p1_chr13_102953638_T_C	germline	intergenic_variant	FALSE	FALSE	FALSE	FALSE
11611_p1_chr13_106114711_C_T	germline	intergenic_variant	FALSE	FALSE	FALSE	FALSE
11611_p1_chr14_4177078_A_T	postzygotic	NA	FALSE	FALSE	FALSE	TRUE
11611_p1_chr14_71670638_C_T	germline	intron_variant	FALSE	FALSE	TRUE	FALSE
11611_p1_chr14_73406170_C_T	germline	non_coding_transcript_exon_variant	FALSE	FALSE	FALSE	FALSE
11611_p1_chr15_20539324_C_T	germline	3_prime_UTR_variant	FALSE	FALSE	FALSE	FALSE
11611_p1_chr15_56155714_G_T	germline	intergenic_variant	FALSE	FALSE	FALSE	FALSE
11611_p1_chr15_67270850_T_G	postzygotic	upstream_gene_variant	FALSE	FALSE	TRUE	FALSE
11611_p1_chr15_70584589_C_T	postzygotic	intron_variant	FALSE	TRUE	FALSE	FALSE
11611_p1_chr16_14448608_A_G	germline	downstream_gene_variant	FALSE	FALSE	FALSE	TRUE
11611_p1_chr16_18633072_T_A	germline	intergenic_variant	FALSE	TRUE	FALSE	TRUE
11611_p1_chr16_75125579_C_T	germline	intron_variant	FALSE	FALSE	TRUE	FALSE
11611_p1_chr17_61983095_G_A	germline	intron_variant	FALSE	TRUE	FALSE	FALSE
11611_p1_chr18_68235526_C_T	germline	intergenic_variant	FALSE	FALSE	FALSE	FALSE
11611_p1_chr18_72412922_G_C	germline	intergenic_variant	FALSE	TRUE	FALSE	FALSE
11611_p1_chr18_72653929_C_T	germline	intergenic_variant	FALSE	TRUE	FALSE	FALSE
11611_p1_chr19_18964213_G_A	germline	upstream_gene_variant	FALSE	FALSE	TRUE	FALSE
11611_p1_chr19_34250238_T_G	germline	intergenic_variant	FALSE	FALSE	FALSE	FALSE
11611_p1_chr19_46729061_G_A	germline	intron_variant	FALSE	TRUE	FALSE	FALSE
11611_p1_chr19_47608125_T_C	germline	intron_variant	FALSE	FALSE	TRUE	FALSE
11611_p1_chr20_31165610_G_A	postzygotic	intergenic_variant	FALSE	FALSE	TRUE	TRUE
11611_p1_chr20_31997405_G_A	germline	intergenic_variant	FALSE	FALSE	FALSE	FALSE
11611_p1_chr21_9433202_C_A	germline	NA	FALSE	FALSE	FALSE	TRUE
11611_p1_chr22_40572705_A_G	germline	intron_variant	FALSE	FALSE	TRUE	FALSE
11918_p1_chr1_18528460_G_A	germline	intron_variant	FALSE	FALSE	TRUE	FALSE
11918_p1_chr1_20864832_T_C	germline	intron_variant	FALSE	FALSE	FALSE	FALSE
11918_p1_chr1_46201923_G_A	postzygotic	intergenic_variant	FALSE	FALSE	TRUE	FALSE
11918_p1_chr1_78714517_G_T	germline	intron_variant	FALSE	FALSE	FALSE	FALSE
11918_p1_chr1_146298081_G_A	germline	intergenic_variant	FALSE	FALSE	FALSE	TRUE
11918_p1_chr1_247964400_C_T	postzygotic	NA	FALSE	TRUE	FALSE	TRUE
11918_p1_chr2_40070843_A_T	germline	intron_variant	FALSE	FALSE	FALSE	FALSE
11918_p1_chr2_78716513_C_G	germline	intergenic_variant	FALSE	FALSE	FALSE	FALSE
11918_p1_chr2_148127556_A_T	germline	intergenic_variant	FALSE	FALSE	FALSE	FALSE
11918_p1_chr2_167761020_T_C	germline	intron_variant	FALSE	FALSE	FALSE	FALSE
11918_p1_chr2_234245339_C_A	postzygotic	intron_variant	FALSE	FALSE	FALSE	TRUE
11918_p1_chr3_34342141_G_A	germline	intron_variant	FALSE	TRUE	FALSE	FALSE
11918_p1_chr3_98611484_T_C	germline	intergenic_variant	FALSE	FALSE	FALSE	FALSE
11918_p1_chr3_200136824_C_T	germline	intergenic_variant	FALSE	TRUE	FALSE	FALSE
11918_p1_chr4_15512104_T_C	germline	intron_variant	FALSE	FALSE	TRUE	FALSE
11918_p1_chr4_16920434_G_A	germline	intergenic_variant	FALSE	FALSE	FALSE	FALSE
11918_p1_chr4_57415178_T_C	postzygotic	intergenic_variant	FALSE	FALSE	FALSE	FALSE
11918_p1_chr4_90441982_A_G	germline	intron_variant	FALSE	FALSE	FALSE	FALSE
11918_p1_chr4_94110821_C_T	germline	intron_variant	FALSE	FALSE	TRUE	FALSE
11918_p1_chr4_113861443_A_C	germline	intron_variant	FALSE	FALSE	FALSE	FALSE
11918_p1_chr4_125975165_C_G	germline	intron_variant	FALSE	FALSE	FALSE	FALSE
11918_p1_chr4_126991200_C_T	germline	intron_variant	FALSE	FALSE	TRUE	FALSE
11918_p1_chr5_1976547_G_C	germline	intron_variant	FALSE	FALSE	FALSE	FALSE
11918_p1_chr5_39561571_A_G	germline	intron_variant	FALSE	TRUE	FALSE	FALSE
11918_p1_chr5_41773481_A_G	germline	intergenic_variant	FALSE	FALSE	FALSE	FALSE
11918_p1_chr5_121464996_C_T	germline	intergenic_variant	FALSE	FALSE	FALSE	FALSE
11918_p1_chr5_128200060_G_C	postzygotic	intergenic_variant	FALSE	FALSE	FALSE	FALSE
11918_p1_chr5_145017158_G_A	germline	3_prime_UTR_variant	FALSE	FALSE	FALSE	FALSE
11918_p1_chr5_157576384_A_G	postzygotic	intron_variant	FALSE	FALSE	FALSE	FALSE
11918_p1_chr6_15396238_G_A	germline	synonymous_variant	FALSE	FALSE	FALSE	FALSE
11918_p1_chr6_31993009_A_T	germline	intergenic_variant	FALSE	FALSE	FALSE	FALSE
11918_p1_chr6_36887394_C_T	germline	intergenic_variant	FALSE	FALSE	TRUE	FALSE
11918_p1_chr6_66782149_T_C	germline	intron_variant	FALSE	FALSE	FALSE	FALSE
11918_p1_chr6_94472931_T_C	germline	intron_variant	FALSE	FALSE	FALSE	FALSE
11918_p1_chr6_106132611_G_T	germline	upstream_gene_variant	FALSE	FALSE	FALSE	FALSE
11918_p1_chr6_141787980_G_T	germline	intron_variant	FALSE	FALSE	FALSE	FALSE
11918_p1_chr7_21114795_G_A	germline	intron_variant	FALSE	FALSE	FALSE	FALSE
11918_p1_chr7_35945668_C_T	germline	intron_variant	FALSE	FALSE	FALSE	FALSE
11918_p1_chr7_112739143_T_C	germline	intron_variant	FALSE	TRUE	FALSE	FALSE
11918_p1_chr7_131483507_T_A	germline	intron_variant	FALSE	FALSE	FALSE	FALSE
11918_p1_chr7_137167933_A_G	postzygotic	intergenic_variant	FALSE	FALSE	FALSE	FALSE
11918_p1_chr7_137223236_T_A	postzygotic	intergenic_variant	FALSE	FALSE	FALSE	FALSE
11918_p1_chr8_352877_G_A	germline	intergenic_variant	FALSE	FALSE	FALSE	FALSE
11918_p1_chr8_26547693_G_A	germline	intergenic_variant	FALSE	FALSE	FALSE	FALSE
11918_p1_chr8_40587614_C_T	germline	intergenic_variant	FALSE	FALSE	FALSE	FALSE
11918_p1_chr8_120394056_G_A	germline	intergenic_variant	FALSE	FALSE	TRUE	FALSE
11918_p1_chr8_127648409_G_T	germline	intron_variant	FALSE	FALSE	FALSE	FALSE
11918_p1_chr8_140954136_C_A	germline	intron_variant	FALSE	FALSE	TRUE	FALSE
11918_p1_chr8_144835566_C_T	germline	intergenic_variant	FALSE	FALSE	FALSE	FALSE
11918_p1_chr9_15250583_A_T	germline	intron_variant	FALSE	FALSE	TRUE	FALSE
11918_p1_chr9_21075592_C_T	germline	intergenic_variant	FALSE	FALSE	FALSE	FALSE
11918_p1_chr9_43922285_G_A	germline	intergenic_variant	FALSE	FALSE	TRUE	TRUE
11918_p1_chr9_82452060_A_G	germline	intron_variant	FALSE	FALSE	FALSE	FALSE
11918_p1_chr9_124713452_C_G	germline	intron_variant	FALSE	FALSE	FALSE	FALSE
11918_p1_chr10_77302133_T_C	germline	intron_variant	FALSE	TRUE	FALSE	FALSE
11918_p1_chr10_95598863_C_T	germline	intron_variant	FALSE	FALSE	TRUE	FALSE
11918_p1_chr10_115564296_C_T	postzygotic	intron_variant	FALSE	FALSE	FALSE	FALSE
11918_p1_chr10_128230635_G_A	germline	intron_variant	FALSE	FALSE	TRUE	FALSE
11918_p1_chr11_16669049_T_C	germline	intron_variant	FALSE	FALSE	TRUE	FALSE
11918_p1_chr11_72192735_C_G	germline	intergenic_variant	FALSE	TRUE	FALSE	FALSE
11918_p1_chr12_27552767_A_G	germline	intron_variant	FALSE	FALSE	FALSE	FALSE
11918_p1_chr12_39785752_T_C	germline	intron_variant	FALSE	FALSE	FALSE	FALSE
11918_p1_chr12_57398573_G_T	germline	intron_variant	FALSE	FALSE	FALSE	FALSE
11918_p1_chr12_86753269_C_T	germline	intron_variant	FALSE	FALSE	FALSE	FALSE
11918_p1_chr13_21984004_G_A	postzygotic	intergenic_variant	FALSE	FALSE	TRUE	FALSE
11918_p1_chr14_14013713_G_C	postzygotic	intron_variant	FALSE	FALSE	FALSE	TRUE
11918_p1_chr14_20494024_T_A	germline	intergenic_variant	FALSE	TRUE	FALSE	FALSE
11918_p1_chr14_51121567_T_C	germline	intron_variant	FALSE	FALSE	FALSE	FALSE
11918_p1_chr14_72456304_G_C	germline	intron_variant	FALSE	FALSE	FALSE	FALSE
11918_p1_chr14_98870714_C_G	germline	intergenic_variant	FALSE	FALSE	FALSE	FALSE
11918_p1_chr14_98871533_G_A	germline	intergenic_variant	FALSE	FALSE	TRUE	FALSE
11918_p1_chr15_29095586_T_G	germline	intergenic_variant	FALSE	FALSE	FALSE	FALSE
11918_p1_chr15_85740540_C_A	germline	intron_variant	FALSE	FALSE	FALSE	FALSE
11918_p1_chr16_10873254_A_C	germline	intergenic_variant	FALSE	FALSE	FALSE	FALSE
11918_p1_chr17_59283746_T_C	germline	5_prime_UTR_variant	FALSE	FALSE	FALSE	FALSE
11918_p1_chr18_63801795_G_C	germline	intron_variant	FALSE	FALSE	FALSE	FALSE
11918_p1_chr18_79906661_T_C	germline	intergenic_variant	FALSE	FALSE	FALSE	FALSE
11918_p1_chr19_3145473_C_T	germline	intergenic_variant	FALSE	FALSE	TRUE	FALSE
11918_p1_chr20_5659906_C_T	germline	intergenic_variant	FALSE	FALSE	TRUE	FALSE
11918_p1_chr20_23305955_T_C	germline	intergenic_variant	FALSE	FALSE	TRUE	FALSE
11918_p1_chr21_19451151_G_A	germline	intron_variant	FALSE	FALSE	TRUE	FALSE
11918_p1_chr22_10393085_G_A	postzygotic	NA	FALSE	FALSE	FALSE	TRUE
11918_p1_chr22_36283209_T_G	postzygotic	intron_variant	FALSE	FALSE	FALSE	FALSE
11918_s1_chr1_3122526_G_T	germline	upstream_gene_variant	FALSE	FALSE	FALSE	FALSE
11918_s1_chr1_14264863_C_T	germline	intron_variant	FALSE	FALSE	FALSE	FALSE
11918_s1_chr1_38678878_A_G	germline	intergenic_variant	FALSE	FALSE	FALSE	FALSE
11918_s1_chr1_68190907_A_T	germline	intergenic_variant	FALSE	FALSE	TRUE	FALSE
11918_s1_chr1_102075010_C_T	germline	intergenic_variant	FALSE	FALSE	FALSE	FALSE
11918_s1_chr2_47701377_C_T	germline	intron_variant	FALSE	FALSE	FALSE	FALSE
11918_s1_chr2_47704103_C_T	germline	intron_variant	FALSE	FALSE	FALSE	FALSE
11918_s1_chr2_73004885_C_A	germline	intron_variant	FALSE	FALSE	FALSE	FALSE
11918_s1_chr2_110654209_A_G	germline	NA	FALSE	FALSE	FALSE	FALSE
11918_s1_chr2_130571345_C_A	germline	intron_variant	FALSE	FALSE	FALSE	TRUE
11918_s1_chr2_138734165_A_T	germline	intergenic_variant	FALSE	FALSE	FALSE	TRUE
11918_s1_chr3_66567535_C_G	germline	intergenic_variant	FALSE	FALSE	FALSE	FALSE
11918_s1_chr3_66571134_C_T	germline	intergenic_variant	FALSE	FALSE	FALSE	FALSE
11918_s1_chr3_66571999_G_C	germline	intergenic_variant	FALSE	FALSE	FALSE	FALSE
11918_s1_chr3_157833733_C_T	germline	intron_variant	FALSE	FALSE	FALSE	FALSE
11918_s1_chr3_161571980_C_G	germline	upstream_gene_variant	FALSE	FALSE	FALSE	FALSE
11918_s1_chr3_191062821_C_T	germline	intron_variant	FALSE	FALSE	TRUE	FALSE
11918_s1_chr3_193633987_A_C	germline	intergenic_variant	FALSE	TRUE	FALSE	FALSE
11918_s1_chr4_34747202_T_A	germline	intergenic_variant	FALSE	FALSE	TRUE	FALSE
11918_s1_chr4_88161881_G_A	germline	intron_variant	FALSE	TRUE	FALSE	FALSE
11918_s1_chr4_122429323_G_A	germline	intron_variant	FALSE	FALSE	FALSE	FALSE
11918_s1_chr4_148079360_T_C	postzygotic	intergenic_variant	FALSE	TRUE	FALSE	FALSE
11918_s1_chr4_148742974_T_C	postzygotic	intergenic_variant	FALSE	TRUE	FALSE	FALSE
11918_s1_chr4_160131324_A_G	germline	intron_variant	FALSE	FALSE	FALSE	FALSE
11918_s1_chr4_177338852_C_G	germline	intergenic_variant	FALSE	TRUE	FALSE	FALSE
11918_s1_chr4_177338962_T_G	germline	intergenic_variant	FALSE	FALSE	FALSE	FALSE
11918_s1_chr5_6321330_C_T	germline	intergenic_variant	FALSE	FALSE	FALSE	FALSE
11918_s1_chr5_118554377_T_C	germline	intron_variant	FALSE	FALSE	FALSE	FALSE
11918_s1_chr5_129118097_A_T	germline	intergenic_variant	FALSE	TRUE	FALSE	FALSE
11918_s1_chr5_144285006_C_A	germline	intergenic_variant	FALSE	FALSE	FALSE	FALSE
11918_s1_chr5_172595764_A_G	germline	intron_variant	FALSE	FALSE	TRUE	FALSE
11918_s1_chr6_7864411_G_A	germline	intron_variant	FALSE	FALSE	TRUE	FALSE
11918_s1_chr6_9236662_C_G	germline	intergenic_variant	FALSE	FALSE	TRUE	FALSE
11918_s1_chr6_21663744_C_T	germline	intron_variant	FALSE	FALSE	FALSE	FALSE
11918_s1_chr6_160529633_A_G	germline	intergenic_variant	FALSE	FALSE	FALSE	FALSE
11918_s1_chr7_158146231_C_T	germline	intron_variant	FALSE	FALSE	FALSE	FALSE
11918_s1_chr7_158147561_G_C	germline	intron_variant	FALSE	FALSE	FALSE	FALSE
11918_s1_chr8_59181331_C_T	germline	intergenic_variant	FALSE	FALSE	FALSE	FALSE
11918_s1_chr8_96650320_C_T	germline	intron_variant	FALSE	FALSE	FALSE	FALSE
11918_s1_chr8_111896570_A_C	germline	intergenic_variant	FALSE	FALSE	FALSE	FALSE
11918_s1_chr8_138845115_T_A	germline	intergenic_variant	FALSE	FALSE	FALSE	FALSE
11918_s1_chr8_140337601_G_A	germline	intergenic_variant	FALSE	FALSE	FALSE	FALSE
11918_s1_chr9_16957322_C_T	germline	intergenic_variant	FALSE	FALSE	TRUE	FALSE
11918_s1_chr9_43997827_C_A	germline	intergenic_variant	FALSE	FALSE	FALSE	TRUE
11918_s1_chr9_44289190_G_T	germline	intergenic_variant	FALSE	FALSE	FALSE	TRUE
11918_s1_chr10_131243354_G_A	germline	intergenic_variant	FALSE	TRUE	FALSE	FALSE
11918_s1_chr11_813203_G_A	germline	intron_variant	FALSE	FALSE	TRUE	FALSE
11918_s1_chr11_3733712_T_C	germline	intron_variant	FALSE	FALSE	TRUE	FALSE
11918_s1_chr11_3979898_G_A	germline	intron_variant	FALSE	FALSE	TRUE	FALSE
11918_s1_chr12_13384743_A_T	postzygotic	intergenic_variant	FALSE	TRUE	FALSE	FALSE
11918_s1_chr12_15169501_G_A	germline	intron_variant	FALSE	FALSE	FALSE	FALSE
11918_s1_chr12_47749466_A_C	germline	missense_variant	FALSE	FALSE	FALSE	FALSE
11918_s1_chr12_47842506_A_G	postzygotic	intron_variant	FALSE	FALSE	FALSE	FALSE
11918_s1_chr12_69738321_C_T	germline	intron_variant	FALSE	FALSE	FALSE	FALSE
11918_s1_chr14_4293248_G_C	germline	NA	FALSE	FALSE	FALSE	TRUE
11918_s1_chr14_22044472_G_C	germline	intergenic_variant	FALSE	FALSE	FALSE	TRUE
11918_s1_chr14_28773070_G_A	postzygotic	intron_variant	FALSE	FALSE	TRUE	FALSE
11918_s1_chr14_29176891_G_A	germline	intron_variant	FALSE	FALSE	TRUE	FALSE
11918_s1_chr14_38284903_T_C	postzygotic	intergenic_variant	FALSE	FALSE	FALSE	FALSE
11918_s1_chr14_47032013_C_A	postzygotic	intron_variant	FALSE	FALSE	TRUE	FALSE
11918_s1_chr14_75733827_C_T	germline	intron_variant	FALSE	FALSE	TRUE	FALSE
11918_s1_chr14_100727062_C_A	postzygotic	intron_variant	FALSE	TRUE	FALSE	FALSE
11918_s1_chr16_6568410_C_T	germline	intron_variant	FALSE	FALSE	TRUE	FALSE
11918_s1_chr17_9963914_T_A	germline	intron_variant	FALSE	FALSE	TRUE	FALSE
11918_s1_chr17_79205502_T_A	germline	upstream_gene_variant	FALSE	FALSE	FALSE	FALSE
11918_s1_chr18_67289732_C_T	germline	intergenic_variant	FALSE	TRUE	FALSE	FALSE
11918_s1_chr19_39482650_C_T	germline	intron_variant	FALSE	FALSE	TRUE	TRUE
11918_s1_chr20_8342996_G_C	germline	intron_variant	FALSE	FALSE	FALSE	FALSE
11918_s1_chr20_20132163_T_C	germline	intron_variant	FALSE	FALSE	FALSE	FALSE
11918_s1_chr20_30737147_T_A	germline	intergenic_variant	FALSE	FALSE	FALSE	FALSE
11918_s1_chr21_15146084_A_T	germline	intergenic_variant	FALSE	TRUE	FALSE	FALSE
11918_s1_chr21_35536899_G_T	postzygotic	intron_variant	FALSE	FALSE	TRUE	FALSE
11964_p1_chr1_20329574_T_G	germline	intron_variant	FALSE	FALSE	FALSE	FALSE
11964_p1_chr1_71428823_T_A	postzygotic	intron_variant	FALSE	FALSE	FALSE	FALSE
11964_p1_chr1_87806137_T_A	germline	intron_variant	FALSE	FALSE	FALSE	FALSE
11964_p1_chr1_90777413_G_T	germline	intron_variant	FALSE	FALSE	FALSE	FALSE
11964_p1_chr1_91485549_C_T	postzygotic	intergenic_variant	FALSE	FALSE	FALSE	FALSE
11964_p1_chr1_187118320_A_C	postzygotic	intergenic_variant	FALSE	FALSE	FALSE	FALSE
11964_p1_chr2_14336841_G_A	postzygotic	intron_variant	FALSE	FALSE	TRUE	FALSE
11964_p1_chr2_119260447_C_T	germline	intergenic_variant	FALSE	FALSE	FALSE	FALSE
11964_p1_chr2_242281015_T_C	germline	intron_variant	FALSE	FALSE	FALSE	FALSE
11964_p1_chr3_66466282_T_C	germline	intron_variant	FALSE	FALSE	FALSE	FALSE
11964_p1_chr3_81257098_C_G	germline	intergenic_variant	FALSE	FALSE	TRUE	FALSE
11964_p1_chr3_101106419_G_T	germline	intergenic_variant	FALSE	TRUE	FALSE	FALSE
11964_p1_chr3_119759456_G_T	germline	intron_variant	FALSE	TRUE	FALSE	FALSE
11964_p1_chr3_146909351_G_A	germline	intergenic_variant	FALSE	FALSE	FALSE	FALSE
11964_p1_chr3_166186590_G_A	germline	intergenic_variant	FALSE	FALSE	TRUE	FALSE
11964_p1_chr4_72720025_G_A	postzygotic	upstream_gene_variant	FALSE	TRUE	FALSE	TRUE
11964_p1_chr4_82322589_A_G	postzygotic	intron_variant	FALSE	FALSE	FALSE	FALSE
11964_p1_chr4_85430009_C_T	postzygotic	intergenic_variant	FALSE	FALSE	FALSE	FALSE
11964_p1_chr4_92814404_C_T	germline	intron_variant	FALSE	FALSE	FALSE	FALSE
11964_p1_chr4_127645959_A_T	germline	intergenic_variant	FALSE	FALSE	FALSE	FALSE
11964_p1_chr4_138283850_C_A	germline	intergenic_variant	FALSE	FALSE	FALSE	FALSE
11964_p1_chr4_166013560_G_A	germline	intergenic_variant	FALSE	TRUE	FALSE	FALSE
11964_p1_chr4_186699673_C_A	germline	intergenic_variant	FALSE	FALSE	FALSE	FALSE
11964_p1_chr5_39823363_A_T	postzygotic	intergenic_variant	FALSE	TRUE	FALSE	FALSE
11964_p1_chr5_72855206_T_C	postzygotic	intergenic_variant	FALSE	FALSE	FALSE	FALSE
11964_p1_chr5_76890183_A_C	germline	intron_variant	FALSE	FALSE	TRUE	FALSE
11964_p1_chr5_78005844_G_A	postzygotic	intron_variant	FALSE	FALSE	TRUE	FALSE
11964_p1_chr5_78237871_C_T	germline	intron_variant	FALSE	FALSE	TRUE	FALSE
11964_p1_chr5_80178743_G_A	germline	intron_variant	FALSE	FALSE	FALSE	FALSE
11964_p1_chr6_24099655_G_A	germline	intron_variant	FALSE	FALSE	FALSE	FALSE
11964_p1_chr6_99343436_G_A	postzygotic	intergenic_variant	FALSE	FALSE	FALSE	FALSE
11964_p1_chr7_34169153_G_A	germline	intron_variant	FALSE	FALSE	FALSE	FALSE
11964_p1_chr7_87456367_G_A	germline	intergenic_variant	FALSE	FALSE	FALSE	FALSE
11964_p1_chr7_135884616_T_A	germline	intron_variant	FALSE	FALSE	FALSE	TRUE
11964_p1_chr8_37262866_T_G	germline	upstream_gene_variant	FALSE	FALSE	FALSE	FALSE
11964_p1_chr8_50087783_T_C	germline	intergenic_variant	FALSE	TRUE	FALSE	FALSE
11964_p1_chr8_114710494_T_G	postzygotic	intergenic_variant	FALSE	FALSE	FALSE	FALSE
11964_p1_chr8_129461079_C_G	germline	intergenic_variant	FALSE	TRUE	FALSE	FALSE
11964_p1_chr8_145010819_C_T	germline	downstream_gene_variant	FALSE	FALSE	TRUE	FALSE
11964_p1_chr9_18922018_G_T	postzygotic	3_prime_UTR_variant	FALSE	FALSE	FALSE	FALSE
11964_p1_chr9_32896140_C_T	germline	intergenic_variant	FALSE	FALSE	TRUE	FALSE
11964_p1_chr9_47970201_C_A	postzygotic	intergenic_variant	FALSE	TRUE	FALSE	TRUE
11964_p1_chr9_123135597_C_A	germline	intron_variant	FALSE	FALSE	FALSE	FALSE
11964_p1_chr10_15569407_G_C	germline	intron_variant	FALSE	TRUE	FALSE	FALSE
11964_p1_chr10_68753424_A_G	postzygotic	5_prime_UTR_variant	FALSE	FALSE	FALSE	FALSE
11964_p1_chr10_90684319_A_G	germline	intergenic_variant	FALSE	TRUE	FALSE	FALSE
11964_p1_chr11_2663636_C_T	postzygotic	intron_variant	FALSE	FALSE	FALSE	FALSE
11964_p1_chr11_74307348_C_T	germline	intron_variant	FALSE	FALSE	FALSE	FALSE
11964_p1_chr11_82476246_G_T	postzygotic	intergenic_variant	FALSE	FALSE	FALSE	FALSE
11964_p1_chr11_82476247_T_A	postzygotic	intergenic_variant	FALSE	FALSE	FALSE	FALSE
11964_p1_chr11_105954989_C_T	postzygotic	intron_variant	FALSE	FALSE	FALSE	FALSE
11964_p1_chr11_115406194_C_A	germline	intron_variant	FALSE	FALSE	TRUE	FALSE
11964_p1_chr12_132614952_C_G	postzygotic	intron_variant	FALSE	FALSE	FALSE	FALSE
11964_p1_chr13_62352020_C_T	germline	intergenic_variant	FALSE	FALSE	FALSE	FALSE
11964_p1_chr14_8052159_C_A	germline	NA	FALSE	TRUE	FALSE	TRUE
11964_p1_chr15_75077091_G_A	germline	intron_variant	FALSE	FALSE	FALSE	FALSE
11964_p1_chr15_87260433_C_T	germline	downstream_gene_variant	FALSE	FALSE	FALSE	FALSE
11964_p1_chr15_91602619_G_T	germline	intergenic_variant	FALSE	TRUE	FALSE	FALSE
11964_p1_chr16_5386777_A_G	germline	intron_variant	FALSE	FALSE	FALSE	FALSE
11964_p1_chr16_63773246_G_A	germline	missense_variant	FALSE	FALSE	FALSE	FALSE
11964_p1_chr17_1082520_C_T	germline	downstream_gene_variant	FALSE	FALSE	FALSE	FALSE
11964_p1_chr17_37461133_G_A	germline	downstream_gene_variant	FALSE	FALSE	FALSE	FALSE
11964_p1_chr17_80957109_G_T	germline	splice_polypyrimidine_tract_variant	FALSE	FALSE	FALSE	FALSE
11964_p1_chr19_833543_C_T	germline	intron_variant	FALSE	FALSE	FALSE	FALSE
11964_p1_chr19_15446538_A_G	germline	intron_variant	FALSE	FALSE	FALSE	FALSE
11964_p1_chr19_16283720_C_T	germline	intron_variant	FALSE	FALSE	TRUE	FALSE
11964_p1_chr19_32898977_G_A	germline	intron_variant	FALSE	FALSE	TRUE	FALSE
11964_p1_chr19_55010933_G_C	germline	upstream_gene_variant	FALSE	FALSE	FALSE	FALSE
11964_p1_chr21_18581130_A_G	germline	intergenic_variant	FALSE	FALSE	FALSE	FALSE
11964_s1_chr1_21339579_G_A	germline	intron_variant	FALSE	FALSE	TRUE	FALSE
11964_s1_chr1_52446891_G_T	germline	intergenic_variant	FALSE	FALSE	FALSE	FALSE
11964_s1_chr1_77453840_C_G	germline	intron_variant	FALSE	FALSE	FALSE	FALSE
11964_s1_chr1_87635663_G_A	germline	intergenic_variant	FALSE	FALSE	FALSE	FALSE
11964_s1_chr1_94837309_A_G	germline	intron_variant	FALSE	TRUE	FALSE	FALSE
11964_s1_chr1_115144343_G_A	germline	intergenic_variant	FALSE	FALSE	TRUE	FALSE
11964_s1_chr1_115157269_G_C	germline	intergenic_variant	FALSE	FALSE	FALSE	FALSE
11964_s1_chr1_153151915_G_A	germline	intron_variant	FALSE	TRUE	FALSE	FALSE
11964_s1_chr1_158030594_C_G	germline	intergenic_variant	FALSE	FALSE	FALSE	FALSE
11964_s1_chr1_200052438_C_T	germline	intron_variant	FALSE	FALSE	FALSE	FALSE
11964_s1_chr1_232453352_G_T	germline	intron_variant	FALSE	TRUE	FALSE	FALSE
11964_s1_chr2_352777_G_A	germline	intergenic_variant	FALSE	FALSE	FALSE	FALSE
11964_s1_chr2_11902687_A_G	germline	downstream_gene_variant	FALSE	FALSE	TRUE	FALSE
11964_s1_chr2_23691359_A_G	germline	intron_variant	FALSE	FALSE	FALSE	FALSE
11964_s1_chr2_57187219_G_A	germline	intergenic_variant	FALSE	FALSE	FALSE	FALSE
11964_s1_chr2_57187606_G_A	germline	intergenic_variant	FALSE	TRUE	FALSE	FALSE
11964_s1_chr3_19144613_G_A	germline	intergenic_variant	FALSE	FALSE	FALSE	FALSE
11964_s1_chr3_23829516_T_C	postzygotic	intron_variant	FALSE	FALSE	FALSE	FALSE
11964_s1_chr3_77634300_C_T	germline	intron_variant	FALSE	FALSE	FALSE	FALSE
11964_s1_chr3_78536639_G_T	germline	intergenic_variant	FALSE	FALSE	FALSE	FALSE
11964_s1_chr3_83991051_T_G	postzygotic	intergenic_variant	FALSE	TRUE	FALSE	FALSE
11964_s1_chr3_108568252_C_T	germline	intron_variant	FALSE	FALSE	FALSE	FALSE
11964_s1_chr4_6242249_A_G	germline	upstream_gene_variant	FALSE	FALSE	FALSE	FALSE
11964_s1_chr4_62572277_T_C	germline	intergenic_variant	FALSE	FALSE	TRUE	FALSE
11964_s1_chr4_83857098_G_A	germline	intron_variant	FALSE	FALSE	TRUE	FALSE
11964_s1_chr4_107736504_A_G	germline	intergenic_variant	FALSE	FALSE	FALSE	FALSE
11964_s1_chr4_124676237_T_C	germline	intron_variant	FALSE	FALSE	FALSE	FALSE
11964_s1_chr4_148902056_G_A	germline	non_coding_transcript_exon_variant	FALSE	FALSE	FALSE	FALSE
11964_s1_chr4_159160023_C_T	germline	downstream_gene_variant	FALSE	FALSE	FALSE	FALSE
11964_s1_chr5_79758613_G_T	germline	intron_variant	FALSE	FALSE	TRUE	FALSE
11964_s1_chr5_115414106_G_T	postzygotic	intergenic_variant	FALSE	FALSE	TRUE	FALSE
11964_s1_chr5_129139689_G_T	germline	intergenic_variant	FALSE	FALSE	TRUE	FALSE
11964_s1_chr6_92972678_G_T	postzygotic	intergenic_variant	FALSE	FALSE	FALSE	FALSE
11964_s1_chr7_41298169_C_T	germline	intron_variant	FALSE	FALSE	FALSE	FALSE
11964_s1_chr7_86991240_C_T	germline	intergenic_variant	FALSE	FALSE	FALSE	FALSE
[truncated: 4,960 more rows]

## Sheet: Figure 2B
variant_type	inheritance	fraction
[truncated: 12 more rows]

[truncated: 30 more sheets: Figure 2C, Figure 2D, Figure 3A, Figure 3B, Figure 4A, Figure 4B, Figure 4C, Figure 4D, Figure 5A, Figure 5B, Figure 5C, Supp. Figure 2, Supp. Figure 3, Supp. Figure 4, Supp. Figure 5, Supp. Figure 6A, Supp. Figure 6C, Supp. Figure 6D, Supp. Figure 8B, Supp. Figure 9 …]
